# Supplementary material for: Crystal structure of 3β-acet­oxy­androsta-5,16-dien-17-yl tri­fluoro­methane­sulfon­ate
Source: Acta Crystallogr E Crystallogr Commun. 2015 May 16;71(Pt 6):o404–5. doi: 10.1107/S2056989015009123 (PMC4459318; doi:10.1107/S2056989015009123)
Supplement: Supplementary file 1 [file e-71-0o404-sup1.cif]

##############################################################################
#                                                                            #
# This CIF contains the data in a paper accepted for publication in          #
# Acta Crystallographica Section E. It conforms to the requirements of       #
# Notes for Authors for Acta Crystallographica Section E, and has been       #
# peer reviewed under the auspices of the IUCr Commission on Journals.       #
#                                                                            #
# Full details of the Crystallographic Information File format               #
# are given in the paper "The Crystallographic Information File (CIF):       #
# a New Standard Archive File for Crystallography" by S. R. Hall, F. H.      #
# Allen and I. D. Brown [Acta Cryst. (1991), A47, 655-685].                  #
#                                                                            #
# The current version of the core CIF dictionary is obtainable from          #
# ftp://ftp.iucr.org/pub/cif_core.dic.                                       #
#                                                                            #
# Software is freely available for graphical display of the structure(s)     #
# in this CIF. For information consult the CIF software page                 #
# http://www.iucr.org/resources/cif/software.                                #
#                                                                            #
# This file may be used for bona fide research purposes within the           #
# scientific community so long as proper attribution is given to the journal # 
# article from which it was obtained.                                        #
#                                                                            #
##############################################################################
data_I
_database_code_depnum_ccdc_archive 'CCDC 1400503'
_audit_creation_method     'SHELXL-2014/7'
_journal_date_recd_electronic     2015-04-11
_journal_date_accepted     2015-05-12
_journal_name_full     'Acta Crystallographica, Section E'
_journal_year     2015
_journal_volume     71
_journal_issue      6
_journal_page_first     o404
_journal_page_last     o405
_journal_paper_category     HO
_journal_paper_doi     10.1107/S2056989015009123
_journal_coeditor_code     CV5486
_publ_contact_author
;
      Rongbin Huang
      Department of Chemistry
      Xiamen University
      Xiamen 361005
      People's Republic of China
;
_publ_contact_author_email     rbhuang@xmu.edu.cn
_publ_contact_author_fax     '86-592-2183047'
_publ_contact_author_phone     '86-592-2183807'
_publ_section_title
;
Crystal structure of 3\b-acetoxyandrosta-5,16-dien-17-yl
trifluoromethanesulfonate
;
loop_
    _publ_author_name
    _publ_author_address
    'Zhou, Shengjun'
;
Hangzhou Jiuyuan Gene Engineering Co. Ltd
Hangzhou 310018,
Zhejiang,
People's Republic of China
;
    'Huang, Huaqi'
;
Department of Chemistry
Xiamen University
Xiamen 361005
People's Republic of China
;
    'Zhang, Ting'
;
Department of Chemistry
Xiamen University
Xiamen 361005
People's Republic of China
;
    'Wang, Dangfeng'
;
Department of Chemistry
Xiamen University
Xiamen 361005
People's Republic of China
;
    'Huang, Rongbin'
;
Department of Chemistry
Xiamen University
Xiamen 361005
People's Republic of China
;
_chemical_name_systematic
;\
(3<i>S</i>,8<i>R</i>,9<i>S</i>,10<i>R</i>,13<i>S</i>,14<i>S</i>)-\
10,13-Dimethyl-17-(trifluoromethylsulfonyloxy)-2,3,4,7,8,9,10,11,12,13,14,15-\
dodecahydro-1<i>H</i>-cyclopenta[<i>a</i>]phenanthren-3-yl acetate
;
_chemical_name_common
;
3\b-Acetoxyandrosta-5,16-dien-17-yl trifluoromethanesulfonate
;
_chemical_formula_moiety     'C22 H29 F3 O5 S'
_chemical_formula_sum     'C22 H29 F3 O5 S'
_chemical_formula_iupac     'C22 H29 F3 O5 S'
_chemical_formula_weight     462.51
_chemical_melting_point     ?
_shelx_space_group_comment
;
The symmetry employed for this shelxl refinement is uniquely defined
by the following loop, which should always be used as a source of
symmetry information in preference to the above space-group names.
They are only intended as comments.
;
_space_group_crystal_system     orthorhombic
_space_group_name_H-M_alt     'P 21 21 21'
_space_group_name_Hall     'P 2ac 2ab'
loop_
    _space_group_symop_operation_xyz
    'x, y, z'
    '-x+1/2, -y, z+1/2'
    'x+1/2, -y+1/2, -z'
    '-x, y+1/2, -z+1/2'
_cell_length_a     8.0734(10)
_cell_length_b     9.9640(12)
_cell_length_c     27.6900(15)
_cell_angle_alpha     90
_cell_angle_beta     90
_cell_angle_gamma     90
_cell_volume     2227.5(4)
_cell_formula_units_Z     4
_cell_measurement_reflns_used     ?
_cell_measurement_theta_min     ?
_cell_measurement_theta_max     ?
_cell_measurement_temperature     173
_exptl_crystal_description     block
_exptl_crystal_colour     colourless
_exptl_crystal_size_max     0.100
_exptl_crystal_size_mid     0.100
_exptl_crystal_size_min     0.080
_exptl_crystal_density_diffrn     1.379
_exptl_crystal_density_meas     ?
_exptl_crystal_density_method     ?
_exptl_crystal_F_000     976
_exptl_absorpt_coefficient_mu     0.201
_exptl_absorpt_correction_type     multi-scan
_exptl_absorpt_process_details
;
(SADABS; Sheldrick, 1996)
;
_shelx_estimated_absorpt_T_min     0.980
_shelx_estimated_absorpt_T_max     0.984
_exptl_absorpt_correction_T_min     0.980
_exptl_absorpt_correction_T_max     0.984
_diffrn_ambient_temperature     173
_diffrn_radiation_type     'Mo K\a'
_diffrn_radiation_wavelength     0.71073
_diffrn_radiation_source     'Enhance (Mo) X-ray Source'
_diffrn_radiation_monochromator     graphite
_diffrn_measurement_device_type
;
Bruker SMART APEX 2000
;
_diffrn_measurement_method     '\f and \w scans'
_diffrn_detector_area_resol_mean     ?
_diffrn_reflns_number     22017
_diffrn_reflns_av_R_equivalents     0.0575
_diffrn_reflns_theta_min     3.248
_diffrn_reflns_theta_max     27.481
_diffrn_reflns_theta_full     25.242
_diffrn_measured_fraction_theta_max     0.996
_diffrn_measured_fraction_theta_full     0.995
_diffrn_reflns_limit_h_min     -10
_diffrn_reflns_limit_h_max     10
_diffrn_reflns_limit_k_min     -12
_diffrn_reflns_limit_k_max     12
_diffrn_reflns_limit_l_min     -34
_diffrn_reflns_limit_l_max     35
_refine_special_details     ?
_reflns_number_total     5098
_reflns_number_gt     3185
_reflns_threshold_expression     I>2\s(I)
_refine_ls_structure_factor_coef     Fsqd
_refine_ls_matrix_type     full
_refine_ls_R_factor_all     0.0964
_refine_ls_R_factor_gt     0.0603
_refine_ls_wR_factor_gt     0.1464
_refine_ls_wR_factor_ref     0.1888
_refine_ls_goodness_of_fit_ref     1.112
_refine_ls_restrained_S_all     1.112
_refine_ls_number_reflns     5098
_refine_ls_number_parameters     280
_refine_ls_number_restraints     0
_refine_ls_hydrogen_treatment     constr
_refine_ls_weighting_scheme     calc
_refine_ls_weighting_details
                      'w=1/[\s^2^(Fo^2^)+(0.0997P)^2^] where P=(Fo^2^+2Fc^2^)/3'
_atom_sites_solution_hydrogens     geom
_atom_sites_solution_primary     ?
_atom_sites_solution_secondary     ?
_refine_ls_shift/su_max     0.000
_refine_ls_shift/su_mean     0.000
_refine_diff_density_max     0.265
_refine_diff_density_min     -0.659
_refine_ls_extinction_method     none
_refine_ls_extinction_coef     .
_refine_ls_abs_structure_details
;
Flack <i>x</i> determined using 934 quotients
[(<i>I</i>^+^)-(<i>I</i>^-^)]/[(<i>I</i>^+^)+(<i>I</i>^-^)]
(Parsons <i>et al.</i>, 2013)
;
_refine_ls_abs_structure_Flack     0.02(3)
loop_
    _atom_type_symbol
    _atom_type_description
    _atom_type_scat_dispersion_real
    _atom_type_scat_dispersion_imag
    _atom_type_scat_source
    'C' 'C' 0.0033 0.0016
                         'International Tables Vol C Tables 4.2.6.8 and 6.1.1.4'
    'H' 'H' 0.0000 0.0000
                         'International Tables Vol C Tables 4.2.6.8 and 6.1.1.4'
    'O' 'O' 0.0106 0.0060
                         'International Tables Vol C Tables 4.2.6.8 and 6.1.1.4'
    'S' 'S' 0.1246 0.1234
                         'International Tables Vol C Tables 4.2.6.8 and 6.1.1.4'
    'F' 'F' 0.0171 0.0103
                         'International Tables Vol C Tables 4.2.6.8 and 6.1.1.4'
_computing_data_collection
;
APEX2 (Bruker, 2004)
;
_computing_cell_refinement
;
SAINT (Bruker, 2004)
;
_computing_data_reduction
;
SAINT (Bruker, 2004)
;
_computing_structure_solution
;
SHELXS97 (Sheldrick, 2008)
;
_computing_structure_refinement
;
SHELXL2014 (Sheldrick, 2015)
;
_computing_molecular_graphics
;
PLATON (Spek, 2009) and Mercury (Macrae <i>et al.</i>, 2008)
;
_computing_publication_material
;
SHELXL2014 (Sheldrick, 2015) and publCIF (Westrip, 2010)
;
loop_
    _atom_site_type_symbol
    _atom_site_label
    _atom_site_fract_x
    _atom_site_fract_y
    _atom_site_fract_z
    _atom_site_U_iso_or_equiv
    _atom_site_adp_type
    _atom_site_calc_flag
    _atom_site_occupancy
    _atom_site_disorder_assembly
    _atom_site_disorder_group
    S S1 -0.10597(18) 0.04595(17) 0.06476(4) 0.0579(4) Uani d 1 . .
    C C1 0.4181(6) 0.0552(5) 0.35593(14) 0.0427(11) Uani d 1 . .
    H H1A 0.3017 0.0423 0.3632 0.051 Uiso calc 1 . .
    H H1B 0.4598 -0.0284 0.3427 0.051 Uiso calc 1 . .
    C C2 0.5109(7) 0.0846(6) 0.40342(16) 0.0494(13) Uani d 1 . .
    H H2A 0.4642 0.1634 0.4189 0.059 Uiso calc 1 . .
    H H2B 0.4999 0.0092 0.4253 0.059 Uiso calc 1 . .
    C C3 0.6921(6) 0.1085(5) 0.39178(16) 0.0449(12) Uani d 1 . .
    H H3 0.7385 0.0276 0.3769 0.054 Uiso calc 1 . .
    C C4 0.7123(7) 0.2252(5) 0.35765(16) 0.0468(12) Uani d 1 . .
    H H4A 0.8288 0.2381 0.3505 0.056 Uiso calc 1 . .
    H H4B 0.6710 0.3064 0.3728 0.056 Uiso calc 1 . .
    C C5 0.6179(6) 0.1994(5) 0.31113(16) 0.0391(10) Uani d 1 . .
    C C6 0.6943(6) 0.2032(5) 0.26896(16) 0.0425(11) Uani d 1 . .
    H H6 0.8077 0.2195 0.2694 0.051 Uiso calc 1 . .
    C C7 0.6156(6) 0.1838(5) 0.22092(16) 0.0408(10) Uani d 1 . .
    H H7A 0.6479 0.0972 0.2080 0.049 Uiso calc 1 . .
    H H7B 0.6546 0.2526 0.1989 0.049 Uiso calc 1 . .
    C C8 0.4257(5) 0.1907(5) 0.22442(15) 0.0372(10) Uani d 1 . .
    H H8 0.3908 0.2846 0.2276 0.045 Uiso calc 1 . .
    C C9 0.3643(5) 0.1100(4) 0.26848(16) 0.0366(10) Uani d 1 . .
    H H9 0.4104 0.0195 0.2649 0.044 Uiso calc 1 . .
    C C10 0.4335(6) 0.1654(4) 0.31691(16) 0.0374(10) Uani d 1 . .
    C C11 0.1732(6) 0.0929(5) 0.26877(16) 0.0420(11) Uani d 1 . .
    H H11A 0.1441 0.0284 0.2936 0.050 Uiso calc 1 . .
    H H11B 0.1235 0.1781 0.2776 0.050 Uiso calc 1 . .
    C C12 0.0973(6) 0.0464(5) 0.22079(15) 0.0396(10) Uani d 1 . .
    H H12A 0.1297 -0.0456 0.2143 0.048 Uiso calc 1 . .
    H H12B -0.0226 0.0498 0.2228 0.048 Uiso calc 1 . .
    C C13 0.1568(5) 0.1370(5) 0.17978(15) 0.0366(10) Uani d 1 . .
    C C14 0.3473(5) 0.1296(5) 0.17969(16) 0.0376(10) Uani d 1 . .
    H H14 0.3725 0.0336 0.1819 0.045 Uiso calc 1 . .
    C C15 0.3994(7) 0.1698(6) 0.12816(16) 0.0500(12) Uani d 1 . .
    H H15A 0.4076 0.2665 0.1247 0.060 Uiso calc 1 . .
    H H15B 0.5038 0.1288 0.1190 0.060 Uiso calc 1 . .
    C C16 0.2568(7) 0.1135(6) 0.09945(17) 0.0519(13) Uani d 1 . .
    H H16 0.2587 0.0952 0.0665 0.062 Uiso calc 1 . .
    C C17 0.1287(6) 0.0943(5) 0.12839(16) 0.0413(11) Uani d 1 . .
    C C18 -0.1421(9) 0.2240(8) 0.0518(3) 0.081(2) Uani d 1 . .
    C C19 0.9433(6) 0.1150(6) 0.4372(2) 0.0546(13) Uani d 1 . .
    C C20 1.0190(8) 0.1479(7) 0.4847(2) 0.0683(17) Uani d 1 . .
    H H20A 0.9341 0.1767 0.5067 0.102 Uiso calc 1 . .
    H H20B 1.0730 0.0697 0.4975 0.102 Uiso calc 1 . .
    H H20C 1.0987 0.2185 0.4807 0.102 Uiso calc 1 . .
    C C21 0.3391(7) 0.2934(5) 0.33312(19) 0.0531(13) Uani d 1 . .
    H H21A 0.2236 0.2729 0.3368 0.080 Uiso calc 1 . .
    H H21B 0.3830 0.3241 0.3634 0.080 Uiso calc 1 . .
    H H21C 0.3523 0.3623 0.3092 0.080 Uiso calc 1 . .
    C C22 0.0868(7) 0.2809(5) 0.18514(18) 0.0481(12) Uani d 1 . .
    H H22A 0.1028 0.3114 0.2177 0.072 Uiso calc 1 . .
    H H22B 0.1435 0.3400 0.1633 0.072 Uiso calc 1 . .
    H H22C -0.0294 0.2806 0.1777 0.072 Uiso calc 1 . .
    O O1 0.0134(6) 0.0001(5) 0.03104(14) 0.0813(15) Uani d 1 . .
    O O2 -0.2654(5) -0.0135(5) 0.06899(13) 0.0779(14) Uani d 1 . .
    O O3 -0.0360(4) 0.0520(4) 0.11675(10) 0.0473(8) Uani d 1 . .
    O O4 1.0173(5) 0.0759(5) 0.40211(14) 0.0753(13) Uani d 1 . .
    O O5 0.7779(4) 0.1346(4) 0.43747(11) 0.0484(8) Uani d 1 . .
    F F1 -0.2250(9) 0.2339(7) 0.0126(2) 0.181(3) Uani d 1 . .
    F F2 -0.2274(6) 0.2797(5) 0.0871(2) 0.128(2) Uani d 1 . .
    F F3 -0.0052(5) 0.2913(4) 0.04760(17) 0.0985(15) Uani d 1 . .
loop_
    _atom_site_aniso_label
    _atom_site_aniso_U_11
    _atom_site_aniso_U_22
    _atom_site_aniso_U_33
    _atom_site_aniso_U_12
    _atom_site_aniso_U_13
    _atom_site_aniso_U_23
    S1 0.0568(8) 0.0737(10) 0.0432(6) -0.0149(8) -0.0045(6) 0.0026(7)
    C1 0.046(3) 0.043(3) 0.040(2) -0.008(2) 0.002(2) 0.003(2)
    C2 0.056(3) 0.058(3) 0.034(2) -0.011(3) 0.006(2) -0.002(2)
    C3 0.045(3) 0.049(3) 0.041(2) -0.007(2) 0.001(2) -0.005(2)
    C4 0.052(3) 0.041(3) 0.047(3) -0.006(2) 0.002(2) -0.004(2)
    C5 0.037(2) 0.033(2) 0.047(2) -0.003(2) 0.004(2) -0.0006(19)
    C6 0.035(2) 0.044(3) 0.049(3) -0.005(2) 0.004(2) -0.001(2)
    C7 0.029(2) 0.042(3) 0.051(3) -0.002(2) 0.006(2) 0.003(2)
    C8 0.033(2) 0.036(2) 0.043(2) -0.0019(19) 0.0078(19) -0.001(2)
    C9 0.034(2) 0.031(2) 0.044(2) -0.0018(19) 0.0051(19) -0.0007(19)
    C10 0.035(2) 0.034(2) 0.043(2) -0.0026(19) 0.0037(18) -0.0027(19)
    C11 0.036(2) 0.048(3) 0.042(2) -0.004(2) 0.005(2) 0.000(2)
    C12 0.034(2) 0.038(2) 0.047(2) -0.003(2) 0.001(2) 0.004(2)
    C13 0.039(3) 0.036(2) 0.035(2) 0.000(2) 0.0048(18) 0.0005(19)
    C14 0.032(2) 0.037(2) 0.043(2) 0.0008(19) 0.0073(18) -0.002(2)
    C15 0.043(3) 0.061(3) 0.046(3) -0.004(3) 0.012(2) 0.000(2)
    C16 0.056(3) 0.059(3) 0.041(3) -0.005(3) 0.008(2) -0.004(2)
    C17 0.043(3) 0.040(3) 0.041(2) 0.000(2) -0.002(2) -0.0018(19)
    C18 0.059(4) 0.092(5) 0.093(5) 0.002(4) 0.004(4) 0.046(4)
    C19 0.047(3) 0.060(3) 0.057(3) -0.009(3) 0.000(3) 0.003(3)
    C20 0.066(4) 0.083(4) 0.057(3) -0.017(4) -0.011(3) 0.006(3)
    C21 0.053(3) 0.047(3) 0.059(3) 0.004(3) 0.006(2) -0.014(2)
    C22 0.052(3) 0.038(3) 0.054(3) 0.003(2) 0.008(2) 0.003(2)
    O1 0.077(3) 0.111(4) 0.057(2) -0.019(3) 0.008(2) -0.031(2)
    O2 0.064(3) 0.112(4) 0.058(2) -0.044(3) -0.007(2) 0.005(2)
    O3 0.0452(19) 0.063(2) 0.0339(15) -0.0105(18) -0.0021(13) 0.0028(16)
    O4 0.054(2) 0.110(4) 0.062(2) 0.008(3) 0.004(2) -0.009(2)
    O5 0.046(2) 0.060(2) 0.0387(17) -0.0038(18) -0.0006(15) -0.0044(16)
    F1 0.166(6) 0.213(7) 0.165(5) -0.031(5) -0.097(5) 0.113(5)
    F2 0.093(3) 0.092(3) 0.200(5) 0.032(3) 0.061(4) 0.049(4)
    F3 0.076(3) 0.082(3) 0.137(4) 0.000(2) 0.027(3) 0.048(3)
_geom_special_details
;
All e.s.d.'s (except the e.s.d. in the dihedral angle between two l.s. planes)
are estimated using the full covariance matrix. The cell e.s.d.'s are taken
into account individually in the estimation of e.s.d.'s in distances, angles
and torsion angles; correlations between e.s.d.'s in cell parameters are only
used when they are defined by crystal symmetry. An approximate (isotropic)
treatment of cell e.s.d.'s is used for estimating e.s.d.'s involving l.s.
planes.
;
loop_
    _geom_bond_atom_site_label_1
    _geom_bond_atom_site_label_2
    _geom_bond_site_symmetry_2
    _geom_bond_distance
    _geom_bond_publ_flag
    S1 O1 . 1.418(4) ?
    S1 O2 . 1.422(4) ?
    S1 O3 . 1.547(3) ?
    S1 C18 . 1.834(7) ?
    C1 C2 . 1.542(6) ?
    C1 C10 . 1.546(6) ?
    C1 H1A . 0.9700 ?
    C1 H1B . 0.9700 ?
    C2 C3 . 1.517(7) ?
    C2 H2A . 0.9700 ?
    C2 H2B . 0.9700 ?
    C3 O5 . 1.465(5) ?
    C3 C4 . 1.507(7) ?
    C3 H3 . 0.9800 ?
    C4 C5 . 1.518(6) ?
    C4 H4A . 0.9700 ?
    C4 H4B . 0.9700 ?
    C5 C6 . 1.321(6) ?
    C5 C10 . 1.535(6) ?
    C6 C7 . 1.487(6) ?
    C6 H6 . 0.9300 ?
    C7 C8 . 1.538(6) ?
    C7 H7A . 0.9700 ?
    C7 H7B . 0.9700 ?
    C8 C14 . 1.519(6) ?
    C8 C9 . 1.543(6) ?
    C8 H8 . 0.9800 ?
    C9 C11 . 1.552(6) ?
    C9 C10 . 1.554(6) ?
    C9 H9 . 0.9800 ?
    C10 C21 . 1.552(7) ?
    C11 C12 . 1.535(6) ?
    C11 H11A . 0.9700 ?
    C11 H11B . 0.9700 ?
    C12 C13 . 1.528(6) ?
    C12 H12A . 0.9700 ?
    C12 H12B . 0.9700 ?
    C13 C17 . 1.502(6) ?
    C13 C14 . 1.539(6) ?
    C13 C22 . 1.549(7) ?
    C14 C15 . 1.541(6) ?
    C14 H14 . 0.9800 ?
    C15 C16 . 1.507(7) ?
    C15 H15A . 0.9700 ?
    C15 H15B . 0.9700 ?
    C16 C17 . 1.323(7) ?
    C16 H16 . 0.9300 ?
    C17 O3 . 1.431(6) ?
    C18 F1 . 1.278(8) ?
    C18 F3 . 1.298(8) ?
    C18 F2 . 1.319(9) ?
    C19 O4 . 1.206(6) ?
    C19 O5 . 1.350(6) ?
    C19 C20 . 1.487(7) ?
    C20 H20A . 0.9600 ?
    C20 H20B . 0.9600 ?
    C20 H20C . 0.9600 ?
    C21 H21A . 0.9600 ?
    C21 H21B . 0.9600 ?
    C21 H21C . 0.9600 ?
    C22 H22A . 0.9600 ?
    C22 H22B . 0.9600 ?
    C22 H22C . 0.9600 ?
loop_
    _geom_angle_atom_site_label_1
    _geom_angle_atom_site_label_2
    _geom_angle_atom_site_label_3
    _geom_angle_site_symmetry_1
    _geom_angle_site_symmetry_3
    _geom_angle
    _geom_angle_publ_flag
    O1 S1 O2 . . 122.4(3) ?
    O1 S1 O3 . . 112.1(2) ?
    O2 S1 O3 . . 105.7(2) ?
    O1 S1 C18 . . 106.9(3) ?
    O2 S1 C18 . . 106.0(3) ?
    O3 S1 C18 . . 101.7(3) ?
    C2 C1 C10 . . 114.9(4) ?
    C2 C1 H1A . . 108.5 ?
    C10 C1 H1A . . 108.5 ?
    C2 C1 H1B . . 108.5 ?
    C10 C1 H1B . . 108.5 ?
    H1A C1 H1B . . 107.5 ?
    C3 C2 C1 . . 108.5(4) ?
    C3 C2 H2A . . 110.0 ?
    C1 C2 H2A . . 110.0 ?
    C3 C2 H2B . . 110.0 ?
    C1 C2 H2B . . 110.0 ?
    H2A C2 H2B . . 108.4 ?
    O5 C3 C4 . . 110.7(4) ?
    O5 C3 C2 . . 107.5(4) ?
    C4 C3 C2 . . 111.0(4) ?
    O5 C3 H3 . . 109.2 ?
    C4 C3 H3 . . 109.2 ?
    C2 C3 H3 . . 109.2 ?
    C3 C4 C5 . . 110.3(4) ?
    C3 C4 H4A . . 109.6 ?
    C5 C4 H4A . . 109.6 ?
    C3 C4 H4B . . 109.6 ?
    C5 C4 H4B . . 109.6 ?
    H4A C4 H4B . . 108.1 ?
    C6 C5 C4 . . 120.7(4) ?
    C6 C5 C10 . . 123.4(4) ?
    C4 C5 C10 . . 115.8(4) ?
    C5 C6 C7 . . 126.0(4) ?
    C5 C6 H6 . . 117.0 ?
    C7 C6 H6 . . 117.0 ?
    C6 C7 C8 . . 111.3(4) ?
    C6 C7 H7A . . 109.4 ?
    C8 C7 H7A . . 109.4 ?
    C6 C7 H7B . . 109.4 ?
    C8 C7 H7B . . 109.4 ?
    H7A C7 H7B . . 108.0 ?
    C14 C8 C7 . . 110.3(4) ?
    C14 C8 C9 . . 107.6(4) ?
    C7 C8 C9 . . 110.3(4) ?
    C14 C8 H8 . . 109.6 ?
    C7 C8 H8 . . 109.6 ?
    C9 C8 H8 . . 109.6 ?
    C8 C9 C11 . . 112.4(4) ?
    C8 C9 C10 . . 112.4(3) ?
    C11 C9 C10 . . 113.1(4) ?
    C8 C9 H9 . . 106.1 ?
    C11 C9 H9 . . 106.1 ?
    C10 C9 H9 . . 106.1 ?
    C5 C10 C1 . . 107.9(4) ?
    C5 C10 C21 . . 109.0(4) ?
    C1 C10 C21 . . 110.0(4) ?
    C5 C10 C9 . . 109.7(4) ?
    C1 C10 C9 . . 108.8(4) ?
    C21 C10 C9 . . 111.4(4) ?
    C12 C11 C9 . . 115.2(4) ?
    C12 C11 H11A . . 108.5 ?
    C9 C11 H11A . . 108.5 ?
    C12 C11 H11B . . 108.5 ?
    C9 C11 H11B . . 108.5 ?
    H11A C11 H11B . . 107.5 ?
    C13 C12 C11 . . 109.8(4) ?
    C13 C12 H12A . . 109.7 ?
    C11 C12 H12A . . 109.7 ?
    C13 C12 H12B . . 109.7 ?
    C11 C12 H12B . . 109.7 ?
    H12A C12 H12B . . 108.2 ?
    C17 C13 C12 . . 119.3(4) ?
    C17 C13 C14 . . 97.8(4) ?
    C12 C13 C14 . . 106.7(4) ?
    C17 C13 C22 . . 107.3(4) ?
    C12 C13 C22 . . 111.2(4) ?
    C14 C13 C22 . . 114.2(4) ?
    C8 C14 C13 . . 113.3(4) ?
    C8 C14 C15 . . 122.5(4) ?
    C13 C14 C15 . . 105.2(4) ?
    C8 C14 H14 . . 104.7 ?
    C13 C14 H14 . . 104.7 ?
    C15 C14 H14 . . 104.7 ?
    C16 C15 C14 . . 100.5(4) ?
    C16 C15 H15A . . 111.7 ?
    C14 C15 H15A . . 111.7 ?
    C16 C15 H15B . . 111.7 ?
    C14 C15 H15B . . 111.7 ?
    H15A C15 H15B . . 109.4 ?
    C17 C16 C15 . . 109.4(4) ?
    C17 C16 H16 . . 125.3 ?
    C15 C16 H16 . . 125.3 ?
    C16 C17 O3 . . 129.2(4) ?
    C16 C17 C13 . . 114.5(4) ?
    O3 C17 C13 . . 115.9(4) ?
    F1 C18 F3 . . 109.3(6) ?
    F1 C18 F2 . . 108.9(7) ?
    F3 C18 F2 . . 107.0(7) ?
    F1 C18 S1 . . 108.9(7) ?
    F3 C18 S1 . . 112.4(5) ?
    F2 C18 S1 . . 110.1(5) ?
    O4 C19 O5 . . 122.7(5) ?
    O4 C19 C20 . . 125.5(5) ?
    O5 C19 C20 . . 111.7(5) ?
    C19 C20 H20A . . 109.5 ?
    C19 C20 H20B . . 109.5 ?
    H20A C20 H20B . . 109.5 ?
    C19 C20 H20C . . 109.5 ?
    H20A C20 H20C . . 109.5 ?
    H20B C20 H20C . . 109.5 ?
    C10 C21 H21A . . 109.5 ?
    C10 C21 H21B . . 109.5 ?
    H21A C21 H21B . . 109.5 ?
    C10 C21 H21C . . 109.5 ?
    H21A C21 H21C . . 109.5 ?
    H21B C21 H21C . . 109.5 ?
    C13 C22 H22A . . 109.5 ?
    C13 C22 H22B . . 109.5 ?
    H22A C22 H22B . . 109.5 ?
    C13 C22 H22C . . 109.5 ?
    H22A C22 H22C . . 109.5 ?
    H22B C22 H22C . . 109.5 ?
    C17 O3 S1 . . 124.1(3) ?
    C19 O5 C3 . . 116.0(4) ?
loop_
    _geom_torsion_atom_site_label_1
    _geom_torsion_atom_site_label_2
    _geom_torsion_atom_site_label_3
    _geom_torsion_atom_site_label_4
    _geom_torsion_site_symmetry_1
    _geom_torsion_site_symmetry_2
    _geom_torsion_site_symmetry_3
    _geom_torsion_site_symmetry_4
    _geom_torsion
    _geom_torsion_publ_flag
    C10 C1 C2 C3 . . . . -56.8(6) ?
    C1 C2 C3 O5 . . . . -179.3(4) ?
    C1 C2 C3 C4 . . . . 59.5(6) ?
    O5 C3 C4 C5 . . . . -178.0(4) ?
    C2 C3 C4 C5 . . . . -58.7(5) ?
    C3 C4 C5 C6 . . . . -123.9(5) ?
    C3 C4 C5 C10 . . . . 54.4(6) ?
    C4 C5 C6 C7 . . . . -178.1(5) ?
    C10 C5 C6 C7 . . . . 3.8(8) ?
    C5 C6 C7 C8 . . . . 13.3(7) ?
    C6 C7 C8 C14 . . . . -162.7(4) ?
    C6 C7 C8 C9 . . . . -44.0(5) ?
    C14 C8 C9 C11 . . . . -49.8(5) ?
    C7 C8 C9 C11 . . . . -170.1(4) ?
    C14 C8 C9 C10 . . . . -178.7(4) ?
    C7 C8 C9 C10 . . . . 61.0(5) ?
    C6 C5 C10 C1 . . . . 129.6(5) ?
    C4 C5 C10 C1 . . . . -48.6(5) ?
    C6 C5 C10 C21 . . . . -111.0(5) ?
    C4 C5 C10 C21 . . . . 70.8(5) ?
    C6 C5 C10 C9 . . . . 11.2(6) ?
    C4 C5 C10 C9 . . . . -167.0(4) ?
    C2 C1 C10 C5 . . . . 50.1(5) ?
    C2 C1 C10 C21 . . . . -68.7(5) ?
    C2 C1 C10 C9 . . . . 169.0(4) ?
    C8 C9 C10 C5 . . . . -42.9(5) ?
    C11 C9 C10 C5 . . . . -171.4(4) ?
    C8 C9 C10 C1 . . . . -160.7(4) ?
    C11 C9 C10 C1 . . . . 70.7(5) ?
    C8 C9 C10 C21 . . . . 77.8(5) ?
    C11 C9 C10 C21 . . . . -50.7(5) ?
    C8 C9 C11 C12 . . . . 48.0(6) ?
    C10 C9 C11 C12 . . . . 176.5(4) ?
    C9 C11 C12 C13 . . . . -51.9(6) ?
    C11 C12 C13 C17 . . . . 167.1(4) ?
    C11 C12 C13 C14 . . . . 57.8(5) ?
    C11 C12 C13 C22 . . . . -67.2(5) ?
    C7 C8 C14 C13 . . . . -178.1(4) ?
    C9 C8 C14 C13 . . . . 61.6(5) ?
    C7 C8 C14 C15 . . . . -50.3(6) ?
    C9 C8 C14 C15 . . . . -170.6(4) ?
    C17 C13 C14 C8 . . . . 169.8(4) ?
    C12 C13 C14 C8 . . . . -66.4(5) ?
    C22 C13 C14 C8 . . . . 56.8(5) ?
    C17 C13 C14 C15 . . . . 33.5(5) ?
    C12 C13 C14 C15 . . . . 157.3(4) ?
    C22 C13 C14 C15 . . . . -79.6(5) ?
    C8 C14 C15 C16 . . . . -164.6(4) ?
    C13 C14 C15 C16 . . . . -33.4(5) ?
    C14 C15 C16 C17 . . . . 19.7(6) ?
    C15 C16 C17 O3 . . . . 175.0(5) ?
    C15 C16 C17 C13 . . . . 2.1(6) ?
    C12 C13 C17 C16 . . . . -136.8(5) ?
    C14 C13 C17 C16 . . . . -22.7(5) ?
    C22 C13 C17 C16 . . . . 95.7(5) ?
    C12 C13 C17 O3 . . . . 49.2(6) ?
    C14 C13 C17 O3 . . . . 163.4(4) ?
    C22 C13 C17 O3 . . . . -78.2(5) ?
    O1 S1 C18 F1 . . . . 72.5(6) ?
    O2 S1 C18 F1 . . . . -59.5(6) ?
    O3 S1 C18 F1 . . . . -169.8(5) ?
    O1 S1 C18 F3 . . . . -48.9(6) ?
    O2 S1 C18 F3 . . . . 179.2(5) ?
    O3 S1 C18 F3 . . . . 68.9(6) ?
    O1 S1 C18 F2 . . . . -168.1(5) ?
    O2 S1 C18 F2 . . . . 59.9(6) ?
    O3 S1 C18 F2 . . . . -50.4(6) ?
    C16 C17 O3 S1 . . . . -12.4(7) ?
    C13 C17 O3 S1 . . . . 160.5(3) ?
    O1 S1 O3 C17 . . . . 38.7(5) ?
    O2 S1 O3 C17 . . . . 174.3(4) ?
    C18 S1 O3 C17 . . . . -75.2(4) ?
    O4 C19 O5 C3 . . . . -1.4(8) ?
    C20 C19 O5 C3 . . . . 178.3(4) ?
    C4 C3 O5 C19 . . . . -79.5(5) ?
    C2 C3 O5 C19 . . . . 159.1(4) ?
loop_
    _geom_hbond_atom_site_label_D
    _geom_hbond_atom_site_label_H
    _geom_hbond_atom_site_label_A
    _geom_hbond_site_symmetry_A
    _geom_hbond_distance_DH
    _geom_hbond_distance_HA
    _geom_hbond_distance_DA
    _geom_hbond_angle_DHA
    C1 H1A O4 1_455 0.97 2.56 3.485(6) 160
    C21 H21B O2 4_555 0.97 2.65 3.377(7) 133
_shelx_hkl_file
;
   0   0  -5   -0.42    0.29
   0   0  -5    0.02    0.13
   0   0   5   -0.18    0.28
   0   0   6 1519.00   20.12
   0   0  -6 1501.42   20.23
   0   0  -7   -0.14    0.22
   0   0  -7   -0.85    0.48
   0   0   7   -0.54    0.46
   0   0   8  656.05    9.55
   0   0  -8  665.26    9.81
   0   0  -9    0.11    0.64
   0   0   9   -0.31    0.93
   0   0  -9    0.77    0.31
   0   0  -9    0.08    0.43
   0   0 -10    0.48    0.60
   0   0  10   -0.30    0.54
   0   0 -10    0.12    0.29
   0   0 -10    0.03    0.26
   0   0  11    0.14    0.55
   0   0 -11   -0.88    0.59
   0   0 -11    0.00    0.41
   0   0 -11    0.11    0.25
   0   0 -12   21.22    1.84
   0   0  12   19.46    1.67
   0   0 -12   21.48    0.90
   0   0  13    0.27    0.76
   0   0 -13   -0.20    0.36
   0   0 -13   -0.18    0.83
   0   0 -13   -0.08    0.38
   0   0 -14   51.10    2.79
   0   0  14   54.47    2.56
   0   0 -14   52.25    1.50
   0   0 -15   -0.23    0.50
   0   0 -15   -0.35    0.46
   0   0 -15   -0.44    1.14
   0   0  15   -0.73    1.54
   0   0  16  308.43    7.18
   0   0 -16  319.79    5.86
   0   0 -17   -0.21    0.49
   0   0  17    0.02    1.09
   0   0 -17    0.66    0.55
   0   0 -18  501.87    8.77
   0   0  18  507.39   11.00
   0   0  19    2.89    1.56
   0   0 -19   -0.53    1.00
   0   0 -19    0.97    0.72
   0   0 -20  349.07    6.07
   0   0  20  349.41    9.08
   0   0  21   -0.50    2.51
   0   0 -21    0.41    1.09
   0   0 -21    0.73    0.74
   0   0  22   55.65    4.34
   0   0 -22   55.22    2.16
   0   0 -23    0.61    0.77
   0   0 -23    0.07    1.14
   0   0  23    0.15    1.79
   0   0  24  887.67   20.45
   0   0 -24  889.83   14.40
   0   0 -25    0.16    0.83
   0   0  25    2.82    2.02
   0   0 -25    0.11    1.25
   0   0 -26   24.54    1.78
   0   0  26   27.05    4.18
   0   0 -26   25.58    1.76
   0   0 -27    0.06    0.64
   0   0 -27    0.02    0.63
   0   0  28   10.45    2.65
   0   0 -28    0.00    1.45
   0   0 -28    0.04    1.44
   0   0 -29    0.02    0.86
   0   0 -29    0.05    0.59
   0   0  29   -0.08    1.81
   0   0 -30   41.51    1.67
   0   0  30   -0.01    5.62
   0   0  31    0.28    2.47
   0   0  32  101.47    8.16
   0   0  33   -0.21    4.10
   0   0  34    0.09    2.51
   0   0  35    0.09    2.80
   0   1   3  192.86    2.74
   0  -1   3  194.44    2.02
   0  -1  -3  188.58    2.68
   0  -1  -3  189.61    2.18
   0   1   3  194.42    2.24
   0  -1   4   86.55    0.92
   0   1   4   86.24    1.26
   0   1   4   87.40    1.60
   0  -1  -4   87.47    1.29
   0  -1  -4   87.58    1.56
   0   1   5    9.68    0.52
   0  -1  -5    7.91    0.51
   0  -1   5    9.50    0.74
   0  -1   5    8.83    0.20
   0  -1  -5    9.61    0.65
   0  -1  -6  276.36    4.07
   0   1   6  269.32    3.74
   0  -1  -6  272.03    3.79
   0  -1   6  271.01    2.54
   0  -1   6  279.30    4.40
   0  -1   7  145.41    2.98
   0   1   7  142.61    2.54
   0  -1  -7  148.54    2.65
   0  -1  -7  147.22    2.61
   0  -1   7  147.88    1.46
   0  -1  -8   97.19    2.07
   0  -1   8   99.46    1.07
   0  -1  -8   99.05    2.17
   0  -1   8   99.31    2.47
   0  -1   9   13.15    0.32
   0  -1  -9   13.72    1.05
   0   1   9   12.46    0.99
   0  -1   9   13.24    1.23
   0  -1  -9   13.33    0.96
   0  -1 -10    0.57    0.78
   0  -1  10   -0.15    0.71
   0   1 -10    0.12    0.21
   0   1  10    0.72    0.58
   0  -1 -10    0.62    0.63
   0  -1  11    5.42    1.27
   0   1  11    6.68    1.07
   0  -1 -11    6.79    0.92
   0  -1 -11    5.31    1.16
   0  -1  12   33.41    2.13
   0  -1 -12   30.96    1.52
   0  -1 -12   32.18    1.89
   0   1  12   33.57    1.78
   0  -1 -13  271.95    5.05
   0   1 -13  284.50    3.41
   0  -1  13  265.38    6.00
   0  -1 -13  275.00    4.96
   0  -1 -13  269.52    5.77
   0   1  13  267.73    5.52
   0   1 -14  471.23    5.59
   0   1  14  460.75    8.52
   0  -1 -14  451.73    7.53
   0  -1 -14  463.77    7.70
   0   1 -14  416.51    5.01
   0  -1 -14  454.93    8.80
   0  -1  14  452.76    9.10
   0  -1 -15   21.51    2.14
   0   1 -15   21.19    0.69
   0  -1  15   19.90    2.29
   0  -1 -15   20.33    1.48
   0   1 -15   19.66    0.63
   0   1  15   21.04    2.01
   0  -1 -15   19.82    2.21
   0  -1 -16    5.65    1.17
   0  -1 -16    5.75    1.19
   0   1 -16    6.45    0.74
   0   1 -16    6.31    0.47
   0  -1  16    6.24    1.91
   0   1  16    6.59    1.61
   0  -1 -16    5.45    2.67
   0   1 -17   16.29    0.72
   0  -1 -17   19.72    2.38
   0   1 -17   18.92    0.71
   0  -1  17   16.76    2.47
   0   1  17   20.91    2.23
   0  -1 -17   18.80    1.61
   0  -1 -17   17.78    2.45
   0   1  18  240.39    6.43
   0  -1 -18  231.62    6.82
   0  -1 -18  228.07    6.29
   0   1 -18  236.33    3.64
   0  -1 -18  228.74    5.12
   0   1 -18  236.65    3.33
   0  -1  18  241.26    6.92
   0   1 -19    0.13    0.36
   0  -1  19    0.98    1.48
   0   1 -19    1.06    0.38
   0  -1 -19    0.18    1.01
   0  -1 -19    0.56    0.96
   0  -1 -19    0.13    1.59
   0   1 -20  169.84    2.55
   0  -1 -20  164.23    6.31
   0  -1 -20  169.70    4.41
   0   1 -20  172.14    3.08
   0   1  20  174.59    5.88
   0  -1  20  166.26    6.18
   0  -1 -20  174.77    4.60
   0   1 -21   48.14    1.18
   0   1 -21   48.40    1.17
   0  -1  21   44.79    4.01
   0  -1 -21   48.06    2.56
   0  -1 -21   49.01    2.60
   0   1  21   47.01    3.75
   0   1 -22  305.09    4.12
   0  -1  22  310.16    9.41
   0   1  22  309.90    8.94
   0  -1 -22  304.38    6.78
   0  -1 -22  304.04    6.85
   0   1 -22  301.75    4.14
   0   1  23  160.38    6.51
   0   1 -23  148.10    2.28
   0  -1  23  145.09    6.84
   0   1 -23  149.92    2.26
   0  -1 -23  152.84    4.57
   0  -1 -23  149.22    4.49
   0  -1 -24   15.15    2.13
   0   1 -24   15.96    0.64
   0   1 -24   16.40    0.63
   0   1  24   18.30    3.44
   0  -1 -24   14.12    3.17
   0  -1  24   19.26    3.69
   0  -1 -25    2.32    1.27
   0  -1 -25   -0.01    1.29
   0   1 -25    0.08    0.38
   0   1  25    3.07    2.14
   0   1 -25    1.33    0.25
   0  -1  25    2.03    2.32
   0  -1  26   35.14    7.40
   0  -1 -26   37.45    2.74
   0   1  26   42.71    4.62
   0  -1 -27   -0.16    1.07
   0   1  27   -0.01    2.80
   0  -1 -27    0.10    1.08
   0  -1  27    1.31    1.98
   0  -1 -28   -0.14    1.22
   0  -1 -28   -0.07    1.22
   0  -1  28   -0.03    2.31
   0   1  28    3.66    2.13
   0  -1 -29    0.23    1.48
   0  -1 -29    0.10    1.49
   0   1  29    9.59    2.65
   0  -1  29    0.03    2.90
   0  -1 -30    0.04    1.03
   0  -1 -30    0.20    1.05
   0   1  30   -0.15    2.09
   0  -1  30   -0.06    2.16
   0  -1 -31    0.06    1.67
   0  -1  31   -0.07    2.42
   0   1  31    0.08    2.28
   0  -1 -31    0.19    1.06
   0   1  32   -0.17    2.52
   0  -1  32   -0.20    2.57
   0   1  33    0.06    2.45
   0  -1  33   -0.20    2.53
   0   1  34    0.07    4.15
   0  -1  34    0.08    2.83
   0  -1  35    0.22    3.08
   0   1  35    0.09    3.01
   0  -2   0  392.28    5.76
   0   2   0  391.57    5.87
   0   2  -1 9836.92  162.45
   0  -2   1 9671.38  159.42
   0  -2  -1 9490.40  158.06
   0   2   1 9651.54  161.38
   0  -2   2  609.41    8.13
   0   2   2  617.42    8.98
   0   2  -2  610.62    8.28
   0  -2  -2  602.88    8.85
   0  -2  -3  927.66   13.19
   0   2   3  929.50   13.48
   0   2  -3  932.63   12.04
   0  -2   3  928.75   11.88
   0   2  -4  510.16    6.59
   0   2   4  512.65    8.00
   0  -2   4  509.64    6.47
   0  -2  -4  515.25    8.60
   0  -2  -5  430.30    5.49
   0   2   5  434.39    7.01
   0  -2   5  425.88    5.27
   0   2  -5  369.36    4.87
   0  -2  -5  432.16    6.84
   0  -2   6 1794.17   22.67
   0  -2  -6 1781.57   26.49
   0   2   6 1752.86   26.47
   0  -2  -6 1774.89   23.57
   0  -2   7  567.37    6.61
   0  -2  -7  568.08    9.04
   0   2   7  560.33    7.68
   0  -2  -7  564.95    7.80
   0  -2  -8    9.29    1.17
   0  -2   8    9.51    1.29
   0  -2  -8    9.18    0.84
   0  -2   8   10.24    0.41
   0   2   8    9.12    0.82
   0  -2   9   60.85    0.89
   0  -2  -9   63.47    1.80
   0  -2  -9   56.71    2.16
   0   2   9   60.56    1.72
   0  -2   9   60.57    2.34
   0  -2  10   16.42    0.41
   0  -2 -10   18.17    1.50
   0   2  10   17.22    1.21
   0  -2  10   17.39    1.72
   0  -2 -10   19.03    1.28
   0   2 -11   56.19    0.82
   0  -2 -11   54.79    2.04
   0   2  11   56.42    1.96
   0  -2 -11   57.37    2.28
   0  -2  11   57.17    0.93
   0  -2  11   56.57    2.56
   0  -2  12   28.71    2.28
   0   2  12   26.23    1.64
   0  -2 -12   29.88    2.77
   0   2 -12   29.94    0.66
   0  -2  12   29.01    0.48
   0  -2 -12   32.65    1.82
   0  -2  13   15.76    0.32
   0  -2 -13   16.14    1.65
   0   2  13   15.97    1.50
   0  -2  13   16.80    3.06
   0  -2 -13   13.96    1.68
   0   2 -13   15.79    0.32
   0   2 -14   67.62    0.78
   0  -2 -14   64.04    2.71
   0   2  14   64.62    2.65
   0  -2  14   67.61    3.38
   0  -2 -14   69.27    2.74
   0  -2 -15   66.63    2.86
   0   2  15   64.23    2.79
   0  -2  15   69.56    3.51
   0  -2 -15   63.40    2.91
   0  -2 -16    3.31    1.43
   0  -2  16    4.30    1.90
   0   2  16    4.99    1.46
   0  -2 -16    4.22    1.57
   0  -2 -17    6.09    1.66
   0   2  17    5.83    1.77
   0  -2 -17   16.12    1.73
   0  -2 -17    6.19    1.94
   0  -2  17    6.17    2.25
   0  -2 -18    4.11    1.95
   0  -2  18    8.24    2.24
   0   2  18    5.95    1.83
   0  -2 -18    6.89    1.63
   0  -2 -18    5.51    1.70
   0   2  19  421.77    9.55
   0  -2 -19  404.81    9.78
   0  -2 -19  415.01    9.00
   0  -2  19  417.87   10.63
   0  -2 -19  410.02   10.61
   0  -2 -20   10.55    2.55
   0  -2  20    8.83    2.72
   0  -2 -20    8.36    1.98
   0   2  20    9.87    2.26
   0  -2 -20    6.68    1.94
   0   2  21    6.08    2.26
   0  -2  21    5.41    2.69
   0  -2 -21    7.19    1.90
   0  -2 -21    7.79    2.52
   0  -2 -21    5.13    1.98
   0  -2 -22  283.57    7.56
   0   2  22  286.62    8.28
   0  -2  22  291.36    9.46
   0  -2 -22  290.00    7.52
   0  -2 -22  291.86    9.08
   0   2  23  314.83    9.00
   0  -2 -23  303.91    9.87
   0  -2 -23  313.10    8.11
   0  -2 -23  318.07    8.33
   0  -2  23  306.42   10.36
   0  -2  24   11.47    3.56
   0  -2 -24   11.71    2.44
   0  -2 -24   10.94    2.48
   0   2  24   16.07    3.05
   0   2  25   80.70    7.46
   0  -2  25   79.81    8.91
   0  -2 -25   79.74    4.48
   0  -2 -25   83.38    6.19
   0  -2 -26    0.03    1.20
   0  -2 -26   -0.49    1.87
   0   2  26    0.23    2.37
   0  -2  26    0.49    1.80
   0  -2 -27   53.44    3.96
   0  -2 -27   52.11    4.03
   0   2  27   55.46    5.01
   0  -2 -28   -0.05    2.22
   0  -2 -28    0.29    2.16
   0  -2  28    0.04    2.13
   0  -2  29   -0.02    4.45
   0   2  29   19.53    3.94
   0  -2 -29   20.26    2.86
   0  -2 -29   -0.08    2.83
   0   2  30   -0.34    2.50
   0  -2  30   -0.16    2.71
   0  -2 -31    3.00    1.96
   0  -2 -31   -0.13    1.87
   0   2  31   -0.03    2.92
   0  -2  31    0.12    3.13
   0  -2 -32   14.02    3.58
   0   2  32    0.04    3.61
   0  -2 -32   -0.03    2.18
   0  -2  32   -0.03    3.87
   0  -2  33   -0.06    2.52
   0   2  33   -0.03    2.41
   0  -2  34    0.06    2.44
   0   2  34   -0.10    3.50
   0  -2  35    0.19    3.28
   0   2  35   -0.48    3.14
   0   3   0    0.19    0.57
   0  -3   0   -0.10    0.55
   0   3  -1  748.91   11.70
   0  -3  -1  746.72   11.80
   0  -3   1  742.33   11.40
   0   3   1  751.56   12.09
   0  -3   2  689.44   10.52
   0   3   2  694.74   11.50
   0   3  -2  706.86   10.92
   0  -3  -2  694.44   11.22
   0  -3  -3  840.68   14.65
   0  -3   3  847.44   12.42
   0   3   3  850.89   13.97
   0   3  -3  843.55   12.62
   0   3  -4 1869.41   27.20
   0   3   4 1852.28   30.72
   0  -3   4 1853.23   27.43
   0  -3  -4 1835.70   28.79
   0  -3   5    7.33    0.88
   0   3  -5    7.80    0.94
   0   3   5    9.98    1.45
   0  -3  -5    7.15    1.40
   0  -3  -6 1649.71   22.76
   0   3   6 1679.97   27.51
   0  -3  -6 1686.14   27.00
   0   3  -6 1714.84   24.24
   0  -3   6 1687.45   23.56
   0  -3  -7  425.20    8.21
   0   3   7  436.51    8.51
   0  -3   7  447.90    6.93
   0   3  -7  448.38    6.60
   0  -3  -7  443.98    6.44
   0  -3   8   10.03    0.77
   0  -3  -8   12.16    1.59
   0  -3  -8   11.96    1.38
   0   3  -8   11.42    0.83
   0  -3  -9  132.41    2.78
   0  -3  -9  125.89    3.86
   0  -3   9  130.94    2.26
   0  -3  10  102.60    1.83
   0  -3 -10  101.73    2.54
   0  -3 -10   98.58    3.47
   0  -3 -11    1.34    1.28
   0  -3 -11    2.39    1.22
   0  -3  11    1.53    1.33
   0   3 -11    0.03    0.40
   0  -3  11    2.32    0.39
   0  -3  12   62.30    1.15
   0  -3 -12   59.52    2.99
   0  -3  12   64.93    3.29
   0  -3 -12   62.79    2.33
   0  -3 -13   27.10    1.89
   0  -3  13   24.33    0.89
   0  -3 -13   25.91    2.34
   0   3  13   25.04    1.72
   0   3 -13   24.55    0.74
   0  -3  13   29.30    2.56
   0  -3 -14   40.36    2.78
   0  -3  14   41.45    0.94
   0  -3 -14   42.18    2.30
   0   3 -14   41.78    1.07
   0  -3  14   47.14    3.21
   0   3  14   39.39    2.18
   0  -3 -15  164.69    6.82
   0  -3 -15  159.96    4.51
   0   3 -15  171.01    2.08
   0   3  15  164.71    5.55
   0  -3  15  165.14    1.78
   0  -3  15  169.07    5.79
   0   3  16    6.17    1.52
   0  -3  16    5.78    2.21
   0  -3 -16    5.78    1.61
   0  -3 -16    6.89    1.90
   0  -3 -17   40.54    2.94
   0   3  17   38.48    2.57
   0  -3 -17   39.91    3.03
   0  -3  17   39.31    3.73
   0  -3 -18  183.40    5.82
   0   3  18  172.51    5.18
   0  -3  18  184.57    6.77
   0  -3 -18  172.98    5.53
   0  -3 -19   26.31    4.18
   0   3  19   26.30    2.54
   0  -3 -19   15.60    2.78
   0  -3  19   26.60    3.44
   0  -3 -19   26.34    2.92
   0  -3 -20   61.98    3.91
   0  -3 -20   65.03    4.02
   0  -3  20   63.99    4.84
   0  -3 -20   61.54    3.93
   0   3  20   58.63    3.58
   0  -3 -21  160.69    8.09
   0   3  21  157.97    5.72
   0  -3 -21  164.31    6.01
   0  -3 -21  158.24    6.08
   0  -3  21  158.50    7.06
   0  -3 -22  104.85    7.59
   0  -3 -22  105.15    4.96
   0   3  22   96.64    4.97
   0  -3  22  112.96    6.40
   0  -3 -22   99.12    5.05
   0   3  23    3.30    2.07
   0  -3 -23   -0.01    2.10
   0  -3 -23    2.39    2.31
   0  -3  23    4.20    2.73
   0  -3 -23    2.11    2.06
   0  -3  24   76.16    6.20
   0   3  24   79.13    4.87
   0  -3 -24   80.44    5.39
   0  -3 -24   75.23    4.93
   0  -3 -24   81.05    4.78
   0  -3 -25   -0.04    2.44
   0  -3  25    6.62    3.23
   0   3  25    5.47    2.47
   0  -3 -25    3.31    3.57
   0  -3 -25    4.64    2.70
   0  -3 -26   65.92    4.75
   0  -3  26   60.17    6.13
   0   3  26   60.04    5.06
   0  -3 -26   65.86    4.95
   0   3  27    0.04    2.14
   0  -3 -27    0.04    2.05
   0  -3  27    0.01    2.67
   0  -3 -27    2.15    1.95
   0   3  28    5.50    2.52
   0  -3  28   -0.13    3.07
   0  -3 -28    0.03    2.34
   0  -3 -28   -0.07    2.24
   0  -3  29   -0.03    2.31
   0   3  29    0.63    1.92
   0  -3 -29   -0.26    1.64
   0  -3 -29    0.03    2.65
   0  -3 -30   -0.09    2.08
   0  -3 -30   -0.03    2.22
   0   3  30    2.98    2.69
   0  -3  30    0.09    3.05
   0  -3 -31    0.23    1.78
   0   3  31   -0.03    2.34
   0  -3 -31    0.06    1.73
   0  -3  31    0.11    2.57
   0   3  32    0.11    2.63
   0  -3 -32   -0.04    1.80
   0  -3 -32   -0.45    1.94
   0  -3  32   -0.02    4.35
   0  -3 -33   -0.09    2.66
   0  -3  33   -0.02    4.39
   0   3  33    0.08    6.31
   0  -3 -33    6.73    2.87
   0   3  34    0.19    3.01
   0  -3  34    0.04    3.10
   0  -4   0   22.56    1.83
   0   4   0   18.49    1.94
   0  -4   1  339.75    6.74
   0  -4  -1  348.12    8.38
   0   4   1  343.21    7.27
   0   4  -1  340.81    6.97
   0   4   2  263.62    6.26
   0  -4   2  269.90    6.80
   0  -4  -2  263.43    6.01
   0   4  -2  261.17    5.68
   0  -4   3 1834.11   28.84
   0  -4  -3 1831.24   30.30
   0   4  -3 1784.16   28.91
   0   4   3 1791.46   30.60
   0   4   4  123.86    4.24
   0  -4   4  125.92    3.34
   0  -4  -4  130.61    4.10
   0   4  -4  121.88    3.48
   0  -4  -5   16.21    1.93
   0   4  -5   14.12    1.51
   0   4   5   15.04    2.09
   0  -4   5   13.24    1.37
   0   4  -6   40.37    1.93
   0  -4  -6   38.68    2.67
   0  -4   6   40.46    1.80
   0   4   6   40.41    2.86
   0  -4   7  280.78    5.12
   0  -4  -7  285.14    6.82
   0   4  -7  285.72    5.41
   0   4   7  282.40    7.11
   0   4  -8   58.35    2.13
   0  -4   8   54.74    1.90
   0  -4  -8   56.28    3.12
   0  -4  -8   58.06    2.47
   0   4  -9   31.00    1.62
   0  -4  -9   29.49    1.48
   0  -4  -9   30.19    2.65
   0  -4   9   28.53    1.45
   0   4 -10  222.76    4.22
   0  -4  10  214.77    3.92
   0  -4 -10  216.41    6.07
   0  -4 -10  227.86    4.35
   0  -4 -11   20.98    2.55
   0  -4  11   21.35    1.71
   0  -4 -11   19.81    1.53
   0   4 -11   20.43    1.28
   0  -4 -12   28.38    1.73
   0  -4 -12   28.09    2.84
   0  -4  12   25.34    1.22
   0  -4  12   25.17    2.76
   0  -4  13    1.09    1.07
   0   4 -13    0.05    0.39
   0  -4 -13    0.21    1.02
   0  -4 -13   -0.62    1.02
   0  -4  13   -0.35    0.55
   0  -4  14  110.09    2.06
   0  -4 -14  107.15    4.69
   0  -4 -14  108.48    3.43
   0  -4  14  109.56    4.88
   0  -4 -15   10.17    2.43
   0  -4  15    9.81    0.66
   0  -4  15   10.42    2.60
   0  -4 -15   10.44    1.69
   0   4 -15    9.18    0.77
   0  -4 -16   27.03    2.39
   0  -4 -16   30.00    3.27
   0  -4  16   26.80    3.41
   0  -4  16   29.76    1.15
   0  -4 -17   24.84    3.19
   0  -4 -17   24.63    2.45
   0  -4  17   25.44    3.61
   0  -4  17   25.12    0.78
   0  -4  18   50.47    4.41
   0  -4 -18   56.02    4.06
   0  -4 -18   52.25    3.25
   0  -4 -19   10.05    2.64
   0  -4 -19    6.64    2.17
   0  -4  19    9.69    3.07
   0  -4 -20   -0.44    1.64
   0  -4  20    0.21    1.97
   0  -4 -20   -0.64    1.41
   0  -4 -21   96.81    5.54
   0  -4  21  107.23    6.38
   0  -4 -21   97.41    6.87
   0  -4 -21   98.84    5.37
   0  -4 -22   36.58    4.05
   0  -4 -22   36.12    3.60
   0  -4  22   37.62    4.82
   0   4  23    1.00    1.89
   0  -4 -23    1.66    1.97
   0  -4 -23    0.64    2.09
   0  -4 -23   -0.02    2.19
   0  -4  23    2.89    2.55
   0  -4 -24    8.47    2.82
   0  -4 -24    9.38    2.79
   0  -4 -24    0.02    3.00
   0  -4  24    8.65    3.44
   0   4  24    4.25    2.67
   0  -4  25   -0.02    2.82
   0  -4 -25    0.01    2.31
   0  -4 -25    1.00    3.26
   0   4  25    2.06    2.13
   0  -4 -25    1.48    2.17
   0  -4 -26    0.02    3.90
   0  -4 -26   13.39    3.46
   0  -4  26    0.05    4.33
   0   4  26   17.19    3.48
   0  -4 -26   15.41    3.36
   0  -4  27   -0.06    4.95
   0  -4 -27   -0.11    3.77
   0   4  27   25.88    4.02
   0  -4 -27   27.41    3.85
   0  -4 -28    2.73    2.22
   0   4  28   -1.04    2.46
   0  -4 -28   -0.02    2.18
   0  -4  28   -0.01    2.79
   0  -4 -29    0.04    3.32
   0   4  29    0.77    2.56
   0  -4 -29    0.10    3.35
   0  -4  29    0.00    2.92
   0  -4 -30   -0.01    2.27
   0  -4  30   -0.07    2.99
   0  -4 -30   -0.32    2.20
   0   4  30   -1.25    2.79
   0  -4 -31    0.08    1.89
   0  -4  31   -0.01    2.63
   0  -4 -31   -0.16    1.83
   0  -4 -32   -0.11    1.87
   0  -4 -32    0.16    2.62
   0  -4  32    0.01    2.57
   0  -4 -33   -0.33    2.03
   0  -4 -33    0.20    1.88
   0  -4  33    0.02    2.80
   0  -4 -34    0.10    2.35
   0  -4 -34   -1.70    3.89
   0  -4  34   -0.11    5.66
   0  -5   0   -1.24    1.29
   0   5   0   -0.80    1.40
   0   5   1  443.72    9.89
   0  -5  -1  453.44    9.54
   0  -5   1  431.57   10.81
   0   5  -1  446.04    9.74
   0  -5  -2    0.36    1.31
   0   5   2    0.52    2.18
   0   5  -2   -0.16    1.24
   0  -5   2    1.37    1.13
   0  -5  -3  424.32    9.44
   0  -5   3  438.63    8.81
   0   5  -3  440.38    9.30
   0   5   3  441.24   10.22
   0   5  -4  298.98    6.96
   0  -5   4  291.97    7.83
   0  -5  -4  295.55    9.39
   0   5   4  296.97    7.99
   0   5  -5    0.56    1.08
   0  -5   5   -0.38    0.97
   0  -5  -5    1.16    1.35
   0   5   5    0.81    1.41
   0   5  -6   45.95    2.71
   0  -5  -6   42.54    3.37
   0   5   6   46.59    3.64
   0  -5   6   47.17    3.52
   0  -5  -7  373.49    9.13
   0  -5   7  380.72    7.43
   0   5  -7  386.76    7.86
   0  -5  -8   67.27    3.85
   0  -5   8   66.47    2.63
   0   5  -8   71.05    2.99
   0   5  -9   51.51    2.53
   0  -5  -9   50.16    3.59
   0  -5  -9   51.20    2.90
   0  -5   9   52.72    2.28
   0  -5 -10   99.40    4.74
   0   5 -10   98.92    3.25
   0  -5 -10   97.43    3.71
   0  -5  10   91.02    2.88
   0  -5 -11    4.09    2.24
   0  -5 -11    4.21    1.18
   0   5 -11    4.90    1.26
   0  -5  11    4.11    1.11
   0   5 -12  208.19    4.70
   0  -5  12  197.09    4.33
   0  -5 -12  205.55    5.83
   0  -5 -12  200.52    6.98
   0  -5 -13    1.88    1.84
   0  -5  13    2.39    0.96
   0   5 -13    2.76    1.63
   0  -5  13    2.97    2.02
   0  -5 -13    2.04    2.19
   0  -5 -14  107.66    5.40
   0  -5  14  112.21    5.37
   0  -5  14  112.04    2.89
   0  -5 -14  114.66    3.73
   0  -5  15  149.57    3.20
   0  -5  15  150.61    6.38
   0  -5 -15  147.38    4.48
   0  -5 -15  141.26    6.15
   0  -5  16   23.32    1.29
   0  -5 -16   23.44    3.57
   0  -5  16   24.32    3.65
   0  -5 -16   25.27    3.52
   0  -5 -17  197.92    9.82
   0  -5  17  186.38    3.28
   0  -5  17  193.57    7.62
   0  -5 -17  190.28    5.58
   0  -5 -18    1.78    2.27
   0  -5  18    1.80    0.51
   0  -5  18    2.32    2.46
   0  -5 -18    1.13    2.42
   0  -5 -19    0.72    2.14
   0  -5  19    0.87    3.57
   0  -5  19    1.46    0.30
   0  -5 -19    0.51    1.53
   0  -5  19    0.48    0.33
   0  -5  20  125.53    7.20
   0  -5 -20  115.17    7.05
   0  -5 -20  125.01    6.47
   0  -5 -21  124.56    5.48
   0  -5  21  119.85    7.22
   0  -5 -21  117.97    6.59
   0  -5 -22   -0.02    2.37
   0  -5 -22    2.22    2.30
   0  -5  22    1.96    2.85
   0  -5 -22    0.70    1.85
   0  -5  23  101.93   10.78
   0  -5 -23   93.12    6.53
   0  -5 -23   99.41    6.41
   0  -5 -23  100.80    5.54
   0  -5 -24    0.03    3.34
   0  -5 -24    5.92    2.69
   0  -5  24    8.33    3.87
   0  -5 -24   10.21    4.77
   0  -5 -25    4.11    3.79
   0  -5 -25    4.50    2.71
   0  -5 -25   -0.02    2.96
   0  -5  25   -0.01    3.27
   0  -5  26    0.01    3.75
   0  -5 -26   -0.03    3.60
   0  -5 -26    7.23    3.07
   0  -5 -26    5.30    3.10
   0  -5 -27    0.74    2.58
   0  -5 -27    2.83    2.67
   0  -5 -27   -0.03    3.12
   0  -5  27    0.02    4.97
   0  -5 -28   -0.09    6.00
   0  -5 -28   14.33    3.78
   0  -5  28    0.00    4.72
   0  -5  29    0.10    3.38
   0  -5 -29    0.06    2.78
   0  -5 -29    2.02    2.64
   0  -5  30   -0.09    3.28
   0  -5 -30   -0.34    2.39
   0  -5 -30   -0.32    2.48
   0  -5  31   -0.04    5.01
   0  -5 -31   -0.03    3.92
   0  -5 -31    0.36    2.44
   0  -5  32   -0.02    5.01
   0  -5 -32   14.45    5.57
   0  -5 -32   -0.05    3.82
   0  -5 -33    9.25    3.90
   0  -5  33   -0.04    5.39
   0  -5 -33   -0.20    4.24
   0  -6   0   31.90    2.96
   0   6   0   38.26    3.43
   0  -6  -1    0.88    2.19
   0   6  -1    0.10    1.51
   0  -6   1    1.30    1.32
   0   6   1   -0.04    1.61
   0  -6  -2   19.80    2.74
   0   6   2   20.12    3.05
   0  -6   2   14.73    2.36
   0   6  -2   16.52    4.12
   0   6  -3   92.45    4.51
   0   6   3   99.04    5.08
   0  -6  -3   94.06    4.60
   0  -6   3  104.30    5.79
   0  -6  -4  127.65    5.31
   0   6   4  129.15    5.92
   0  -6   4  125.08    4.51
   0   6  -4  131.24    5.08
   0   6  -5    1.55    1.63
   0  -6   5    1.99    1.42
   0  -6  -5    1.56    1.85
   0   6   5    1.53    2.08
   0  -6  -6  104.79    5.01
   0   6  -6   97.62    4.35
   0  -6   6   95.21    3.80
   0   6  -7   89.46    4.15
   0  -6  -7   81.73    4.87
   0  -6   7   93.66    3.66
   0   6  -8  128.24    6.42
   0  -6  -8  127.70    5.57
   0  -6   8  126.37    5.66
   0  -6  -9   63.19    4.43
   0  -6   9   67.45    3.17
   0   6  -9   68.19    5.00
   0   6 -10    2.87    1.57
   0  -6 -10    3.24    2.23
   0  -6 -10    1.72    1.76
   0  -6  10    2.25    1.35
   0  -6  11    2.72    2.09
   0   6 -11    3.11    1.55
   0  -6 -11    2.12    1.17
   0  -6 -11    3.34    2.24
   0  -6  12    0.31    1.11
   0  -6 -12    1.02    1.94
   0   6 -12    1.45    1.26
   0  -6 -12    0.61    1.07
   0  -6 -13  240.03    8.60
   0  -6 -13  255.54    7.28
   0   6 -13  254.66    6.37
   0  -6  13  257.34    5.95
   0  -6  14    3.09    2.26
   0  -6  14    1.54    1.23
   0  -6 -14    1.26    2.26
   0  -6 -14    1.81    1.33
   0  -6  15   94.34    3.21
   0  -6 -15   91.87    3.68
   0  -6  15   92.25    5.66
   0  -6 -15   84.23    5.64
   0  -6  16   18.28    5.58
   0  -6  16   14.62    1.64
   0  -6 -16   15.50    3.72
   0  -6 -16   16.12    2.21
   0  -6  17   10.69    3.19
   0  -6 -17    7.83    3.14
   0  -6 -17    6.42    1.93
   0  -6  17    6.79    1.28
   0  -6  18    0.78    2.64
   0  -6  18    2.19    0.87
   0  -6 -18    0.60    1.59
   0  -6 -18    1.18    2.49
   0  -6 -19    4.21    3.04
   0  -6 -19    4.31    2.92
   0  -6  19    4.04    3.23
   0  -6  19    3.75    1.30
   0  -6  20   50.55    1.55
   0  -6  20   46.91    1.91
   0  -6  20   45.81    8.48
   0  -6 -20   39.08    5.29
   0  -6 -20   52.00    3.76
   0  -6  21    0.32    2.19
   0  -6 -21    0.38    2.13
   0  -6 -21   -0.93    1.95
   0  -6 -22    0.27    1.62
   0  -6  22    0.21    2.52
   0  -6 -22    1.11    3.40
   0  -6  23    1.15    2.25
   0  -6 -23   -0.03    2.08
   0  -6 -23   -0.13    2.26
   0  -6 -23   -1.01    1.93
   0  -6 -24    5.67    3.12
   0  -6 -24   -0.00    3.27
   0  -6 -24    0.34    2.40
   0  -6  24    8.76    5.34
   0  -6 -25    0.48    3.22
   0  -6 -25   20.20    4.14
   0  -6 -25    0.02    4.34
   0  -6  25   22.70    4.67
   0  -6 -26    0.10    2.64
   0  -6  26    0.50    2.88
   0  -6 -26   -1.29    2.45
   0  -6 -26   -0.29    2.13
   0  -6 -27    0.33    2.59
   0  -6  27    1.34    3.04
   0  -6 -27    0.11    2.31
   0  -6 -27    0.03    2.78
   0  -6 -28    8.20    4.99
   0  -6 -28    0.59    3.04
   0  -6  28    2.41    6.20
   0  -6 -28    0.01    4.02
   0  -6 -29    1.14    2.61
   0  -6 -29   -0.02    3.19
   0  -6  29   -0.20    2.20
   0  -6 -30    8.49    3.88
   0  -6  30    0.00    5.02
   0  -6 -30    0.03    4.14
   0  -6  31    0.00    3.07
   0  -6 -31   -0.04    2.61
   0  -6 -31   -0.09    2.35
   0  -7   0    0.21    1.23
   0   7   0   -0.44    1.51
   0   7  -1   45.93    4.36
   0  -7   1   44.04    3.72
   0   7   1   44.06    4.58
   0  -7  -1   48.61    3.85
   0   7  -2   91.94    5.53
   0   7   2   91.82    5.75
   0  -7  -2   92.54    4.99
   0  -7   2   88.97    6.62
   0  -7   3    7.16    2.39
   0   7  -3    6.42    2.83
   0   7   3    8.23    3.08
   0  -7  -3    6.25    2.61
   0  -7   4   25.23    3.13
   0   7  -4   28.61    3.59
   0  -7  -4   29.91    5.49
   0   7  -5   34.40    3.82
   0  -7  -5   35.75    3.92
   0  -7   5   34.03    4.89
   0  -7  -6   -0.63    1.85
   0  -7   6   -0.86    1.47
   0   7  -6    0.05    1.70
   0   7  -7  175.30    6.70
   0  -7   7  176.32    5.95
   0  -7  -7  174.35    7.52
   0  -7   8    0.91    1.44
   0   7  -8    0.08    1.71
   0  -7  -8    0.91    2.03
   0  -7  -9   66.46    5.15
   0  -7   9   70.15    3.80
   0   7  -9   69.47    4.49
   0   7 -10    3.19    2.23
   0  -7 -10    4.64    1.51
   0  -7 -10    4.78    2.79
   0  -7  10    6.14    1.91
   0  -7 -11  203.52    8.37
   0  -7  11  213.89    6.24
   0   7 -11  217.54    7.03
   0  -7 -11  202.40    5.34
   0  -7 -12   82.47    3.43
   0  -7  12   85.68    4.01
   0  -7 -12   78.04    5.85
   0  -7  13  109.92    6.09
   0  -7 -13  107.53    3.91
   0  -7 -13  104.09    6.56
   0  -7  14   15.03    3.47
   0  -7 -14   15.68    3.58
   0  -7  14    0.36    2.09
   0  -7 -14   13.17    1.95
   0  -7 -15    0.00    1.72
   0  -7  15    0.39    1.71
   0  -7  15   -0.07    0.95
   0  -7  16    1.40    1.46
   0  -7 -16    5.43    2.77
   0  -7 -16    1.40    1.59
   0  -7  16    2.02    2.79
   0  -7  17   49.63    2.90
   0  -7 -17   41.61    5.46
   0  -7 -17   46.48    3.35
   0  -7  17   41.76    5.48
   0  -7 -18   17.34    6.26
   0  -7 -18   16.33    3.83
   0  -7  18   10.80    4.21
   0  -7 -19   35.39    7.86
   0  -7  19   34.82    5.56
   0  -7 -19   38.76    3.48
   0  -7  19   38.02    2.29
   0  -7  20  198.85    4.47
   0  -7 -20  191.36    9.44
   0  -7  20  213.34   10.19
   0  -7 -20  203.87    7.00
   0  -7 -21   22.77    5.25
   0  -7  21   30.49    5.63
   0  -7  21   30.66    2.24
   0  -7  21   32.95    1.78
   0  -7  22   12.30    4.53
   0  -7  22   10.78    0.73
   0  -7  22   11.25    0.78
   0  -7 -22   -0.11    2.91
   0  -7 -22   12.92    4.05
   0  -7  23   19.36    4.64
   0  -7 -23   17.32    4.15
   0  -7 -23    0.45    2.98
   0  -7 -24    6.57    3.45
   0  -7 -24    0.01    3.63
   0  -7 -24    0.37    2.38
   0  -7  24    3.09    3.69
   0  -7  25    4.32    3.98
   0  -7 -25    8.93    3.66
   0  -7 -25   -0.05    2.56
   0  -7 -25    0.04    3.80
   0  -7 -26   14.99    6.53
   0  -7  26   13.39    4.86
   0  -7 -26    0.12    4.78
   0  -7 -26   -0.01    4.57
   0  -7 -27    7.16    6.03
   0  -7 -27    0.11    2.75
   0  -7 -27    2.82    3.61
   0  -7  27    1.81    2.75
   0  -7  28    0.55    2.63
   0  -7 -28    4.33    3.33
   0  -7 -28   -0.36    3.68
   0  -7 -28   -0.11    2.62
   0  -7 -29   -3.36    4.43
   0  -7 -29    6.69    3.68
   0  -7  29    0.10    2.88
   0  -7 -30   -0.11    4.21
   0  -7  30    2.18    2.96
   0  -7 -30   -0.64    3.44
   0  -8   0   35.90    6.11
   0  -8  -1    3.69    2.60
   0  -8   1    2.88    2.47
   0  -8  -2   61.38    5.09
   0  -8   2   66.60    4.79
   0  -8   3   17.08    3.33
   0  -8  -3   18.72    3.76
   0  -8   4    0.17    2.50
   0  -8  -4   -0.45    1.84
   0  -8  -5   -1.70    1.92
   0  -8   5    1.44    1.55
   0  -8  -6   12.36    3.84
   0  -8   6   18.84    3.12
   0  -8   7  148.64    6.21
   0  -8  -7  146.35    7.49
   0  -8  -8   13.50    3.93
   0  -8   8   13.02    2.90
   0  -8   9   30.21    3.49
   0  -8  -9   31.54    4.65
   0  -8  10    2.51    1.93
   0  -8 -10    0.67    2.71
   0  -8 -10    1.52    1.45
   0  -8 -11    5.61    2.81
   0  -8  11    8.20    2.45
   0  -8 -11    6.53    3.50
   0  -8 -12   17.13    3.41
   0  -8  12   17.98    2.94
   0  -8 -12   16.96    4.26
   0  -8 -13    0.42    1.72
   0  -8 -13   -1.47    2.00
   0  -8  13    0.71    1.37
   0  -8  14   28.40    4.80
   0  -8 -14   28.75    2.70
   0  -8 -14   27.97    5.02
   0  -8 -15   11.65    2.14
   0  -8  15   10.08    3.79
   0  -8 -15    7.40    3.79
   0  -8  15    0.35    3.75
   0  -8  16    0.65    2.66
   0  -8 -16    1.59    1.53
   0  -8 -16    0.10    2.70
   0  -8  16    0.64    1.69
   0  -8 -17   17.45    3.94
   0  -8  17   19.94    4.94
   0  -8  17   19.32    2.73
   0  -8 -17   -0.66    4.50
   0  -8  18    9.40    2.15
   0  -8 -18    0.08    3.98
   0  -8 -18    6.43    2.27
   0  -8  18    6.69    4.00
   0  -8 -19    0.16    2.35
   0  -8 -19    0.90    3.96
   0  -8  19   23.53    3.98
   0  -8 -20    0.71    3.34
   0  -8  20    1.49    3.45
   0  -8 -20   -0.45    3.05
   0  -8  20    2.79    1.41
   0  -8  21    0.47    1.13
   0  -8  21    0.55    2.82
   0  -8 -21   -0.48    2.69
   0  -8 -21   -0.27    1.65
   0  -8  21    0.89    1.50
   0  -8 -22    0.03    3.50
   0  -8  22    8.29    3.85
   0  -8 -22    0.02    3.67
   0  -8  23   12.36    4.30
   0  -8 -23    6.26    4.07
   0  -8 -23    0.11    2.56
   0  -8  24   -2.23    3.53
   0  -8 -24   -2.94    3.47
   0  -8 -24    5.12    4.93
   0  -8 -24   -0.33    3.18
   0  -8  25   -0.41    1.75
   0  -8 -25    0.11    1.53
   0  -8 -25   -2.03    2.47
   0  -8 -25    2.60    2.59
   0  -8  26    4.43    3.44
   0  -8 -26    5.17    4.92
   0  -8 -26    0.33    4.64
   0  -8 -26   10.21    4.77
   0  -8  27    8.22    3.88
   0  -8 -27    6.92    5.40
   0  -8 -27   10.43    5.58
   0  -8 -28    3.08    3.91
   0  -8 -28   -0.49    4.54
   0  -8  28    0.44    2.74
   0  -9   0   -0.65    2.27
   0  -9   1    2.86    2.68
   0  -9  -1    1.32    2.75
   0  -9  -2   41.31    5.11
   0  -9   2   40.52    4.88
   0  -9   3   24.94    4.22
   0  -9  -3   25.56    4.65
   0  -9  -4    8.57    5.77
   0  -9   4   10.66    3.35
   0  -9   5    7.26    3.10
   0  -9  -5    6.30    3.56
   0  -9   6   24.62    3.96
   0  -9  -6   22.27    4.64
   0  -9  -7    5.08    3.37
   0  -9   7    2.76    2.70
   0  -9  -8   68.04    6.67
   0  -9   8   75.64    5.40
   0  -9   9    5.09    3.96
   0  -9  -9    1.64    3.36
   0  -9 -10    4.41    1.96
   0  -9 -10    0.66    3.52
   0  -9 -11    0.73    6.05
   0  -9 -11   52.23    4.97
   0  -9  11   54.57    4.53
   0  -9  12   63.65    4.93
   0  -9 -12   57.66    3.76
   0  -9 -12   63.20    6.83
   0  -9  13    1.05    2.24
   0  -9 -13    0.47    3.23
   0  -9  13    0.82    2.93
   0  -9 -13    2.42    1.67
   0  -9  14    1.28    2.79
   0  -9 -14    0.82    1.58
   0  -9 -14    0.25    3.13
   0  -9  14    1.80    2.13
   0  -9  15   25.56    5.01
   0  -9 -15   20.23    2.77
   0  -9  15   22.46    5.42
   0  -9 -15   -0.47    5.19
   0  -9  16    7.51    2.74
   0  -9 -16   -0.57    4.15
   0  -9  16    9.74    6.06
   0  -9 -16    5.51    2.19
   0  -9  17   11.92    4.41
   0  -9  17   10.34    2.93
   0  -9 -17    0.46    4.71
   0  -9 -17    9.54    3.78
   0  -9 -18    1.00    5.38
   0  -9 -18   15.34    2.87
   0  -9  18   20.28    4.64
   0  -9  18   23.45    5.17
   0  -9  19    9.24    2.27
   0  -9  19    5.33    4.17
   0  -9 -19   -0.72    4.31
   0  -9 -19    0.17    2.29
   0  -9  20    3.86    1.95
   0  -9 -20   -0.90    6.23
   0  -9  20    3.09    3.97
   0  -9 -20    0.01    3.28
   0  -9 -21    3.70    5.22
   0  -9 -21   -0.39    1.81
   0  -9  21    3.14    3.41
   0  -9  22   -0.61    3.75
   0  -9 -22    2.70    3.71
   0  -9 -23    2.80    4.25
   0  -9  23    1.24    4.34
   0  -9 -24    4.48    5.49
   0  -9 -24   10.11    5.59
   0  -9 -25    9.52    5.96
   0  -9 -25    9.07    5.95
   0 -10   0    7.20    5.94
   0 -10  -1    2.61    3.02
   0 -10   1    0.81    2.98
   0 -10   2   20.80    4.64
   0 -10  -2   19.94    4.98
   0 -10  -3   -0.52    2.74
   0 -10   3   -1.00    2.61
   0 -10   4    8.88    3.87
   0 -10  -4    8.99    4.19
   0 -10  -5    0.69    3.04
   0 -10   5    2.07    4.09
   0 -10  -6    7.56    4.62
   0 -10   6   13.63    3.94
   0 -10  -7    4.14    3.65
   0 -10   7    2.02    3.10
   0 -10   8    8.06    3.84
   0 -10  -8   12.23    4.61
   0 -10   9   -1.43    2.88
   0 -10  -9   -2.84    3.49
   0 -10 -10    2.78    2.04
   0 -10 -10    4.78    3.85
   0 -10  10    1.90    3.02
   0 -10 -11    6.59    3.69
   0 -10  11    8.47    5.55
   0 -10 -11    8.62    4.73
   0 -10 -12    3.25    3.50
   0 -10  12    0.54    2.55
   0 -10 -12    0.07    2.64
   0 -10  12    1.18    3.03
   0 -10  13   -1.70    3.47
   0 -10  13    4.83    2.86
   0 -10 -13    5.09    3.97
   0 -10 -13    1.92    1.93
   0 -10  14   17.25    5.04
   0 -10  14   15.60    4.09
   0 -10 -14   15.11    5.66
   0 -10 -14   14.13    2.72
   0 -10 -15    5.82    3.69
   0 -10  15    0.41    2.57
   0 -10  15    3.63    3.25
   0 -10 -15   -0.23    1.78
   0 -10 -16   19.06    5.80
   0 -10  16   14.12    5.17
   0 -10 -16    9.05    2.79
   0 -10  16   18.23    3.87
   0 -10  17    3.12    3.70
   0 -10  17   -4.35    3.31
   0 -10 -17   -0.75    3.84
   0 -10 -18   -2.41    3.06
   0 -10  18   -1.30    2.86
   0 -10  18    1.18    1.77
   0 -10  19    1.12    2.57
   0 -10 -19    6.36    4.74
   0 -10 -20   -1.11    4.36
   0 -10 -21   10.48    6.58
   0 -10 -22   17.52    7.45
   0 -11   0    1.49    3.45
   0 -11  -1    3.32    3.60
   0 -11   1    0.39    3.55
   0 -11  -2    3.01    3.68
   0 -11   2    1.06    3.56
   0 -11   3    2.42    5.29
   0 -11  -3    1.55    3.71
   0 -11  -4   -1.87    5.20
   0 -11   4    1.71    2.98
   0 -11   5   -0.40    3.10
   0 -11  -5   -2.08    3.57
   0 -11  -6   10.99    5.11
   0 -11   6    7.05    4.46
   0 -11  -7   -0.46    3.64
   0 -11   7    3.71    4.80
   0 -11   8    8.68    4.37
   0 -11  -8    6.93    5.26
   0 -11   9   -2.78    3.33
   0 -11  -9   -0.15    4.15
   0 -11  10   17.81    4.93
   0 -11 -10   11.76    3.09
   0 -11 -10   20.70    6.13
   0 -11  11    8.25    4.04
   0 -11 -11   10.15    5.34
   0 -11  11   -1.32    4.19
   0 -11 -11    6.15    2.54
   0 -11 -12    4.56    3.76
   0 -11  12    7.39    4.06
   0 -11  13    4.29    3.90
   0 -11 -13    6.28    5.50
   0 -11 -14    7.52    5.75
   0 -11  14    5.57    4.12
   0 -11 -15    3.13    5.10
   0 -11  15    1.89    5.23
   0 -11 -16   11.75    7.97
   0 -11  16   22.53    5.04
   0 -11 -17   12.06    7.28
   0 -11  17   13.11    4.51
   0 -11 -18   13.87    7.39
   0 -12   0   47.33   12.28
   0 -12   1    6.13    5.48
   0 -12  -1   12.70    5.69
   0 -12   2    0.52    3.92
   0 -12  -2    2.04    4.14
   0 -12  -3   14.82    6.63
   0 -12   3   17.76    6.12
   0 -12  -4    2.93    5.15
   0 -12   4    4.41    4.61
   0 -12  -5    5.40    3.68
   0 -12   5    7.99    5.01
   0 -12  -6    0.82    2.42
   0 -12   6   -1.99    3.10
   0 -12   7   11.54    5.39
   0 -12  -7   10.33    4.37
   0 -12  -8    7.83    4.25
   0 -12   8    9.48    5.31
   0 -12   9    1.68    5.60
   0 -12  -9    0.76    3.01
   0 -12  10    2.73    4.18
   0 -12 -10    2.31    3.57
   0 -12  11    6.60    4.68
   0 -12 -11    4.30    4.12
   0 -12 -12    3.02    4.21
   0 -12  12   12.14    7.18
   0 -12 -13    1.99    5.10
   0 -12  13    0.53    3.50
  -1   0  -3 3652.91   48.35
  -1   0  -3 3641.03   50.73
  -1   0   3 3545.54   48.94
   1   0  -3 3566.74   49.90
   1   0   3 3615.67   50.45
   1   0   3 3675.01   48.63
  -1   0   4 1247.26   15.88
  -1   0  -4 1254.01   16.56
   1   0   4 1250.81   14.86
   1   0  -4 1245.84   15.99
  -1   0  -4 1258.70   15.15
   1   0   4 1243.60   16.35
  -1   0  -5 3241.40   42.31
  -1   0  -5 3124.48   45.06
  -1   0   5 3115.04   43.27
   1   0   5 3063.93   44.01
   1   0  -5 3130.13   44.29
   1   0   5 3164.81   41.43
   1   0   6  704.67   10.14
   1   0  -6  712.19    9.54
  -1   0  -6  717.62    8.42
   1   0   6  698.65    8.32
  -1   0  -6  701.75   10.14
  -1   0   6  712.51    9.42
  -1   0  -7  519.53    6.52
  -1   0   7  517.37    7.70
   1   0  -7  508.85    7.17
   1   0   7  506.79    6.16
  -1   0  -7  513.03    8.02
   1   0   7  506.77    7.79
  -1   0   8    3.21    0.63
   1   0   8    3.50    0.40
  -1   0  -8    3.53    0.41
  -1   0  -8    3.49    1.37
   1   0   8    3.25    0.90
   1   0  -8    3.08    0.67
  -1   0   9   20.35    1.26
  -1   0  -9   21.69    1.49
   1   0  -9   21.07    1.51
  -1   0  -9   20.25    0.66
   1   0   9   18.38    1.42
  -1   0   9   19.78    1.04
   1   0   9   20.05    0.99
   1   0 -10   80.89    2.55
  -1   0 -10   81.87    2.70
  -1   0  10   77.25    1.92
  -1   0 -10   78.30    1.75
  -1   0  10   78.68    2.28
   1   0  10   80.55    1.47
   1   0  10   79.27    2.57
  -1   0  11   14.52    1.33
   1   0 -11   15.39    1.54
   1   0  11   13.51    0.69
  -1   0 -11   14.30    0.67
  -1   0 -11   15.91    1.66
  -1   0  11   14.68    1.06
   1   0  11   14.78    1.58
   1   0  12  263.78    5.79
  -1   0  12  276.47    5.46
   1   0 -12  283.30    5.56
  -1   0  12  278.22    4.78
  -1   0 -12  270.94    3.79
  -1   0 -12  270.14    6.09
  -1   0  13   78.95    3.89
   1   0  13   70.16    4.25
  -1   0 -13   76.79    4.60
   1   0 -13   75.36    2.20
  -1   0 -13   76.72    1.58
  -1   0 -14  220.24    3.34
  -1   0  14  226.40    5.22
  -1   0 -14  212.21    5.86
   1   0  14  224.56    7.10
   1   0 -14  217.01    4.27
   1   0  15  103.20    5.46
  -1   0 -15  108.13    2.08
  -1   0 -15  107.16    4.25
   1   0 -15  108.74    2.82
  -1   0  15  108.24    3.71
  -1   0 -16   96.77    6.08
  -1   0 -16  100.81    2.04
   1   0  16  100.93    4.12
   1   0 -16  101.03    2.82
  -1   0  16   99.17    3.79
   1   0 -17    4.57    1.15
  -1   0  17    5.72    1.71
  -1   0 -17    4.33    0.71
  -1   0 -17    6.41    2.07
   1   0  17    5.34    1.85
   1   0 -18    3.70    1.74
  -1   0  18    4.49    1.74
  -1   0 -18    3.76    0.69
   1   0  18    3.91    1.96
  -1   0 -18    2.51    2.10
  -1   0 -19  135.39    5.85
  -1   0  19  137.88    6.99
   1   0 -19  142.36    3.77
   1   0  19  134.24    5.29
  -1   0 -19  140.81    2.72
   1   0  20   77.26    4.41
   1   0 -20   73.71    2.88
  -1   0  20   73.90    4.15
  -1   0 -20   73.07    7.06
  -1   0 -20   74.12    2.58
   1   0 -21  145.65    4.08
  -1   0  21  148.76    5.73
  -1   0 -21  119.04    3.38
   1   0 -21  144.93    4.11
  -1   0 -21  141.23    2.80
  -1   0 -21  139.75    6.68
   1   0  21  137.95    6.00
  -1   0 -22    1.23    0.63
   1   0  22    1.47    1.96
  -1   0 -22    1.69    2.16
  -1   0  22    2.10    1.73
  -1   0 -22    0.17    0.61
   1   0 -22    0.67    1.64
   1   0 -22    0.40    1.69
  -1   0 -23   24.58    4.30
  -1   0  23   23.29    5.18
  -1   0 -23   26.19    1.30
   1   0 -23   25.58    2.16
   1   0  23   25.84    3.81
  -1   0 -23   23.29    1.78
   1   0 -23   24.14    2.20
  -1   0 -24   48.83    1.64
  -1   0 -24   48.96    5.57
  -1   0 -24   46.48    1.57
   1   0  24   48.03    4.74
   1   0 -24   47.54    3.97
   1   0 -24   46.72    2.77
  -1   0  24   54.54    4.46
   1   0 -25    0.07    1.90
  -1   0 -25   -0.02    0.63
  -1   0 -25    1.44    0.91
   1   0 -25    2.27    1.22
  -1   0  25    2.10    2.15
   1   0  25    3.86    2.33
   1   0 -26   -0.06    1.79
   1   0  26    8.51    5.17
  -1   0 -26    8.37    0.82
  -1   0  26    9.40    3.21
   1   0 -26    8.62    1.75
  -1   0 -27   26.22    1.09
  -1   0  27   28.46    4.36
   1   0  27   22.74    4.58
  -1   0 -27   25.60    1.09
   1   0 -27   27.16    2.46
   1   0  28   -0.06    2.92
   1   0 -28   -0.01    1.46
  -1   0  28    3.19    2.72
   1   0 -28    4.91    1.43
  -1   0 -28   -0.02    0.71
  -1   0 -28    2.69    0.45
   1   0  29    0.11    3.68
   1   0 -29   13.83    2.71
  -1   0  29   18.15    3.48
   1   0 -29   -0.20    1.83
  -1   0  30   -0.74    2.01
   1   0  30    0.25    2.16
   1   0 -30    0.08    0.96
   1   0 -30   -0.15    0.97
  -1   0  31    4.88    3.40
   1   0  31    0.06    3.51
  -1   0  32    5.48    5.12
   1   0  32   -0.12    3.37
  -1   0  33    0.00    2.20
   1   0  33   -0.06    3.44
  -1   0  34    0.06    2.55
   1   0  34    0.08    2.77
  -1   0  35   -0.21    2.96
   1   0  35   -0.13    3.60
   1   1   0    9.71    0.67
  -1  -1   0   11.93    0.67
  -1   1   0   10.88    0.59
   1  -1   0   10.62    0.61
   1  -1   0   10.67    0.33
  -1  -1   1  702.61    8.89
   1   1   1  684.85    8.89
  -1   1  -1  686.36    7.78
   1  -1  -1  692.08    8.96
  -1   1  -1  689.76    8.45
   1  -1   1  697.51    8.52
   1   1  -1  693.85    8.86
   1  -1   1  701.22    7.94
  -1   1   1  688.76    8.84
  -1  -1  -1  707.00    9.52
  -1  -1   2 2398.17   31.98
  -1   1  -2 2441.41   31.32
  -1   1  -2 2462.33   31.78
   1   1   2 2454.44   33.31
   1  -1  -2 2413.96   33.22
   1   1  -2 2386.56   32.11
   1  -1   2 2438.22   31.25
  -1  -1  -2 2473.19   33.38
  -1   1   2 2385.01   32.56
   1  -1   2 2462.70   32.12
   1  -1  -3 1066.55   14.31
  -1  -1   3 1076.13   13.62
   1   1   3 1079.58   14.19
  -1   1  -3 1075.30   12.79
  -1   1  -3 1051.51   13.43
   1  -1   3 1070.03   12.55
  -1  -1  -3 1058.52   13.83
   1  -1   3 1069.43   13.55
  -1   1   3 1072.12   14.26
   1   1  -3 1040.25   13.37
   1   1   4   44.14    1.25
  -1  -1   4   44.93    1.08
  -1   1  -4   42.91    0.77
   1  -1  -4   44.02    1.36
  -1   1  -4   41.23    1.67
   1  -1   4   45.95    0.77
  -1  -1  -4   45.61    1.31
   1   1  -4   44.33    1.11
  -1   1   4   45.13    1.33
  -1  -1  -4   44.86    1.23
   1  -1   4   45.63    1.23
   1  -1  -5 1261.53   17.71
  -1   1  -5 1269.19   14.60
   1   1   5 1260.45   17.21
  -1  -1   5 1259.22   16.33
  -1   1  -5 1247.87   17.43
  -1   1   5 1277.34   17.76
  -1  -1  -5 1276.84   17.81
   1   1  -5 1246.62   16.32
   1  -1   5 1264.86   14.29
   1  -1   5 1273.74   17.52
  -1   1   5 1277.50   15.01
  -1  -1  -5 1274.04   17.77
   1  -1  -6  482.28    7.26
  -1   1  -6  479.02    7.35
   1   1   6  490.17    7.01
  -1  -1   6  472.14    6.23
   1   1   6  476.17    7.18
  -1   1  -6  483.64    5.04
   1   1  -6  477.73    6.84
   1  -1   6  466.57    4.87
   1  -1   6  474.91    7.20
  -1  -1  -6  470.30    7.19
  -1   1   6  488.26    7.30
  -1  -1  -6  487.97    6.89
  -1   1   6  480.35    5.87
  -1  -1   7   21.84    0.83
   1  -1  -7   20.33    1.20
  -1   1  -7   21.62    0.38
   1   1   7   20.30    1.24
  -1   1  -7   18.80    1.33
   1   1   7   21.03    1.07
  -1   1   7   20.35    0.79
   1  -1   7   19.86    0.47
   1   1  -7   19.23    0.85
  -1   1   7   18.80    1.16
  -1  -1  -7   18.39    1.47
   1  -1   7   16.94    1.28
  -1  -1  -7   20.32    1.27
   1   1   8  959.80   14.33
   1  -1  -8  981.61   14.42
  -1   1  -8  949.80    9.72
  -1   1  -8  964.41   14.89
  -1  -1   8  953.99   12.54
   1   1   8  950.75   13.59
   1   1  -8  973.59   13.38
  -1   1   8  947.20   12.65
   1  -1   8  964.55    9.92
  -1  -1  -8  974.71   14.70
  -1  -1  -8  956.78   13.39
   1  -1   8  941.74   14.38
   1   1   9    3.06    0.78
   1   1   9    2.25    0.95
   1  -1  -9    4.04    0.93
  -1   1  -9    2.82    1.10
  -1  -1   9    4.66    0.88
   1  -1   9    3.68    1.05
  -1  -1  -9    4.81    1.00
   1   1  -9    3.31    0.60
  -1  -1  -9    4.17    0.74
  -1   1   9    4.13    0.68
  -1   1 -10  508.36    9.13
  -1   1 -10  523.89    4.51
   1  -1 -10  508.07    8.30
   1   1  10  500.19    8.55
  -1  -1  10  507.06    7.56
   1   1  10  510.76    7.85
  -1  -1 -10  509.01    7.66
   1   1 -10  506.12    7.12
  -1  -1 -10  507.88    9.86
   1  -1  10  498.95    8.78
  -1   1  10  505.77    7.64
  -1   1 -11  215.98    5.10
  -1  -1  11  217.98    3.54
   1   1  11  216.68    4.78
   1   1  11  221.54    4.81
   1  -1 -11  221.62    4.47
   1  -1  11  217.07    4.98
  -1   1  11  221.71    4.08
  -1  -1 -11  223.12    4.01
   1   1 -11  223.98    4.19
  -1  -1 -11  224.12    5.05
   1   1  12   68.73    2.11
  -1  -1  12   72.52    2.30
  -1  -1  12   72.05    2.86
   1   1  12   70.02    3.75
  -1   1 -12   67.35    3.11
   1  -1 -12   71.42    2.40
   1  -1  12   70.89    2.90
  -1  -1 -12   73.32    2.93
   1   1 -12   76.06    2.34
  -1  -1 -12   70.87    2.74
  -1   1  12   70.30    2.26
  -1  -1  13  199.28    4.08
  -1  -1  13  198.77    5.03
   1   1  13  193.25    3.98
   1   1  13  188.25    4.82
  -1   1 -13  189.61    5.36
   1  -1 -13  194.79    4.36
   1   1 -13  207.44    3.59
   1  -1  13  194.42    5.11
  -1  -1 -13  195.82    4.60
  -1  -1 -13  200.41    5.13
  -1   1  13  192.55    5.29
   1   1  14  376.39    7.84
  -1   1 -14  368.86    8.49
   1  -1 -14  362.86    6.99
  -1  -1  14  380.14    6.58
  -1  -1  14  372.74    7.86
  -1   1  14  366.80    6.95
   1  -1  14  370.85    8.11
   1   1 -14  374.21    5.88
  -1  -1 -14  371.37    9.84
  -1  -1 -14  370.18    7.22
  -1  -1  15   57.27    1.78
  -1   1 -15   57.20    3.47
   1  -1 -15   56.95    2.41
  -1  -1  15   60.91    3.11
   1   1  15   54.52    2.99
   1  -1  15   51.48    3.18
  -1  -1 -15   52.89    2.81
  -1   1  15   54.09    2.49
  -1  -1 -15   50.49    3.16
   1   1 -15   51.59    1.72
  -1   1 -16  334.05    8.70
  -1  -1  16  362.59    5.87
  -1  -1  16  350.59    8.12
   1   1  16  343.29    7.96
   1  -1 -16  350.81    7.02
  -1  -1 -16  339.78    8.26
  -1  -1 -16  337.58    6.09
   1   1 -16  306.31    5.41
   1  -1  16  337.30    8.23
  -1   1  16  334.29    7.09
  -1   1 -17   27.49    3.11
  -1  -1  17   28.10    2.77
   1  -1 -17   27.66    2.06
   1   1  17   28.12    2.64
  -1  -1 -17   24.88    1.67
  -1   1  17   25.64    2.25
  -1  -1 -17   27.09    2.96
   1  -1  17   28.09    4.25
   1   1 -17   18.45    1.34
   1  -1 -18   66.61    2.96
  -1  -1  18   68.63    3.82
  -1   1 -18   65.76    4.50
   1   1  18   71.74    3.82
  -1  -1 -18   67.97    2.47
  -1   1  18   67.09    3.33
  -1  -1 -18   63.62    4.06
   1  -1  18   66.66    4.06
   1  -1 -19   16.90    1.96
   1   1  19   17.83    2.64
   1  -1 -19   15.23    2.04
  -1  -1  19   16.45    2.74
  -1   1 -19   15.49    3.21
   1  -1  19   15.06    2.84
  -1  -1 -19   16.87    2.91
  -1   1  19   14.90    2.36
  -1  -1 -19   15.21    1.58
   1  -1 -20   46.06    2.81
   1  -1 -20   48.91    2.90
   1   1  20   46.30    3.69
  -1  -1  20   46.02    3.75
  -1   1 -20   43.24    4.42
  -1  -1 -20   46.99    4.10
  -1  -1 -20   45.89    2.34
   1  -1  20   48.70    4.07
  -1  -1 -20   47.31    2.28
  -1   1  20   48.22    3.37
   1  -1 -21  160.42    6.66
   1  -1 -21  153.54    4.90
  -1  -1  21  161.59    6.40
   1   1  21  151.94    6.16
  -1   1  21  154.86    5.72
  -1  -1 -21  152.28    4.12
   1  -1  21  154.78    6.59
  -1  -1 -21  155.67    6.75
  -1  -1 -21  162.18    5.31
   1   1  22  271.07    8.66
  -1  -1  22  291.92    9.01
   1  -1 -22  293.01    7.20
   1  -1 -22  289.99    7.27
  -1  -1 -22  274.53    9.50
  -1  -1 -22  279.60    6.24
   1  -1  22  283.27    9.16
  -1   1  22  291.34   10.51
   1   1 -22  289.78    5.79
  -1  -1 -22  293.31    6.19
   1  -1 -23   33.11    2.99
   1   1  23   31.29    3.98
   1  -1 -23   35.68    4.20
  -1  -1  23   28.16    6.10
  -1  -1 -23   34.47    4.58
   1  -1  23   34.33    4.25
  -1  -1 -23   31.91    2.30
   1   1 -23   37.36    2.89
  -1  -1 -23   37.98    2.27
  -1   1  23   40.41    3.61
   1  -1 -24   18.95    2.58
   1  -1 -24   17.13    3.91
  -1  -1  24   21.46    3.75
   1   1  24   22.26    3.67
  -1  -1 -24   16.51    1.94
   1  -1  24   20.26    3.87
  -1  -1 -24   17.52    2.92
  -1  -1 -24   25.16    4.20
   1   1 -24   21.47    1.66
  -1   1  24   23.21    3.24
   1  -1 -25   13.55    2.52
  -1  -1  25   19.84    3.62
   1  -1 -25   17.04    3.72
   1   1  25   18.02    3.52
  -1   1  25   17.39    3.29
   1   1 -25   15.06    1.53
  -1  -1 -25    7.94    1.83
  -1  -1 -25   15.73    4.07
   1  -1 -26    0.08    1.70
   1   1  26    4.31    3.75
   1  -1 -26   -0.02    1.66
  -1  -1  26    2.98    2.57
  -1  -1 -26    0.19    1.86
  -1   1  26    3.68    2.25
  -1  -1 -26    0.10    1.18
   1   1 -26    3.14    0.98
  -1  -1 -26    3.43    2.88
   1  -1  26    6.69    2.63
   1   1 -26    0.04    0.99
   1  -1 -27    0.30    3.92
   1  -1 -27    0.10    2.46
  -1  -1  27   17.98    5.64
   1   1  27   18.07    3.72
  -1  -1 -27    0.26    2.62
   1   1 -27   17.95    2.16
  -1   1  27   22.25    3.44
   1  -1  27   21.91    4.08
  -1  -1  28   15.98    3.39
   1   1  28    8.40    3.33
   1  -1 -28    0.07    2.17
   1  -1 -28    0.15    2.26
   1   1 -28    9.86    1.16
  -1   1  28   15.84    3.15
  -1  -1 -28   -0.18    1.48
  -1  -1 -28    0.06    1.49
   1  -1  28    0.05    3.55
   1   1 -28    8.56    1.77
   1  -1 -29    0.13    1.85
   1   1  29    0.08    2.87
   1  -1 -29   -0.01    1.75
  -1  -1  29   -0.09    2.87
   1   1 -29    3.01    1.31
   1  -1  29   -0.09    3.00
  -1  -1 -29   -0.02    1.23
   1   1 -29    3.26    1.31
  -1  -1 -29    0.14    1.80
  -1   1  29    5.99    2.73
   1   1  30    0.12    3.44
   1  -1 -30    0.20    2.22
   1  -1 -30    0.07    2.08
  -1  -1  30    0.04    3.49
  -1  -1 -30    0.26    2.18
   1  -1  30    0.10    3.91
  -1  -1 -30    7.38    1.38
  -1   1  30   11.33    3.30
  -1  -1  31    5.63    3.75
   1  -1 -31   -0.10    1.43
   1  -1 -31   -0.25    1.50
   1   1  31   -0.04    2.47
  -1   1  31    0.09    2.31
   1  -1  31    0.22    2.53
  -1  -1  32    8.22    3.61
   1   1  32    0.18    3.70
  -1   1  32   -0.15    3.47
   1  -1  32    0.15    5.96
   1   1  33    0.07    4.47
  -1  -1  33   16.08    4.30
   1  -1  33    0.11    4.51
  -1   1  33   -0.07    6.23
   1   1  34   -0.06    3.35
  -1  -1  34    2.35    3.18
   1  -1  34   -0.05    3.54
  -1   1  34    0.03    3.04
  -1  -1  35    1.12    3.21
   1   1  35   -0.09    5.26
  -1   1  35    0.01    2.97
   1  -1  35   -0.09    3.56
   1   2   0    4.78    0.85
  -1  -2   0    4.35    0.81
   1  -2   0    4.07    0.76
   1  -2   0    3.97    0.48
  -1  -2   1 1506.44   21.03
   1  -2  -1 1517.68   21.57
   1   2   1 1523.05   21.98
   1  -2  -1 1499.66   16.51
  -1  -2  -1 1492.17   21.29
   1  -2   1 1481.14   20.53
   1   2  -1 1477.74   21.14
   1  -2   1 1490.39   18.40
   1   2   2 1235.67   18.10
  -1  -2   2 1244.87   17.39
   1  -2  -2 1239.81   18.00
   1  -2  -2 1253.77   12.16
  -1  -2  -2 1235.17   17.80
   1   2  -2 1221.69   18.16
   1  -2   2 1238.65   16.71
   1  -2   2 1232.64   15.81
   1  -2  -3  495.02    7.82
  -1   2  -3  488.04    6.74
  -1  -2   3  494.60    7.21
   1   2   3  503.00    7.98
  -1  -2  -3  500.94    8.49
   1  -2   3  512.70    6.86
   1   2  -3  498.93    7.39
   1  -2   3  499.38    7.30
  -1  -2   4   34.05    1.28
   1   2   4   37.30    1.62
   1  -2  -4   34.76    1.60
  -1   2  -4   32.73    1.29
  -1  -2  -4   35.97    1.57
   1   2  -4   33.25    1.33
   1  -2   4   34.58    1.01
   1  -2   4   34.07    1.25
  -1   2  -5  474.03    7.27
   1   2   5  488.98    8.01
  -1  -2   5  481.22    6.89
   1  -2  -5  486.03    8.03
   1   2  -5  494.42    7.10
   1  -2   5  481.17    7.29
  -1  -2  -5  481.40    7.67
   1  -2   5  492.59    6.18
  -1   2   5  487.97    4.91
  -1   2  -6   43.41    1.67
   1  -2  -6   42.03    0.74
   1   2   6   43.59    2.55
   1  -2  -6   39.87    1.86
  -1  -2   6   41.33    1.27
  -1  -2  -6   41.20    1.60
   1   2  -6   44.24    1.35
   1  -2   6   41.43    0.89
   1  -2   6   43.25    1.63
  -1  -2  -6   44.89    2.48
  -1   2   6   42.42    0.72
  -1   2  -7  150.27    3.39
   1  -2  -7  150.49    3.56
   1  -2  -7  151.98    2.10
   1   2   7  148.62    3.47
  -1  -2   7  146.29    2.57
   1  -2   7  151.46    2.01
   1  -2   7  150.68    3.34
  -1   2   7  146.02    2.00
  -1  -2  -7  146.84    3.31
   1  -2   7  146.14    1.89
  -1  -2  -7  147.99    3.18
   1   2  -7  146.94    2.71
  -1   2  -8   40.00    1.98
   1  -2  -8   39.34    1.98
  -1  -2   8   39.60    1.23
   1  -2  -8   40.15    1.05
   1   2   8   38.55    1.90
   1   2  -8   40.98    1.32
  -1   2   8   40.92    1.33
  -1  -2  -8   42.87    1.78
  -1  -2  -8   43.46    1.86
   1  -2   8   41.17    1.90
   1  -2   8   41.61    0.71
   1  -2   8   40.18    0.68
  -1  -2   9   93.21    2.38
   1   2   9   90.10    2.79
   1  -2  -9   87.97    1.82
  -1   2  -9   90.60    3.01
   1  -2  -9   82.90    2.81
   1  -2   9   88.65    1.14
  -1  -2  -9   92.19    2.70
  -1  -2  -9   87.99    2.63
   1  -2   9   88.64    0.98
  -1   2   9   87.69    1.73
   1   2  -9   85.57    1.89
   1  -2   9   88.45    2.79
   1   2  10   30.39    1.83
  -1  -2  10   27.97    1.10
  -1   2 -10   27.83    2.17
   1  -2 -10   29.63    1.96
   1   2  10   32.82    1.89
  -1  -2 -10   32.91    1.89
   1  -2  10   30.97    2.05
  -1  -2 -10   29.83    1.78
   1   2 -10   32.09    1.66
  -1   2  10   30.87    1.17
   1  -2 -11  250.47    5.62
  -1  -2  11  254.47    3.96
   1   2  11  254.36    5.37
   1   2  11  258.29    6.64
  -1   2 -11  260.57    6.12
   1   2 -11  259.93    4.16
   1  -2  11  250.44    7.09
  -1   2  11  259.33    4.37
  -1  -2 -11  265.42    5.31
  -1  -2 -11  274.27    6.96
   1  -2 -12  593.45   10.81
  -1  -2  12  600.10    8.30
   1   2  12  587.92   10.52
   1   2  12  597.99   10.63
  -1   2 -12  592.04   11.57
  -1  -2 -12  605.02   10.35
  -1   2  12  601.61    9.20
  -1  -2 -12  596.63   10.85
   1   2 -12  534.61    7.88
   1  -2  12  589.08   11.11
   1   2  13  196.44    4.82
   1  -2 -13  197.86    5.09
   1   2  13  203.52    4.92
  -1  -2  13  203.82    3.97
   1  -2  13  187.98    5.41
  -1   2  13  198.33    4.07
  -1  -2 -13  199.11    5.22
  -1  -2 -13  202.09    4.69
   1  -2 -14  150.62    4.43
  -1  -2  14  156.51    2.84
  -1  -2  14  162.38    5.06
   1   2  14  155.56    4.47
   1   2  14  160.57    4.28
  -1   2  14  160.55    3.71
  -1  -2 -14  163.13    4.87
   1  -2  14  159.75    4.94
  -1  -2 -14  161.81    4.11
  -1  -2  15    1.26    1.27
  -1  -2  15    0.82    0.49
   1   2  15   -0.52    1.12
   1  -2 -15   -0.33    1.06
   1  -2 -15    0.49    1.09
  -1  -2 -15    0.60    0.94
   1  -2  15   -0.04    1.31
  -1   2  15    0.12    0.84
   1   2 -15    0.06    0.75
  -1  -2 -15    0.04    1.18
  -1  -2  16   70.53    5.58
  -1  -2  16   70.04    1.80
   1  -2 -16   65.27    3.32
   1  -2 -16   69.71    3.35
   1   2  16   65.28    3.30
  -1  -2 -16   62.69    2.85
  -1   2  16   68.00    2.76
  -1  -2 -16   65.63    3.64
   1  -2  16   71.04    3.95
  -1  -2  17   19.03    1.16
  -1  -2  17   22.76    2.82
   1  -2 -17   21.65    2.33
   1  -2 -17   23.16    2.33
   1   2  17   17.66    2.39
  -1   2  17   20.72    1.97
  -1  -2 -17   18.58    1.97
   1  -2  17   18.74    4.19
  -1  -2 -17   15.42    2.70
  -1  -2  18  195.79    4.30
   1  -2 -18  187.43    5.64
   1  -2 -18  178.43    7.12
   1   2  18  178.58    5.89
  -1  -2  18  188.25    6.45
   1  -2  18  182.70    6.35
  -1  -2 -18  196.26    6.41
  -1  -2 -18  185.05    5.02
  -1   2  18  179.47    6.52
   1  -2 -19  186.42    5.74
   1   2  19  190.58    8.23
   1  -2 -19  192.23    5.99
  -1  -2  19  202.46    8.99
   1  -2  19  184.07    6.92
  -1  -2 -19  189.23    6.71
  -1  -2 -19  188.50    5.17
  -1  -2  20    6.67    2.67
   1   2  20    8.91    3.71
   1  -2 -20    7.51    2.18
   1  -2 -20    9.08    2.11
  -1  -2 -20    9.72    2.80
   1  -2  20    8.39    2.73
  -1   2  20    8.22    2.14
  -1  -2 -20    9.18    2.77
  -1  -2  21   12.87    2.86
   1   2  21   10.01    3.88
   1  -2 -21   11.70    3.41
   1  -2 -21   11.26    3.42
  -1  -2 -21    8.91    2.94
   1  -2  21   10.72    2.99
  -1   2  21   10.63    2.26
  -1  -2 -21    9.61    1.89
   1   2 -21    7.11    0.98
   1  -2 -22  171.33    6.08
   1   2  22  158.13    8.99
   1  -2 -22  169.99    5.91
  -1  -2  22  166.49    7.14
   1   2 -22  165.09    3.98
  -1   2  22  171.28    6.04
  -1  -2 -22  163.93    7.25
  -1  -2 -22  171.08    5.30
   1  -2  22  174.13    7.42
   1   2  23   18.80    5.11
   1  -2 -23   16.00    2.81
  -1  -2  23   20.39    3.86
  -1   2  23   21.37    3.03
  -1  -2 -23   15.35    3.94
   1   2 -23   20.03    1.24
   1   2 -23   19.08    1.17
   1  -2  23   17.16    3.84
  -1  -2 -23   18.26    2.45
  -1  -2 -23   17.25    2.47
   1  -2 -24   25.03    4.84
   1   2  24   21.62    5.93
   1  -2 -24   26.69    4.79
  -1  -2  24   27.19    4.39
   1  -2  24   27.15    4.56
  -1  -2 -24   22.29    4.18
   1   2 -24   28.04    1.30
   1   2 -24   25.98    1.26
  -1  -2 -24   29.53    2.75
  -1  -2 -24   25.42    4.30
  -1   2  24   32.61    3.46
  -1  -2  25   69.83    5.87
   1   2  25   68.82    7.74
   1  -2 -25   69.98    4.48
   1  -2 -25   65.47    4.43
  -1   2  25   69.85    4.77
   1  -2  25   64.00    5.92
   1   2 -25   65.41    1.76
  -1  -2 -25   61.24    5.35
  -1  -2 -25   63.71    3.93
  -1  -2 -25   67.33    5.83
   1   2 -25   63.20    1.69
   1  -2 -26   57.54    4.33
   1   2  26   60.27    5.29
  -1  -2  26   58.17    8.26
   1  -2 -26   56.52    4.25
  -1  -2 -26   53.47    3.47
   1   2 -26   49.16    1.32
  -1  -2 -26   57.88    5.56
   1  -2  26   57.11    5.80
   1   2 -26   54.00    1.90
  -1  -2 -26   56.40    5.88
  -1   2  26   56.43    6.75
   1   2  27   12.24    3.30
   1  -2 -27   -0.23    3.87
   1  -2 -27    8.23    2.60
  -1  -2  27   -0.01    3.45
  -1  -2 -27   12.23    4.02
  -1  -2 -27   11.00    2.28
  -1   2  27    9.19    2.82
  -1  -2 -27    0.24    2.04
   1   2 -27    4.81    0.67
   1  -2  27   -0.01    3.56
   1  -2 -28    0.08    2.18
  -1  -2  28   -0.05    3.00
   1   2  28    3.88    2.89
   1  -2 -28    3.67    2.32
  -1   2  28    3.60    2.52
  -1  -2 -28    2.70    1.89
  -1  -2 -28    0.11    2.66
  -1  -2 -28    2.23    3.21
   1  -2  28    0.16    3.13
  -1  -2  29   -0.08    4.04
   1   2  29   -0.01    3.89
   1  -2 -29   17.12    3.05
   1  -2 -29    0.15    2.89
  -1  -2 -29   16.50    2.51
   1  -2  29   -0.03    6.25
  -1  -2 -29    0.07    2.24
  -1   2  29   19.01    3.44
   1   2  30   -0.01    3.50
   1  -2 -30    7.96    2.50
   1  -2 -30    0.06    2.39
  -1  -2  30   -0.00    3.47
  -1  -2 -30    3.94    2.03
  -1   2  30    5.50    2.94
   1  -2  30    0.03    3.83
  -1  -2 -30    0.16    1.80
  -1  -2  31   -0.01    3.28
   1  -2 -31    0.08    2.23
   1   2  31   -0.23    3.40
   1  -2 -31    7.25    2.37
   1  -2  31   -0.14    3.40
  -1   2  31   -0.12    2.81
  -1  -2 -31    0.10    1.66
  -1  -2 -31    1.88    2.80
   1  -2 -32    2.60    3.16
   1  -2 -32    0.13    3.03
   1   2  32   -0.04    3.18
  -1  -2  32   -0.07    2.93
   1  -2  32   -0.06    3.35
  -1   2  32   -0.08    3.96
  -1  -2  33    0.00    4.05
   1  -2 -33   10.27    2.73
   1   2  33   -0.07    4.89
   1  -2 -33    0.08    2.69
   1  -2  33    0.07    4.44
  -1   2  33    0.08    3.64
   1   2  34    0.14    2.65
  -1  -2  34   -0.19    3.80
   1  -2  34    0.00    2.63
  -1   2  34   -0.08    2.17
   1   2  35   -0.04    4.64
  -1  -2  35   -0.11    2.82
   1  -2  35   -0.11    4.56
  -1   2  35    0.00    2.47
   1  -3   0    0.54    0.81
   1   3   0    1.01    0.91
  -1  -3   0    0.60    0.83
  -1  -3   1 2364.95   36.24
   1   3   1 2380.16   37.92
  -1  -3  -1 2383.26   37.07
   1   3  -1 2418.21   38.73
   1  -3   1 2380.80   36.31
  -1  -3   2  134.10    3.18
   1   3   2  139.47    3.72
  -1  -3  -2  133.22    3.49
   1  -3   2  137.06    2.57
   1   3  -2  135.63    3.37
   1  -3   2  132.71    3.08
  -1  -3   3  109.45    2.75
   1   3   3  113.52    3.29
  -1  -3  -3  113.89    3.13
   1   3  -3  111.27    2.94
   1  -3   3  115.39    2.39
   1  -3   3  109.45    2.62
  -1  -3   4  205.47    4.00
   1   3   4  206.63    4.85
   1  -3   4  210.43    3.80
  -1  -3  -4  203.88    4.59
   1   3  -4  206.41    4.20
   1  -3   4  204.23    3.72
   1   3   5   13.20    1.65
  -1  -3   5   12.05    1.17
   1  -3  -5   12.30    0.31
   1   3  -5   14.10    1.27
   1  -3   5   11.71    1.18
   1  -3   5   12.69    0.99
  -1  -3  -5   14.37    1.55
  -1  -3   6  465.13    7.41
   1   3   6  450.07    8.68
   1  -3  -6  457.80    4.99
   1  -3   6  460.91    6.76
   1   3  -6  463.22    7.63
   1  -3   6  464.60    7.76
  -1  -3  -6  459.55    8.49
   1  -3  -7   96.33    1.64
  -1  -3   7   93.92    2.38
   1   3   7   92.44    3.35
   1   3  -7   96.57    2.53
   1  -3   7   95.38    1.93
   1  -3   7   93.37    1.94
  -1  -3  -7   97.18    3.19
   1  -3   7   95.02    2.81
   1  -3  -8  208.10    5.29
  -1  -3   8  225.35    4.08
   1  -3  -8  225.90    3.04
   1   3   8  223.10    5.43
   1  -3   8  228.45    4.97
   1   3  -8  228.52    4.28
  -1  -3  -8  220.39    5.17
   1  -3   8  229.01    3.46
   1  -3   8  220.35    3.41
  -1  -3  -8  226.92    4.70
   1  -3  -9  128.92    2.16
   1   3   9  130.43    4.12
   1  -3  -9  126.06    4.00
  -1  -3   9  130.46    2.75
  -1  -3  -9  123.17    3.33
   1   3  -9  123.77    2.82
   1  -3   9  122.39    3.66
   1  -3   9  128.17    2.12
   1  -3   9  125.86    2.10
  -1  -3  -9  118.15    5.01
  -1  -3  10  284.17    4.78
   1  -3 -10  280.42    6.62
   1   3  10  280.58    6.69
   1  -3 -10  298.50    5.05
  -1   3  10  282.34    4.26
   1   3 -10  285.25    5.02
  -1  -3 -10  290.38    5.95
   1  -3  10  289.85    4.11
   1  -3  10  292.95    3.80
   1  -3  10  283.63    6.42
  -1  -3 -10  279.30    7.79
  -1  -3  11  600.28    8.91
   1  -3 -11  610.33    8.86
   1  -3 -11  609.53   11.97
   1  -3 -11  581.91   11.62
   1   3  11  596.80   11.77
  -1  -3 -11  601.11   11.42
   1   3 -11  632.16   10.48
  -1  -3 -11  605.30   10.87
   1  -3  11  619.26    7.11
   1  -3  11  613.03    7.12
  -1   3  11  596.38    8.60
   1  -3  11  614.38   13.39
   1  -3 -12  180.57    5.37
  -1  -3  12  175.59    3.29
   1  -3 -12  179.08    3.48
   1  -3 -12  183.22    5.29
   1   3  12  175.50    5.27
  -1   3  12  174.44    3.37
   1   3 -12  181.86    3.55
  -1  -3 -12  180.98    4.76
   1  -3  12  185.82    2.13
   1  -3  12  179.74    5.20
   1  -3  12  178.23    2.05
  -1  -3 -12  171.80    4.88
   1  -3 -13   84.67    3.84
  -1  -3  13   81.72    2.68
   1  -3 -13   83.04    3.23
   1   3  13   85.01    5.15
   1  -3 -13   84.50    3.76
  -1   3  13   78.90    2.26
   1  -3  13   80.81    3.76
   1   3 -13   80.58    2.17
  -1  -3 -13   84.04    3.50
  -1  -3 -13   82.44    4.63
   1  -3 -14   22.63    3.67
  -1  -3  14   20.87    1.13
   1  -3 -14   20.55    1.58
   1   3  14   19.33    2.42
   1  -3 -14   19.28    2.53
  -1   3  14   19.75    1.49
   1  -3  14   23.14    2.65
  -1  -3 -14   20.85    2.33
  -1  -3 -14   22.50    2.22
   1  -3 -15  104.31    4.34
   1  -3 -15   94.37    4.32
   1   3  15   92.60    4.10
  -1  -3  15   96.52    2.18
   1  -3 -15   97.34    3.02
  -1  -3 -15  103.65    5.50
   1  -3  15   89.59    4.40
  -1   3  15  102.49    2.93
  -1  -3 -15  102.44    4.08
  -1  -3  16   40.84    2.01
   1  -3 -16   39.41    3.18
   1  -3 -16   38.99    2.32
   1  -3 -16   39.21    3.30
  -1  -3  16   49.21    3.69
  -1   3  16   43.23    2.17
  -1  -3 -16   42.51    3.21
   1  -3  16   43.63    5.18
  -1  -3 -16   36.71    4.26
  -1  -3  17   13.69    0.97
   1   3  17   12.60    2.31
   1  -3 -17   11.25    2.50
  -1  -3  17   14.80    2.94
   1  -3 -17   12.05    2.56
  -1  -3 -17   14.95    2.24
  -1  -3 -17   14.62    2.46
  -1   3  17   13.86    1.76
   1  -3  17   14.04    2.78
  -1  -3  18   39.37    1.43
  -1  -3  18   39.37    5.52
   1  -3 -18   39.03    3.38
   1   3  18   35.88    3.22
  -1   3  18   43.39    3.66
  -1  -3 -18   43.03    3.49
  -1  -3 -18   38.83    3.08
   1  -3  18   40.56    3.89
   1  -3 -19   38.59    3.57
   1   3  19   39.41    3.43
  -1  -3  19   44.63    4.03
   1  -3 -19   44.73    3.59
  -1  -3  19   43.01    2.05
   1   3 -19   34.25    1.45
  -1  -3 -19   43.92    5.40
  -1  -3 -19   43.70    3.18
  -1   3  19   44.25    3.92
   1  -3  19   41.83    4.01
  -1  -3  20   85.48    5.32
   1  -3 -20   82.61    4.77
  -1  -3  20   84.22    2.03
   1   3  20   78.98    4.59
   1  -3 -20   81.23    4.59
   1  -3  20   85.40    5.52
  -1  -3 -20   87.44    4.89
   1   3 -20   86.81    2.07
  -1   3  20   79.24    5.20
  -1  -3 -20   77.92    4.11
  -1  -3  21  224.00   11.33
   1   3  21  218.14    7.48
   1  -3 -21  225.57    7.54
   1  -3 -21  216.64    7.49
   1  -3  21  220.29    8.18
  -1  -3 -21  221.24    6.74
   1   3 -21  214.29    4.25
  -1   3  21  213.96    6.25
  -1  -3 -21  213.09    7.83
   1  -3 -22   10.90    2.74
  -1  -3  22    6.41    3.34
   1  -3 -22    0.02    2.78
   1   3  22   10.49    2.82
   1  -3  22    8.31    3.43
  -1  -3 -22   10.21    2.39
  -1  -3 -22   10.59    3.03
  -1   3  22   10.01    2.27
  -1  -3  23  102.49    6.55
   1   3  23  100.77    5.64
   1  -3 -23  103.05    5.32
   1  -3 -23  102.17    5.62
  -1   3  23   94.65    4.62
  -1  -3 -23   97.94    6.05
  -1  -3 -23   95.10    6.78
   1  -3  23  103.91    6.49
   1   3 -23   94.42    1.75
   1  -3 -24    4.64    2.37
  -1  -3  24    5.36    3.04
   1  -3 -24    0.01    2.45
   1   3  24    3.77    2.65
  -1   3  24    5.94    2.08
   1  -3  24    6.26    3.09
  -1  -3 -24    5.97    2.77
   1   3 -24    3.23    0.51
  -1  -3 -24    0.00    2.15
   1   3 -24    2.99    0.50
  -1  -3 -24    3.92    2.09
   1  -3 -25   23.23    3.39
   1   3  25   20.80    4.01
   1  -3 -25   -0.01    5.48
  -1  -3  25   25.81    4.27
  -1  -3 -25   25.68    4.05
   1  -3  25   22.13    4.37
  -1   3  25   21.36    3.12
  -1  -3 -25   20.64    3.09
  -1  -3 -25   -0.05    3.23
   1   3  26   15.37    3.59
   1  -3 -26    0.05    3.14
  -1  -3  26   -0.02    3.84
   1  -3 -26   16.36    4.55
  -1  -3 -26   15.16    3.55
   1  -3  26   -0.07    3.89
  -1   3  26   13.64    2.79
  -1  -3 -26   11.70    2.63
  -1  -3 -26   -0.05    2.80
   1   3  27   13.31    3.62
   1  -3 -27    0.01    3.09
  -1  -3  27    0.05    3.75
   1  -3 -27   10.58    2.98
  -1  -3 -27    8.00    3.50
  -1  -3 -27    0.39    3.88
  -1   3  27   11.52    2.77
   1  -3  27   -0.03    5.83
  -1  -3 -27   -0.01    3.04
  -1  -3  28    0.04    4.33
   1   3  28    0.98    2.83
   1  -3 -28    0.21    2.22
   1  -3 -28    7.66    3.56
   1  -3  28   -0.00    2.87
  -1   3  28    0.99    2.08
  -1  -3 -28   -0.06    2.21
  -1  -3 -28    1.27    2.72
  -1  -3 -28   -0.26    1.82
   1   3  29   -1.52    2.84
   1  -3 -29    0.06    3.25
   1  -3 -29   -2.34    2.06
  -1  -3  29    0.12    2.65
   1  -3  29   -0.03    2.76
  -1  -3 -29    0.28    1.75
  -1  -3 -29   -0.32    1.99
  -1   3  29    0.38    2.05
  -1  -3 -29   -0.93    2.66
  -1  -3  30    0.10    3.33
   1  -3 -30   -0.01    2.49
   1   3  30   -0.20    3.41
   1  -3 -30    4.97    2.48
  -1  -3 -30    0.06    2.29
  -1   3  30    1.93    3.02
  -1  -3 -30    0.24    2.07
   1  -3  30   -0.05    3.35
  -1  -3 -30    4.17    3.37
   1  -3 -31   12.70    3.05
  -1  -3  31   -0.06    3.90
   1  -3 -31    0.00    2.98
   1   3  31   -0.28    4.21
  -1  -3 -31    0.14    2.46
  -1   3  31   12.09    4.87
   1  -3  31   -0.00    3.98
  -1  -3 -31    0.06    2.66
   1   3  32   -0.13    3.79
   1  -3 -32    5.32    2.66
  -1  -3  32   -0.09    5.38
   1  -3 -32    0.03    3.95
  -1  -3 -32    0.05    2.07
   1  -3  32    0.03    3.74
  -1  -3 -32    0.35    2.27
  -1   3  32    0.07    2.87
   1   3  33    0.04    4.59
  -1  -3  33   -0.09    4.36
   1  -3 -33    0.05    3.01
   1  -3 -33    9.71    4.81
  -1   3  33    5.28    3.52
   1  -3  33    0.01    4.50
  -1  -3  34    0.09    3.39
   1  -3 -34   -0.03    2.34
   1   3  34    0.06    3.94
   1  -3 -34    0.90    2.51
   1  -3  34    0.07    3.76
  -1   3  34    1.00    2.96
   1  -4   0 2006.22   33.00
  -1  -4   0 2045.41   33.53
   1   4   0 2077.61   35.06
   1  -4  -1  191.61    5.03
   1   4   1  197.56    5.43
  -1  -4   1  185.73    4.78
   1   4  -1  194.49    5.22
   1  -4   1  186.85    4.68
  -1  -4  -1  189.91    5.09
   1  -4  -2 1017.69   17.61
  -1  -4   2 1015.40   16.88
   1   4   2 1030.33   18.49
   1  -4   2 1020.30   16.80
  -1  -4  -2 1020.07   17.53
   1   4  -2 1017.68   17.73
   1   4   3  186.00    5.33
   1  -4  -3  176.20    4.89
  -1  -4   3  180.25    4.40
   1   4  -3  178.74    6.06
   1  -4   3  174.32    4.18
  -1  -4  -3  178.04    4.86
  -1  -4   4  915.14   15.13
   1  -4  -4  883.17   15.95
   1   4   4  912.81   18.61
   1  -4   4  906.08   14.60
   1  -4   4  928.80   14.45
  -1  -4  -4  902.64   16.11
   1   4  -4  903.46   15.49
  -1  -4   5   88.87    2.85
   1  -4  -5   85.50    3.57
   1   4   5   85.62    3.87
   1  -4   5   90.51    2.85
   1  -4   5   87.84    2.67
   1   4  -5   86.64    3.08
  -1  -4  -5   83.90    3.54
   1  -4  -6  303.98    7.21
   1  -4  -6  304.20    3.70
  -1  -4   6  302.70    5.93
   1   4   6  297.35    7.37
   1  -4   6  297.24    5.54
   1   4  -6  305.15    6.25
   1  -4   6  315.27    6.17
  -1  -4  -6  296.64    6.90
   1  -4  -7   83.23    3.71
   1  -4  -7   89.39    1.44
  -1  -4   7   94.17    2.86
   1   4   7   98.65    5.67
   1  -4   7   91.76    3.05
   1   4  -7   89.91    3.03
   1  -4   7   88.99    2.45
  -1  -4  -7   88.87    3.65
   1  -4  -8  130.53    1.99
   1   4   8  130.59    4.82
   1  -4  -8  127.50    4.54
  -1  -4   8  132.78    3.42
   1  -4   8  132.75    3.97
   1  -4   8  126.05    3.68
   1   4  -8  124.22    3.53
  -1  -4  -8  123.74    5.87
   1  -4  -9   41.40    3.12
   1  -4  -9   42.24    1.12
   1   4   9   41.85    3.22
  -1  -4   9   42.20    2.00
   1   4  -9   39.43    3.08
  -1  -4  -9   41.39    2.23
  -1  -4  -9   43.97    2.91
   1  -4   9   42.22    2.24
   1  -4   9   41.26    2.61
   1   4  10  450.50   12.38
   1  -4 -10  438.93    9.95
  -1  -4  10  453.64    8.89
   1  -4 -10  445.92    6.23
  -1  -4 -10  438.09    8.51
   1   4 -10  448.70    8.07
   1  -4  10  448.71    7.60
  -1  -4 -10  430.66    9.62
   1  -4  10  457.28   11.03
  -1  -4  11   93.85    3.58
   1  -4 -11   92.13    4.29
   1   4  11   91.65    4.42
   1  -4 -11   90.03    2.07
   1  -4  11   92.85    2.12
  -1  -4 -11   92.32    4.04
   1  -4  11   92.62    2.62
  -1  -4 -11   96.14    3.40
   1  -4  11   92.60    3.91
   1   4 -11   94.74    2.85
   1  -4 -12  143.31    5.24
   1  -4 -12  141.40    2.89
   1   4  12  129.57    5.32
  -1  -4  12  135.17    4.17
  -1  -4 -12  131.95    4.95
   1  -4  12  135.27    2.43
   1  -4  12  141.07    4.93
   1   4 -12  135.87    3.49
  -1  -4 -12  136.94    4.21
   1  -4  12  141.53    2.53
   1   4  13   82.22    4.54
   1  -4 -13   83.51    2.33
  -1  -4  13   83.52    3.28
   1  -4 -13   79.36    4.32
  -1  -4 -13   78.06    4.06
   1  -4  13   85.55    1.65
   1  -4  13   83.22    4.11
   1   4 -13   85.29    2.71
  -1  -4 -13   88.76    3.57
   1  -4  13   83.58    1.60
   1   4  14   52.35    3.86
   1  -4 -14   58.43    2.11
  -1  -4  14   52.72    1.94
   1  -4 -14   56.87    3.97
   1  -4 -14   56.73    3.86
   1  -4  14   52.86    3.69
   1   4 -14   52.48    2.16
   1  -4  14   52.92    1.04
   1  -4  14   53.35    1.37
  -1  -4 -14   59.25    3.22
  -1  -4 -14   52.22    3.65
   1  -4 -15   30.02    5.01
   1  -4 -15   31.16    3.37
  -1  -4  15   31.20    1.55
   1   4  15   29.67    3.33
   1  -4 -15   31.41    1.82
   1  -4  15   31.01    0.45
  -1  -4 -15   35.61    2.89
  -1  -4 -15   35.28    3.12
   1  -4  15   35.86    3.44
   1  -4  15   32.02    0.57
   1   4 -15   29.82    2.50
  -1  -4  16  102.92    2.56
   1  -4 -16  101.97    5.19
   1  -4 -16  104.16    5.18
   1  -4 -16  105.11    4.40
   1  -4  16  107.58    5.13
  -1  -4 -16  109.41    4.58
  -1  -4 -16  105.60    6.68
   1  -4 -17   24.35    3.42
  -1  -4  17   25.10    1.98
   1  -4 -17   28.04    2.09
   1  -4 -17   21.66    3.55
  -1  -4  17   28.06    3.68
   1  -4  17   28.22    3.66
  -1   4  17   22.82    2.00
  -1  -4 -17   32.18    3.10
  -1  -4 -17   22.65    4.55
   1  -4 -18   99.42    5.51
  -1  -4  18  102.92    2.44
   1  -4 -18  109.78    3.80
  -1  -4  18  111.09    5.99
   1  -4 -18  110.51    5.41
  -1   4  18  100.61    3.52
  -1  -4 -18  109.30    4.97
  -1  -4 -18  100.00    4.86
   1  -4  18  108.89    5.66
  -1  -4  19   27.36    4.08
  -1  -4  19   27.95    1.35
   1  -4 -19   32.31    3.66
  -1  -4 -19   29.39    3.40
  -1   4  19   29.57    2.38
  -1  -4 -19   32.94    3.50
   1  -4  19   24.71    6.17
  -1  -4  20  237.58    8.90
   1  -4 -20  237.19   10.99
   1  -4 -20  220.75    8.36
  -1  -4  20  234.67    4.03
  -1   4  20  221.60    6.06
  -1  -4 -20  236.70    7.62
   1   4 -20  235.61    4.30
   1  -4  20  232.81    8.83
  -1  -4 -20  236.66    7.91
   1  -4 -21   10.89    2.89
  -1  -4  21    5.21    1.31
  -1  -4  21    7.33    3.34
   1  -4 -21   -0.00    3.05
   1   4 -21    9.68    1.34
  -1  -4 -21    6.83    2.72
  -1   4  21    7.57    1.96
  -1  -4 -21    7.71    2.55
   1  -4  21    9.23    3.40
  -1  -4  22    3.43    0.92
   1  -4 -22   -0.02    2.58
   1  -4 -22    5.53    2.47
  -1  -4  22    2.19    2.83
  -1   4  22    1.22    1.76
   1   4 -22    2.45    0.59
  -1  -4 -22    3.26    2.40
  -1  -4 -22    3.06    2.23
   1  -4  22    3.99    3.05
  -1  -4  23   33.31    5.01
   1  -4 -23   32.40    4.23
   1   4 -23   30.85    0.79
  -1  -4 -23   33.27    3.74
  -1  -4 -23   30.52    6.21
   1  -4  23   32.70    5.00
  -1   4  23   27.28    3.11
   1  -4 -24   -0.06    4.43
  -1  -4  24   39.72    5.02
   1  -4 -24   39.36    4.26
  -1  -4 -24   31.49    5.57
  -1  -4 -24   37.47    4.33
  -1   4  24   38.05    3.32
   1  -4  24   -0.03    5.00
   1  -4 -25    7.83    2.95
   1  -4 -25    0.05    3.07
  -1  -4  25   -0.06    3.52
  -1  -4 -25    5.60    3.08
  -1   4  25    7.46    2.39
   1  -4  25   -0.01    3.54
  -1  -4 -25    5.42    2.56
   1  -4 -26    9.12    3.17
  -1  -4  26   -0.01    5.91
   1  -4 -26   -0.08    3.37
  -1  -4 -26   12.26    3.44
   1  -4  26   -0.03    4.02
  -1  -4 -26    9.12    2.94
  -1  -4 -26   -0.03    2.89
  -1   4  26   10.52    2.74
   1  -4 -27    0.01    2.89
   1  -4 -27    2.52    2.76
  -1  -4  27    0.03    3.40
  -1  -4 -27    0.00    2.50
  -1   4  27    6.23    2.44
   1  -4  27    0.01    3.45
  -1  -4 -27    3.97    3.41
  -1  -4 -27    2.61    2.50
  -1  -4  28   -0.01    2.61
   1  -4 -28   -0.03    3.15
  -1   4  28    0.02    1.93
  -1  -4 -28    0.47    1.88
   1  -4  28   -0.01    2.59
  -1  -4 -28    0.19    2.95
   1  -4 -29   -0.02    2.12
   1  -4 -29   -0.06    2.06
  -1  -4  29   -0.16    2.59
  -1  -4 -29   -0.02    1.87
   1  -4  29   -0.01    2.57
  -1   4  29   -0.29    1.98
  -1  -4 -29    1.51    2.32
  -1  -4 -29    0.18    1.79
   1  -4 -30    0.14    2.06
   1  -4 -30   -0.11    2.00
  -1  -4  30   -0.00    2.49
  -1  -4 -30   -0.15    1.76
   1  -4  30   -0.10    2.52
  -1   4  30   -0.17    2.00
  -1  -4 -30    0.15    2.05
  -1  -4 -30   -0.25    2.27
  -1  -4  31    0.04    3.96
   1  -4 -31    8.01    4.59
   1  -4 -31   -0.02    3.02
  -1  -4 -31    0.33    2.59
   1  -4  31   -0.00    3.98
  -1  -4 -31    5.97    3.30
  -1   4  31    0.25    3.06
  -1  -4 -31    0.24    2.85
  -1  -4  32   -0.13    3.41
   1  -4 -32    0.25    2.50
  -1  -4 -32   -0.65    2.39
   1  -4  32   -0.06    3.39
  -1  -4 -32    0.10    3.33
  -1   4  32   -0.41    2.74
  -1  -4  33   -0.03    3.38
   1  -4 -33    1.48    2.67
   1  -4 -33    0.11    2.55
   1  -4  33    0.01    3.46
  -1  -4 -33   -0.12    2.14
  -1   4  33    0.25    2.84
  -1  -4 -33   -0.04    2.30
   1  -4 -34    0.13    4.19
   1  -4 -34    9.67    4.30
  -1  -4  34   -0.06    5.50
  -1   4  34   17.68    5.01
   1  -4  34   -0.09    5.67
  -1  -5   0  604.09   12.04
   1   5   0  623.36   12.92
   1  -5   0  605.03   12.13
   1   5   1   92.89    4.33
  -1  -5   1   85.75    3.73
   1  -5  -1   86.80    3.86
   1  -5   1   79.08    3.55
   1   5  -1   88.70    4.07
  -1  -5  -1   89.70    3.89
   1  -5  -2  582.47   11.88
   1   5   2  578.29   12.59
  -1  -5   2  558.72   11.04
   1   5  -2  575.13   11.97
   1  -5   2  577.08   11.19
  -1  -5  -2  587.17   13.76
   1  -5  -3  152.55    5.17
   1   5   3  161.01    5.89
  -1  -5   3  156.48    4.64
   1   5  -3  163.06    5.20
   1  -5   3  164.08    4.60
  -1  -5  -3  160.26    5.15
  -1  -5   4  171.69    6.12
   1   5   4  172.86    5.96
   1  -5  -4  179.77    5.58
   1  -5   4  168.96    4.62
  -1  -5  -4  173.25    5.38
   1   5  -4  172.23    5.27
  -1  -5   5    8.14    1.66
   1  -5  -5    7.53    2.16
   1   5   5   10.50    3.77
  -1  -5  -5    8.82    2.08
   1  -5   5    8.18    1.54
   1   5  -5    9.56    2.84
  -1  -5   6   43.90    3.61
   1  -5  -6   42.68    3.44
   1   5   6   45.34    3.69
   1  -5   6   41.25    2.35
   1  -5   6   42.52    2.53
   1   5  -6   42.63    4.05
  -1  -5  -6   37.10    3.17
   1  -5  -7   31.17    1.39
   1  -5  -7   32.36    3.13
   1   5   7   36.16    3.49
  -1  -5   7   30.34    2.26
   1   5  -7   37.35    2.57
   1  -5   7   31.93    2.47
  -1  -5  -7   31.93    3.01
   1  -5   7   30.98    2.02
   1  -5  -8    0.63    0.60
  -1  -5   8    0.23    1.02
   1   5   8    1.34    1.61
   1  -5  -8    1.80    1.52
   1   5  -8    1.15    1.10
   1  -5   8    0.26    1.18
   1  -5   8   -0.35    0.87
  -1  -5  -8   -0.29    1.41
  -1  -5   9   63.70    2.82
   1  -5  -9   57.51    3.91
   1  -5  -9   57.29    1.42
   1   5   9   59.10    4.27
   1  -5   9   59.80    3.24
  -1  -5  -9   57.95    5.40
   1  -5   9   54.77    2.34
   1   5  -9   54.52    3.01
  -1  -5  10  100.66    3.50
   1  -5 -10   98.89    4.95
   1   5  10   99.06    5.33
   1  -5 -10  105.00    2.11
   1  -5  10  103.43    4.25
  -1  -5 -10   96.66    3.64
   1   5 -10   96.20    3.59
   1  -5  10   95.81    3.80
  -1  -5 -10   97.67    6.50
  -1  -5  11   39.05    2.34
   1  -5 -11   43.95    3.77
   1  -5 -11   39.01    2.01
   1   5  11   42.56    4.01
   1   5 -11   38.24    2.60
  -1  -5 -11   39.89    2.59
   1  -5  11   34.32    2.68
  -1  -5 -11   42.00    5.25
   1  -5  11   40.52    3.15
  -1  -5  12  149.06    4.07
   1  -5 -12  144.71    2.97
   1   5  12  139.89    8.79
   1  -5 -12  146.04    5.96
  -1  -5 -12  143.15    5.72
  -1  -5 -12  151.31    4.71
   1   5 -12  153.53    4.45
   1  -5  12  153.73    7.48
   1  -5  12  145.25    4.22
   1   5  13   33.19    3.87
  -1  -5  13   31.66    3.11
   1  -5 -13   34.25    3.65
   1  -5 -13   32.99    1.58
   1  -5  13   32.56    2.16
   1   5 -13   34.27    2.36
  -1  -5 -13   31.25    5.13
   1  -5  13   36.40    1.67
   1  -5  13   35.36    3.40
  -1  -5 -13   30.91    4.02
   1  -5 -14   26.80    1.60
  -1  -5  14   24.97    2.89
   1  -5 -14   25.32    3.63
   1   5  14   29.09    3.78
   1   5 -14   29.18    2.23
  -1  -5 -14   25.64    5.08
   1  -5  14   28.15    3.44
   1  -5  14   29.19    1.46
   1  -5  14   28.41    1.37
  -1  -5 -14   28.65    2.69
  -1  -5  15   11.10    2.19
   1  -5 -15   11.80    1.35
   1  -5 -15   11.39    3.12
   1  -5  15   12.00    2.84
   1  -5  15    9.88    1.39
   1   5 -15   11.35    2.55
  -1  -5 -15   11.90    2.23
   1  -5  15    9.29    0.96
   1  -5 -16   16.26    3.38
   1  -5 -16   14.84    3.42
  -1  -5  16   14.40    2.33
   1  -5 -16   14.04    1.63
  -1  -5 -16   16.16    4.62
   1  -5  16   17.99    0.87
   1  -5  16   16.37    0.84
   1  -5  16   18.54    3.39
  -1  -5 -16   21.52    3.98
   1   5 -16   17.92    1.86
  -1  -5  17   31.31    1.84
   1  -5 -17   27.25    4.16
   1  -5 -17   26.77    4.07
   1  -5 -17   27.84    2.14
   1  -5  17   29.32    4.07
   1  -5  17   30.91    0.91
   1   5 -17   25.38    2.03
  -1  -5 -17   32.35    3.30
   1  -5  17   31.01    0.67
  -1  -5 -17   25.87    3.70
   1  -5 -18   64.10    5.16
   1  -5 -18   61.98    5.13
  -1  -5  18   63.81    5.40
   1  -5 -18   60.96    4.23
  -1  -5  18   57.99    2.25
  -1  -5 -18   63.73    4.21
  -1  -5 -18   65.90    4.61
   1  -5  18   69.20    5.22
   1  -5 -19    7.19    3.25
   1  -5 -19    7.94    1.78
  -1  -5  19    8.51    3.35
   1  -5 -19    8.86    3.14
  -1  -5  19    7.18    1.11
   1   5 -19    0.42    1.92
   1  -5  19   11.72    3.17
  -1  -5 -19   10.50    2.77
  -1  -5 -19    8.79    2.57
   1  -5 -20  103.49    6.22
  -1  -5  20  101.26    3.45
   1  -5 -20   99.21    6.50
  -1  -5  20  107.45    9.88
   1  -5 -20   99.35    4.03
   1  -5  20  103.43    6.56
  -1  -5 -20  102.16    5.39
   1   5 -20   85.75    2.79
  -1  -5 -20   99.21    5.60
   1  -5 -21    2.23    2.26
  -1  -5  21    0.68    0.68
   1  -5 -21    0.01    2.44
  -1  -5  21    0.82    2.50
  -1  -5 -21    0.53    2.00
   1  -5  21    0.89    2.44
  -1  -5 -21    2.17    2.07
   1   5 -21    0.95    0.81
  -1  -5  22   49.94    5.89
  -1  -5  22   51.49    1.62
   1  -5 -22   51.07    5.32
   1   5 -22   50.67    2.45
  -1  -5 -22   46.13    4.84
   1  -5  22   48.89    5.74
  -1  -5 -22   46.81    6.97
  -1  -5  23    0.01    5.18
   1  -5 -23   39.05    4.61
   1  -5 -23   -0.07    4.95
   1  -5  23   38.75    5.13
  -1  -5 -23   35.48    4.11
  -1  -5 -23   37.56    4.17
  -1  -5  24   -0.02    3.87
   1  -5 -24    8.14    3.43
   1  -5 -24    0.05    3.56
   1  -5  24   10.59    3.87
  -1  -5 -24    9.12    4.76
  -1  -5 -24    8.74    3.14
  -1  -5  25   -0.01    2.62
   1  -5 -25    0.74    2.30
   1  -5 -25    0.00    2.44
  -1  -5 -25    0.35    2.20
   1  -5  25   -0.36    2.67
  -1  -5 -25    1.11    2.03
  -1  -5  26   -0.13    4.91
   1  -5 -26    0.00    4.46
   1  -5 -26   19.11    4.26
   1  -5  26   21.09    7.41
  -1  -5 -26   18.92    4.03
  -1  -5 -26   16.65    3.76
   1  -5 -27   -0.05    5.34
   1  -5 -27    5.44    5.01
  -1  -5  27   -0.02    6.10
   1  -5  27    6.23    3.92
  -1  -5 -27    0.01    3.02
  -1  -5 -27    5.09    3.04
  -1  -5 -27    4.75    4.92
   1  -5 -28    3.94    3.25
  -1  -5  28   -0.02    3.79
   1  -5 -28    0.01    3.36
  -1  -5 -28    3.98    2.97
   1  -5  28    3.36    3.72
  -1  -5 -28    0.01    2.93
  -1  -5 -28    3.23    3.16
   1  -5 -29    3.90    2.93
  -1  -5  29   -0.02    3.41
   1  -5 -29   -0.04    2.98
  -1  -5 -29   -0.41    2.65
   1  -5  29    0.04    3.48
  -1  -5 -29    1.98    3.07
  -1  -5 -29   -0.01    4.08
  -1  -5  30    0.00    4.54
   1  -5 -30    7.34    3.59
   1  -5 -30    0.07    5.57
  -1  -5 -30    0.42    3.25
  -1  -5 -30   -0.00    3.33
  -1  -5 -30    9.51    3.90
   1  -5  30   -0.00    4.54
  -1  -5  31   -0.02    5.12
   1  -5 -31   -0.19    2.60
   1  -5 -31    1.70    3.96
  -1  -5 -31    0.66    2.73
  -1  -5 -31    0.06    2.70
   1  -5  31    0.02    5.13
  -1  -5 -31   -0.17    2.33
   1  -5 -32   -0.25    2.89
  -1  -5  32    0.03    3.61
   1  -5 -32    4.13    2.80
  -1  -5 -32   -0.38    2.79
  -1  -5 -32   -0.89    3.07
   1  -5  32   -0.00    3.68
  -1  -5 -32   -0.42    2.68
  -1  -6   0    7.26    2.12
   1  -6   0    6.26    2.19
   1   6   0    7.50    2.48
   1  -6  -1  249.37    7.25
  -1  -6   1  250.18    6.99
   1   6   1  251.82    8.05
   1  -6   1  239.94    8.83
  -1  -6  -1  232.18    7.06
   1   6  -1  261.50    7.82
   1  -6  -2    9.70    2.32
   1   6   2    9.12    2.69
  -1  -6   2    8.39    2.08
   1  -6   2    7.51    2.13
  -1  -6  -2    7.68    2.35
   1   6  -2    9.11    2.50
  -1  -6   3   21.51    2.64
   1   6   3   25.21    3.44
   1  -6  -3   21.68    2.99
   1  -6   3   22.23    2.58
  -1  -6  -3   23.76    2.94
   1   6  -3   19.93    3.15
   1  -6  -4   30.05    3.27
   1   6   4   31.87    3.76
  -1  -6   4   28.64    2.79
  -1  -6  -4   27.24    3.14
   1   6  -4   26.59    3.24
   1  -6   4   25.91    2.74
   1   6   5   48.97    4.38
  -1  -6   5   52.25    3.39
   1  -6  -5   52.65    3.95
   1  -6   5   48.62    4.54
   1   6  -5   53.99    3.81
  -1  -6  -5   52.59    3.94
  -1  -6   6   97.38    4.14
   1   6   6  101.67    5.71
   1  -6  -6   99.14    5.06
   1   6  -6  100.33    4.72
   1  -6   6  103.36    3.95
  -1  -6  -6   97.57    4.88
  -1  -6   7   13.76    3.48
   1  -6  -7   13.03    3.24
   1   6   7   19.01    3.52
   1  -6   7   18.80    2.35
   1  -6   7   19.40    2.21
  -1  -6  -7   18.00    2.96
   1   6  -7   15.24    4.06
   1  -6  -8   18.04    1.54
  -1  -6   8   18.85    2.31
   1   6   8   19.82    3.62
   1  -6  -8   17.61    3.21
   1   6  -8   15.61    4.00
   1  -6   8   14.56    2.09
   1  -6   8   18.02    2.53
  -1  -6  -8   16.61    2.96
   1   6   9  101.87    5.95
   1  -6  -9   99.70    5.37
  -1  -6   9  103.51    4.11
   1  -6  -9  104.69    2.28
   1   6  -9  108.75    6.55
   1  -6   9   99.94    3.75
  -1  -6  -9  102.42    5.31
   1  -6   9  111.26    4.68
   1   6  10   10.32    3.18
   1  -6 -10   10.07    0.91
  -1  -6  10    0.14    2.00
   1  -6 -10    9.19    2.91
   1  -6  10    9.59    2.39
  -1  -6 -10   10.20    2.73
   1   6 -10    8.36    3.40
   1  -6  10   10.34    1.70
   1  -6 -11   28.52    1.38
   1   6  11   33.88    4.29
  -1  -6  11   30.53    2.59
   1  -6 -11   27.81    3.83
   1   6 -11   28.25    4.36
   1  -6  11   29.76    3.29
  -1  -6 -11   25.58    3.55
   1  -6  11   27.15    3.29
  -1  -6 -11   30.17    2.75
  -1  -6  12   -0.27    3.24
   1  -6 -12   12.74    1.20
   1   6  12   14.91    3.72
   1  -6 -12   16.05    3.28
   1  -6  12   13.22    1.71
   1  -6  12   13.79    2.76
   1   6 -12   15.27    2.33
  -1  -6 -12   13.73    3.08
  -1  -6 -12   11.71    2.22
   1  -6 -13   66.36    5.17
   1   6  13   68.73    5.81
   1  -6 -13   71.36    2.21
  -1  -6  13   81.25    3.51
   1  -6  13   68.48    2.80
   1   6 -13   74.04    3.83
   1  -6  13   69.44    4.60
  -1  -6 -13   76.10    3.81
  -1  -6 -13   67.85    4.90
   1  -6 -14    6.16    1.15
   1  -6 -14    8.00    3.02
   1   6  14    8.36    3.28
  -1  -6  14    7.58    1.78
   1  -6  14    6.72    1.46
  -1  -6 -14    8.34    2.88
   1  -6  14    7.44    1.37
   1   6 -14    6.99    1.97
   1  -6  14    8.69    2.84
  -1  -6 -14    7.78    3.33
   1  -6 -15  109.84    4.07
   1  -6 -15  107.81    6.31
  -1  -6  15  113.43    3.94
   1  -6  15  113.04    6.04
   1  -6  15  104.45    3.07
  -1  -6 -15  102.68    5.95
   1   6 -15  106.59    4.28
   1  -6  15  114.60    4.45
  -1  -6 -15  108.34    4.77
  -1  -6  16    2.17    1.39
   1  -6 -16    1.81    1.16
   1  -6 -16    2.48    2.79
  -1  -6 -16    3.61    2.56
   1   6 -16    3.35    1.59
   1  -6  16    1.90    1.52
  -1  -6 -16    4.44    2.15
   1  -6  16    3.17    1.06
   1  -6  16    4.74    2.60
   1  -6 -17   57.67    3.73
   1  -6 -17   52.94    5.51
   1  -6 -17   55.60    5.62
  -1  -6  17   52.89    2.79
   1  -6  17   60.05    2.12
   1  -6  17   59.39    5.20
  -1  -6 -17   55.74    5.08
  -1  -6 -17   58.66    5.96
   1  -6  17   58.18    1.98
   1   6 -17   63.57    4.70
   1  -6 -18   60.10    5.64
  -1  -6  18   67.48    5.91
  -1  -6  18   58.99    2.71
   1  -6 -18   54.85    5.79
   1  -6 -18   58.16    2.91
  -1  -6 -18   55.64    5.17
  -1  -6 -18   64.13    4.34
   1   6 -18   63.77    3.29
   1  -6  18   61.95    2.30
   1  -6  18   61.49    1.64
   1  -6  18   11.87    8.07
  -1  -6  19   45.72    5.57
   1  -6 -19   42.41    7.94
   1  -6 -19   41.09    5.58
   1  -6 -19   48.94    4.11
  -1  -6  19   48.84    2.45
  -1  -6 -19   50.20    4.11
   1  -6  19   42.60    5.46
   1  -6  19   46.47    1.16
  -1  -6 -19   37.21    4.91
   1  -6  19   47.09    1.21
  -1  -6  20    5.71    3.58
  -1  -6  20    5.40    1.27
   1  -6 -20    5.74    3.52
   1  -6 -20    6.64    1.76
   1  -6 -20    3.46    3.29
   1  -6  20    5.48    3.25
  -1  -6 -20    4.83    2.62
  -1  -6 -20    7.42    3.05
   1   6 -20   -0.72    2.31
   1  -6 -21   -0.04    7.68
   1  -6 -21   20.31    2.54
  -1  -6  21   18.92    2.45
  -1  -6  21   25.44    4.95
   1  -6 -21   23.60    4.52
  -1  -6 -21   23.95    4.18
  -1  -6 -21   21.92    3.69
   1   6 -21   22.20    1.93
   1  -6  21   22.49    4.67
  -1  -6  22   54.86    2.11
  -1  -6  22   54.07    6.48
   1  -6 -22   48.51    5.91
  -1  -6 -22   56.55    5.10
   1   6 -22   56.43    2.42
  -1  -6 -22   55.25    5.59
   1  -6  22   59.38    6.22
  -1  -6  23   10.67    4.27
   1  -6 -23    8.85    3.73
  -1  -6  23    7.73    0.95
   1  -6 -23   -0.04    4.20
  -1  -6 -23    6.22    3.18
   1  -6  23    7.78    6.29
  -1  -6 -23    6.31    3.47
   1  -6 -24    5.20    2.92
   1  -6 -24    0.03    3.44
  -1  -6  24    1.10    0.36
  -1  -6  24   -0.39    3.14
  -1  -6 -24    2.05    2.63
   1  -6  24    1.15    3.32
  -1  -6 -24    2.69    4.08
   1  -6 -25   -0.01    8.63
   1  -6 -25   30.22    8.06
  -1  -6  25   30.78    5.95
   1  -6  25   28.88    5.85
  -1  -6 -25   24.36    7.31
  -1  -6 -25   27.08    5.01
  -1  -6  26   -0.02    3.62
   1  -6 -26   -0.01    3.52
   1  -6 -26    4.93    3.30
   1  -6  26    3.02    3.91
  -1  -6 -26    0.35    3.08
  -1  -6 -26    2.03    3.01
  -1  -6  27    0.08    4.20
   1  -6 -27    5.82    3.70
   1  -6 -27   -0.02    3.94
   1  -6  27    3.59    4.38
  -1  -6 -27    2.09    3.49
  -1  -6 -27    5.70    3.49
   1  -6 -28    2.23    2.19
  -1  -6  28    0.01    3.99
   1  -6 -28    0.02    2.36
  -1  -6 -28   -0.80    2.09
  -1  -6 -28   -0.70    2.06
  -1  -6 -28   -0.03    2.05
   1  -6  28   -0.20    1.73
   1  -6 -29   12.55    4.27
  -1  -6  29    0.06    5.25
   1  -6 -29   -0.05    4.57
  -1  -6 -29    8.91    4.06
  -1  -6 -29    0.43    4.23
  -1  -6 -29   -0.04    4.01
   1  -6  29    8.93    3.36
   1  -6 -30    8.53    4.62
  -1  -6  30   -0.00    5.07
   1  -6 -30    2.86    6.35
  -1  -6 -30   -0.12    4.13
  -1  -6 -30    0.04    6.43
  -1  -6 -30    7.71    4.00
   1  -6  30    4.87    3.45
  -1  -6  31   -0.07    4.97
   1  -6 -31    3.21    4.25
   1  -6 -31    3.44    3.87
  -1  -6 -31    0.09    3.85
  -1  -6 -31    5.02    3.77
   1  -6  31    3.32    3.14
  -1  -6 -31   -0.05    3.95
  -1  -7   0   49.20    4.12
   1  -7   0   49.19    4.06
   1   7   0   52.45    4.82
  -1  -7   1   14.15    2.97
   1  -7  -1   16.44    3.13
   1   7   1   21.29    3.65
   1   7  -1   18.77    3.58
  -1  -7  -1   15.87    3.12
   1  -7   1   17.93    3.04
   1   7   2  111.25    6.55
  -1  -7   2  111.77    5.23
   1  -7  -2  105.81    5.57
   1  -7   2  117.95    7.23
  -1  -7  -2  110.86    5.54
   1   7  -2  111.26    6.15
  -1  -7   3   16.54    2.95
   1  -7  -3   20.55    3.31
   1   7   3   19.40    5.92
   1  -7   3   16.64    2.98
  -1  -7  -3   20.29    3.33
   1   7  -3   18.54    3.59
   1   7   4   23.53    4.07
  -1  -7   4   23.25    3.17
   1  -7  -4   19.91    3.64
   1   7  -4   23.38    3.66
  -1  -7  -4   28.18    3.54
   1  -7   4   23.37    3.02
   1  -7  -5   46.25    6.44
   1   7   5   55.12    5.11
  -1  -7   5   48.77    3.79
  -1  -7  -5   45.30    4.43
   1  -7   5   46.57    3.71
   1   7  -5   50.28    4.33
   1  -7  -6  133.74    9.17
   1   7   6  142.28    7.71
  -1  -7   6  142.54    5.68
  -1  -7  -6  154.46    6.75
   1  -7   6  147.04    7.38
   1   7  -6  139.20    6.32
   1   7   7   17.78    4.17
  -1  -7   7   18.19    2.80
   1  -7  -7   18.56    3.59
   1  -7   7   18.91    2.61
   1   7  -7   -0.01    4.95
  -1  -7  -7   14.66    3.50
   1  -7   7   20.28    2.76
  -1  -7   8   14.61    2.36
   1  -7  -8    4.24    1.04
   1   7   8   13.98    3.57
   1  -7  -8   10.34    3.18
   1  -7   8   11.32    2.44
   1  -7   8   10.47    2.15
   1   7  -8    0.18    4.13
  -1  -7  -8    9.34    2.98
   1  -7  -9   16.20    1.26
  -1  -7   9   15.75    2.74
   1   7   9   19.00    6.56
   1  -7  -9   15.88    3.75
   1   7  -9    0.09    4.70
  -1  -7  -9   19.39    3.56
   1  -7   9   20.04    2.52
   1  -7   9   18.07    2.95
   1  -7 -10   87.37    5.95
   1  -7 -10   92.30    3.17
   1   7  10   92.12    6.86
  -1  -7  10   92.27    4.65
  -1  -7 -10   95.82    5.81
   1   7 -10   87.16    5.09
   1  -7  10   95.75    7.15
   1  -7  10   94.03    4.12
  -1  -7  11    0.21    2.31
   1   7  11   10.00    3.69
   1  -7 -11    7.39    1.04
   1  -7 -11    7.65    3.18
   1  -7  11    9.15    1.97
  -1  -7 -11    8.33    3.09
  -1  -7 -11    6.63    2.16
   1   7 -11    0.12    2.63
   1  -7  11    9.81    2.59
   1  -7 -12   10.11    1.13
  -1  -7  12    0.47    2.37
   1   7  12   13.61    3.93
   1  -7 -12   12.30    5.13
   1  -7  12    9.22    3.04
  -1  -7 -12   12.31    3.27
   1  -7  12    9.92    2.91
  -1  -7 -12    9.67    3.45
   1   7 -12    0.21    2.64
  -1  -7  13    0.42    3.47
   1  -7 -13    7.80    5.29
   1   7  13    8.56    3.84
   1  -7 -13    7.12    1.16
  -1  -7 -13    9.29    2.28
   1  -7  13   10.63    1.87
   1   7 -13    9.74    2.59
   1  -7  13    9.32    2.95
  -1  -7 -13    3.47    3.27
   1  -7 -14   62.62    2.31
   1  -7 -14   59.88    6.00
  -1  -7  14   70.43    3.92
   1  -7  14   67.55    3.29
   1  -7  14   70.55    7.76
  -1  -7 -14   64.12    5.53
   1   7 -14   67.25    4.48
  -1  -7 -14   64.03    4.15
  -1  -7  15   69.97    3.86
   1  -7 -15   65.06    2.46
   1  -7 -15   66.52    6.09
   1  -7  15   64.77    3.46
   1   7 -15   66.83    4.36
  -1  -7 -15   64.07    4.20
   1  -7  15   65.03    5.49
  -1  -7 -15   60.63    5.62
   1  -7  15   66.83    3.17
   1  -7 -16    6.63    1.93
  -1  -7  16   -0.24    1.91
   1  -7 -16    9.27    3.27
  -1  -7 -16    7.47    2.27
   1  -7  16    9.68    2.54
   1  -7  16    0.18    1.53
  -1  -7 -16    6.35    3.11
   1   7 -16    6.32    2.26
   1  -7  16    7.80    3.11
   1  -7 -17    2.31    1.12
   1  -7 -17    1.37    2.85
  -1  -7  17    0.54    2.36
   1  -7  17    3.39    2.69
   1  -7  17    0.01    1.19
   1  -7  17    1.90    1.27
  -1  -7 -17    1.91    2.70
  -1  -7 -17    1.73    1.98
   1   7 -17    1.92    2.80
  -1  -7  18   19.52    4.65
  -1  -7  18   18.69    2.42
   1  -7 -18   14.32    4.67
   1  -7 -18   14.81    4.84
   1  -7 -18   16.31    1.98
   1  -7  18   18.79    4.31
   1  -7  18   20.78    1.79
   1   7 -18   19.31    2.83
  -1  -7 -18   16.27    3.30
   1  -7  18   21.48    1.88
  -1  -7 -18   16.94    4.38
   1  -7 -19    3.07    1.32
  -1  -7  19    1.61    1.43
   1  -7 -19    2.45    3.31
   1  -7 -19    0.38    2.96
  -1  -7  19    5.47    3.19
  -1  -7 -19    3.25    2.19
   1  -7  19    2.29    0.98
   1  -7  19    3.19    4.58
   1   7 -19    3.10    1.75
   1  -7  19    0.05    0.91
  -1  -7 -19    1.83    2.84
   1  -7 -20   12.29    4.76
  -1  -7  20   10.96    2.97
   1  -7 -20   11.80    2.05
   1  -7 -20   10.58    4.29
  -1  -7  20   12.24    4.72
   1  -7  20   13.60    4.35
   1  -7  20   13.10    0.99
  -1  -7 -20   12.12    3.27
   1   7 -20   10.51    2.37
  -1  -7 -20    8.67    4.10
   1  -7  20   12.73    0.94
  -1  -7  21   12.67    2.54
   1  -7 -21   10.74    4.36
  -1  -7  21    9.72    6.57
   1  -7 -21    0.62    3.93
   1  -7 -21    9.07    1.97
   1  -7  21   11.63    3.97
  -1  -7 -21   11.66    3.05
  -1  -7 -21    9.56    3.81
   1   7 -21   -0.25    1.89
   1  -7 -22   17.30    8.43
  -1  -7  22   18.40    1.91
  -1  -7  22   23.32    5.48
   1  -7 -22    0.67    4.89
   1  -7  22   26.44    5.11
  -1  -7 -22   25.44    4.77
  -1  -7 -22   17.91    4.16
   1  -7 -23    6.95    5.70
  -1  -7  23    3.38    1.78
  -1  -7  23    8.48    4.04
   1  -7 -23   -0.06    4.09
  -1  -7 -23    2.51    5.39
   1  -7  23    8.76    3.89
  -1  -7 -23    0.77    3.14
  -1  -7  24    7.63    4.50
   1  -7 -24    8.23    3.96
   1  -7 -24    0.01    4.76
   1  -7  24    7.02    4.30
  -1  -7 -24   -0.36    3.44
  -1  -7 -24    9.53    4.01
   1  -7 -25    4.92    3.96
  -1  -7  25    5.23    4.24
   1  -7 -25   -0.05    4.24
  -1  -7 -25   -0.09    3.36
  -1  -7 -25    5.32    3.86
   1  -7  25    6.04    4.44
  -1  -7  26   13.82    3.95
   1  -7 -26   22.61    9.01
   1  -7 -26   16.74    5.24
  -1  -7 -26   19.50    5.13
  -1  -7 -26    0.26    4.54
   1  -7  26   14.49    5.70
   1  -7 -27    3.81    4.28
  -1  -7  27    2.18    3.00
   1  -7 -27    5.33    3.98
  -1  -7 -27    0.54    3.52
  -1  -7 -27    4.39    3.92
   1  -7  27    1.68    2.82
  -1  -7  28   -0.79    3.06
   1  -7 -28    8.21    3.99
   1  -7 -28    5.48    4.30
  -1  -7 -28    2.03    3.89
  -1  -7 -28    1.25    3.86
  -1  -7 -28    0.68    5.46
   1  -7  28    0.70    2.99
   1  -7 -29    8.21    5.20
   1  -7 -29    6.88    4.67
  -1  -7  29    4.56    3.68
   1  -7  29    6.43    3.89
  -1  -7 -29    5.04    4.68
  -1  -7 -29   -0.27    4.07
  -1  -7 -29    8.02    7.17
   1  -7 -30    1.69    5.09
  -1  -7  30   -0.03    2.39
   1  -7 -30    1.36    3.03
  -1  -7 -30   -1.02    3.01
   1  -7  30   -0.99    2.32
  -1  -7 -30    1.01    2.92
  -1  -7 -30    0.95    2.64
   1   8   0   51.82    5.61
   1  -8   0   50.57    4.77
  -1  -8   0   58.56    4.75
  -1  -8   1   34.14    4.24
   1  -8  -1   35.61    4.27
   1   8   1   39.99    4.98
  -1  -8  -1   32.76    4.38
   1   8  -1   38.87    5.01
   1  -8   1   31.76    4.28
  -1  -8   2   63.03    4.91
   1   8   2   65.50    6.14
   1  -8  -2   49.88    7.46
  -1  -8  -2   61.29    5.23
   1   8  -2   60.08    5.72
   1  -8   2   58.25    4.70
   1   8   3   31.80    5.01
   1  -8  -3   30.13    4.26
  -1  -8   3   27.58    4.02
   1   8  -3   23.51    6.98
   1  -8   3   25.86    3.72
  -1  -8  -3   29.17    4.24
   1   8   4   20.00    4.46
   1  -8  -4   13.71    3.89
  -1  -8   4   17.37    3.38
  -1  -8  -4   15.18    3.69
   1   8  -4   14.22    6.05
   1  -8   4   14.52    3.21
  -1  -8   5   34.22    4.11
   1  -8  -5   38.08    4.68
   1   8   5   40.32    5.57
   1  -8   5   39.72    4.05
  -1  -8  -5   36.10    4.67
   1   8  -5   32.39    7.15
   1  -8  -6   19.87    4.04
  -1  -8   6   20.25    3.36
   1   8   6   15.95    6.97
   1   8  -6    0.08    5.93
   1  -8   6   17.08    3.19
  -1  -8  -6   12.95    6.09
   1  -8  -7   29.73    4.58
  -1  -8   7   33.52    3.67
   1   8   7   33.15    5.23
  -1  -8  -7   27.52    4.50
   1  -8   7   29.24    3.42
   1   8  -7    0.08    4.27
   1  -8   7   21.99    5.19
   1   8   8   22.00    5.08
   1  -8  -8   17.59    4.29
  -1  -8   8   25.47    3.33
   1  -8   8   19.98    3.12
   1   8  -8   -0.24    5.90
  -1  -8  -8   19.19    4.16
   1  -8   8   18.59    3.32
   1  -8  -9    4.52    1.73
  -1  -8   9    5.18    2.48
   1  -8  -9    4.04    3.29
   1   8   9    5.03    3.86
  -1  -8  -9    4.60    3.15
   1   8  -9   -0.17    4.32
   1  -8   9    4.83    2.52
   1  -8   9    4.03    2.28
  -1  -8  10   -0.35    6.22
   1  -8 -10   52.27    5.35
   1   8  10   53.43    6.44
   1  -8  10   54.70    3.79
  -1  -8 -10   45.97    5.31
   1   8 -10   -0.09    7.05
   1  -8  10   51.43    6.59
   1  -8 -11    2.55    0.95
   1  -8 -11    3.74    2.93
   1   8  11    3.08    3.37
  -1  -8  11   -0.17    2.22
  -1  -8 -11    3.50    3.02
   1  -8  11    5.01    1.94
   1  -8  11    2.64    2.37
  -1  -8 -11    0.10    1.97
   1   8 -11   -0.23    2.49
   1  -8 -12    1.52    3.23
  -1  -8  12   -0.06    3.40
   1  -8 -12    3.68    1.48
  -1  -8 -12    2.05    2.02
   1   8 -12   -0.22    2.47
  -1  -8 -12    3.32    2.95
   1  -8  12    3.16    2.48
   1  -8  12    1.92    1.92
   1  -8 -13    1.20    2.55
   1  -8 -13    0.59    1.24
  -1  -8  13    0.23    1.82
  -1  -8 -13    0.68    1.66
   1  -8  13    0.31    2.09
  -1  -8 -13    1.18    2.47
   1  -8  13    0.83    1.55
   1   8 -13    0.25    2.03
   1  -8 -14    6.65    3.49
  -1  -8  14    0.01    2.50
   1  -8 -14    6.22    1.77
   1  -8  14    6.25    3.08
   1  -8  14    6.36    2.05
   1   8 -14    0.03    2.80
  -1  -8 -14    6.59    2.38
  -1  -8 -14    3.33    3.45
  -1  -8  15   -0.07    2.34
   1  -8 -15   -0.20    3.38
   1  -8 -15    5.65    1.73
   1  -8  15    5.06    3.04
  -1  -8 -15    4.12    3.55
   1  -8  15    6.97    2.90
   1  -8  15    4.32    2.10
  -1  -8 -15    4.50    3.42
   1   8 -15   -0.07    2.61
   1  -8 -16   -0.25    3.39
   1  -8 -16    2.92    1.18
  -1  -8  16    3.64    2.15
  -1  -8 -16    6.45    3.32
   1   8 -16    2.67    2.45
   1  -8  16    1.78    1.96
   1  -8  16    1.79    3.04
   1  -8  16    3.49    1.81
  -1  -8 -16    2.96    2.28
   1  -8 -17    7.51    1.49
   1  -8 -17   -0.27    4.12
  -1  -8  17    9.62    2.47
   1  -8  17    8.55    2.59
   1   8 -17    9.23    4.59
  -1  -8 -17    9.96    4.13
   1  -8  17    6.54    2.10
   1  -8  17    9.55    3.82
  -1  -8 -17    8.05    2.85
  -1  -8  18    8.60    3.13
   1  -8 -18    2.51    2.07
   1  -8 -18    3.46    3.84
   1  -8 -18    0.16    5.49
  -1  -8  18    3.18    3.69
   1  -8  18   -0.07    1.66
   1  -8  18    4.83    3.41
  -1  -8 -18    2.19    2.54
  -1  -8 -18    5.71    3.60
   1  -8  18    5.19    1.89
   1   8 -18    5.45    2.49
   1  -8 -19    4.19    1.52
  -1  -8  19    8.89    3.95
  -1  -8  19    6.95    2.09
   1  -8 -19   -0.22    3.81
   1  -8 -19    5.13    4.13
   1   8 -19    6.79    2.52
   1  -8  19    6.60    5.73
  -1  -8 -19    5.62    3.84
   1  -8  19    5.17    1.80
   1  -8  19    0.05    2.49
  -1  -8 -19    0.06    2.73
   1  -8 -20    3.43    1.51
  -1  -8  20    5.17    1.89
  -1  -8  20    7.11    3.82
   1  -8 -20    0.86    3.63
   1  -8 -20    3.70    3.95
   1  -8  20    3.42    1.41
  -1  -8 -20    8.79    5.50
   1  -8  20   -0.02    1.27
   1  -8  20    6.45    3.61
  -1  -8 -20    0.22    4.02
  -1  -8  21    4.77    7.31
   1  -8 -21    1.20    4.35
   1  -8 -21    6.48    1.90
   1  -8 -21   11.29    4.72
  -1  -8  21   11.40    2.12
   1  -8  21    8.12    4.40
  -1  -8 -21    9.38    6.77
  -1  -8 -21    0.35    3.43
   1  -8 -22    0.03    3.07
  -1  -8  22    0.34    1.35
  -1  -8  22    1.91    3.20
   1  -8 -22   -1.12    3.63
  -1  -8 -22    1.93    3.00
   1  -8  22    2.44    3.16
  -1  -8 -22    0.03    2.42
   1  -8 -23   -0.51    4.49
  -1  -8  23   13.85    4.86
   1  -8 -23    9.18    5.39
  -1  -8 -23    0.16    3.64
   1  -8  23   11.57    4.67
  -1  -8 -23    9.72    4.57
   1  -8 -24   14.67    5.76
  -1  -8  24   12.80    3.86
   1  -8 -24   20.71    5.82
  -1  -8 -24   19.63    5.60
  -1  -8 -24   -0.60    4.03
   1  -8  24   20.03    8.36
   1  -8 -25   -0.39    3.31
  -1  -8  25   -1.15    3.82
   1  -8 -25    2.63    3.71
   1  -8  25    1.38    3.59
  -1  -8 -25    1.73    3.55
  -1  -8 -25    0.28    2.62
   1  -8 -26   16.90    8.40
  -1  -8  26   11.13    4.02
   1  -8 -26   10.90    5.90
  -1  -8 -26    8.78    5.68
   1  -8  26    9.51    3.82
  -1  -8 -26   -0.17    6.38
  -1  -8  27   -0.65    2.49
   1  -8 -27   -1.38    3.30
   1  -8 -27    2.80    5.82
  -1  -8 -27   -0.26    2.58
  -1  -8 -27    4.35    3.46
   1  -8 -28    1.65    4.43
   1  -8 -28    2.36    4.78
  -1  -8  28    3.41    3.29
  -1  -8 -28   -0.19    4.59
  -1  -8 -28    0.42    5.31
  -1  -8 -28    3.08    4.32
   1  -9   0    3.19    4.34
  -1  -9   0    2.32    2.96
   1   9   0    4.07    3.51
  -1  -9   1   25.90    4.38
   1  -9  -1   21.76    4.46
   1   9   1   22.70    8.10
   1   9  -1   23.84    5.14
  -1  -9  -1   26.61    6.91
   1  -9   1   24.66    4.22
   1   9   2    4.95    4.05
   1  -9  -2    4.88    3.27
  -1  -9   2    7.22    3.21
  -1  -9  -2    4.69    3.44
   1   9  -2    4.01    3.84
   1  -9   2    5.91    3.06
  -1  -9   3   18.65    4.26
   1   9   3   20.98    5.45
   1  -9  -3   20.54    4.43
  -1  -9  -3   22.57    4.49
   1   9  -3   24.23    4.94
   1  -9   3   21.49    4.01
   1  -9  -4    4.79    3.31
   1   9   4    4.20    3.88
  -1  -9   4    4.75    4.59
   1  -9   4    4.79    2.80
   1   9  -4    2.90    3.52
  -1  -9  -4    2.97    3.41
   1  -9  -5    8.97    3.50
   1   9   5    9.21    4.28
  -1  -9   5    5.44    3.17
   1  -9   5    5.02    4.48
   1   9  -5   -0.03    3.65
  -1  -9  -5    5.03    3.67
  -1  -9   6   32.22    4.33
   1   9   6   25.84    5.98
   1  -9  -6   29.25    4.92
  -1  -9  -6   31.56    5.11
   1  -9   6   31.52    4.16
   1   9  -6   -0.13    5.05
   1  -9   6   27.52    3.79
   1   9   7   11.63    4.96
  -1  -9   7   13.56    3.59
   1  -9  -7   12.56    4.12
   1  -9   7   14.00    3.18
   1  -9   7    9.46    3.30
  -1  -9  -7   13.10    4.35
   1   9  -7    0.05    4.07
  -1  -9   8   17.02    3.55
   1   9   8   13.59    5.09
   1  -9  -8   10.63    4.12
  -1  -9  -8   11.28    4.30
   1   9  -8    0.41    3.97
   1  -9   8    9.80    3.21
   1  -9   8   10.00    3.19
   1  -9  -9   46.47    6.11
   1  -9  -9   47.74    2.46
  -1  -9   9   53.66    5.21
   1  -9   9   51.70    4.92
  -1  -9  -9   44.15    5.94
   1  -9   9   53.16    4.67
   1  -9 -10    7.47    4.02
   1  -9 -10    8.07    2.14
  -1  -9  10   10.77    5.00
   1  -9  10    9.93    2.89
   1  -9  10    8.63    3.28
  -1  -9 -10    6.20    4.10
   1   9 -10    0.05    3.70
   1  -9 -11   12.33    1.64
   1  -9 -11    0.17    4.27
  -1  -9  11    0.32    3.47
  -1  -9 -11   14.65    6.76
   1   9 -11   -0.27    3.81
   1  -9  11   18.94    3.52
   1  -9  11   10.88    4.59
   1  -9 -12    0.27    4.63
  -1  -9  12    0.28    3.67
   1  -9  12   17.98    3.25
   1   9 -12   -0.12    6.20
  -1  -9 -12   20.29    7.36
   1  -9  12   22.58    3.98
  -1  -9 -12   17.92    3.17
   1  -9 -13    0.72    4.91
   1  -9 -13   19.83    1.62
  -1  -9  13    0.30    3.75
   1  -9  13   15.81    4.95
   1   9 -13   -0.03    3.99
   1  -9  13   22.46    4.20
  -1  -9 -13   16.53    3.32
  -1  -9 -13   28.08    7.49
   1  -9 -14    0.56    3.79
  -1  -9  14   -0.05    2.78
   1  -9 -14    3.94    1.76
   1  -9  14    2.19    2.56
  -1  -9 -14    8.72    5.90
   1  -9  14    7.18    2.42
   1  -9  14    6.76    4.88
   1   9 -14   -0.08    3.19
  -1  -9 -14    3.54    3.79
   1  -9 -15    0.29    4.61
  -1  -9  15    9.17    3.26
   1  -9 -15    6.73    2.06
   1  -9  15   12.01    2.84
  -1  -9 -15    1.45    7.28
   1  -9  15    9.87    3.92
  -1  -9 -15   11.54    2.99
   1  -9  15    9.19    3.03
   1   9 -15   11.70    3.79
   1  -9 -16    0.02    0.60
  -1  -9  16   -4.19    2.11
   1  -9 -16    0.19    2.03
   1   9 -16    0.62    1.66
   1  -9  16    0.09    1.87
   1  -9  16   -0.10    1.24
  -1  -9 -16    2.91    3.30
   1  -9  16   -1.15    1.30
  -1  -9 -16    2.07    1.34
   1  -9 -17   -0.54    4.60
  -1  -9  17   10.95    3.15
   1  -9  17   11.04    4.31
  -1  -9 -17    7.90    3.18
   1  -9  17    7.56    4.49
   1  -9  17   10.70    2.76
  -1  -9 -17   10.88    4.98
  -1  -9  18    0.65    3.99
   1  -9 -18   -0.48    3.56
   1  -9 -18   -2.09    3.99
  -1  -9  18    3.77    2.31
  -1  -9 -18    2.27    2.45
   1  -9  18    2.19    1.90
   1  -9  18    3.12    3.32
  -1  -9 -18    1.61    3.77
   1  -9  18    0.17    2.10
   1  -9 -19    3.13    4.35
   1  -9 -19   -0.08    4.12
  -1  -9  19    5.42    3.86
  -1  -9  19    3.99    4.18
   1  -9  19    5.53    2.02
  -1  -9 -19    0.20    2.85
   1  -9  19    5.19    5.89
  -1  -9 -19    1.90    4.23
   1  -9  19    2.49    2.14
   1  -9 -20   -0.28    4.76
   1  -9 -20    6.77    5.08
  -1  -9  20   12.25    4.11
  -1  -9  20    6.47    4.91
  -1  -9 -20    7.90    4.90
  -1  -9 -20    0.33    5.00
   1  -9  20    8.94    4.52
  -1  -9  21   11.20    4.89
   1  -9 -21    6.83    4.98
   1  -9 -21    0.69    4.70
  -1  -9 -21   13.82    4.90
   1  -9  21    6.88    4.47
  -1  -9 -21   -0.12    3.32
   1  -9 -22   -0.75    4.16
   1  -9 -22   -2.70    4.24
  -1  -9  22    1.17    2.74
  -1  -9 -22    8.85    4.10
   1  -9  22    2.87    3.89
  -1  -9 -22    0.20    4.23
   1  -9 -23    3.27    7.08
  -1  -9  23    5.85    2.91
   1  -9 -23   -0.62    6.63
  -1  -9 -23   -1.89    4.37
  -1  -9 -23    0.09    2.90
   1  -9 -24   -0.83    3.13
   1  -9 -24   -1.98    3.24
  -1  -9 -24    2.16    3.29
  -1  -9 -24    0.05    2.10
   1  -9 -25    5.37    4.58
   1  -9 -25    7.06    4.76
  -1  -9 -25   -1.24    4.85
  -1  -9 -25   -0.27    3.11
   1 -10   0    4.10    3.61
   1  10   0    5.05    4.61
  -1 -10   0    7.08    3.81
   1 -10  -1   25.81    5.38
  -1 -10   1   33.23    5.52
   1  10   1   35.48    6.71
  -1 -10  -1   38.08    5.71
   1 -10   1   31.62    5.30
   1  10  -1   33.18    6.63
   1 -10  -2    4.69    3.81
  -1 -10   2    8.82    3.92
   1  10   2    7.51    4.83
   1  10  -2    5.94    4.62
   1 -10   2    5.60    3.64
  -1 -10  -2    7.81    4.06
   1 -10  -3   14.87    4.61
   1  10   3   17.10    5.78
  -1 -10   3   13.05    6.79
   1 -10   3   13.13    4.21
   1  10  -3   12.37    5.35
  -1 -10  -3   18.33    7.36
   1 -10  -4    5.82    3.73
   1  10   4    8.05    4.79
  -1 -10   4    6.54    3.66
   1 -10   4    3.97    2.79
  -1 -10  -4   10.21    4.18
   1  10  -4   -0.98    4.34
   1 -10   4    5.94    3.45
  -1 -10   5   13.62    4.25
   1 -10  -5   13.22    4.48
   1  10  -5   -0.02    5.03
   1 -10   5   15.05    3.99
   1 -10   5    9.32    3.35
  -1 -10  -5   14.53    4.79
   1 -10  -6    6.33    5.58
  -1 -10   6    5.02    3.48
   1 -10   6    3.20    2.85
   1  10  -6   -0.19    4.00
   1 -10   6    5.67    3.21
  -1 -10  -6    3.43    3.99
   1 -10  -7    3.24    6.14
  -1 -10   7    6.66    5.42
  -1 -10  -7    8.14    4.25
   1 -10   7    6.62    3.11
   1 -10   7    4.32    3.30
   1  10  -7    0.24    4.15
  -1 -10   8    2.06    2.88
   1 -10  -8    0.37    3.23
   1  10  -8   -0.12    3.27
   1 -10   8    2.66    4.11
   1 -10   8    0.95    2.62
  -1 -10  -8    2.31    3.50
   1 -10  -9   11.91    4.59
  -1 -10   9   10.43    3.95
   1 -10  -9    8.48    2.71
   1 -10   9    9.20    3.64
   1  10  -9   -0.10    4.54
   1 -10   9    8.99    3.66
  -1 -10  -9   12.39    4.83
   1 -10 -10    0.67    1.43
  -1 -10  10   -0.46    2.21
   1 -10 -10   -0.92    2.69
   1  10 -10   -0.28    2.54
  -1 -10 -10   -1.43    2.89
   1 -10  10   -0.37    2.15
   1 -10  10   -0.89    3.09
   1 -10 -11    2.18    1.12
   1 -10 -11    1.44    3.58
  -1 -10  11   -0.17    2.99
   1 -10  11    1.61    2.65
  -1 -10 -11    0.73    2.44
   1 -10  11    2.67    2.96
   1  10 -11    0.19    3.40
  -1 -10 -11    4.79    3.86
   1 -10 -12    0.59    3.12
   1 -10 -12   -0.23    0.90
  -1 -10  12   -0.71    2.45
   1 -10  12    0.98    2.21
  -1 -10 -12    3.36    3.24
  -1 -10 -12    2.62    1.97
   1 -10  12    0.91    2.48
   1  10 -12    0.05    2.63
  -1 -10  13   -0.43    2.78
   1 -10 -13   -0.45    3.65
  -1 -10 -13    1.91    2.22
   1 -10  13   -0.69    2.48
  -1 -10 -13    6.30    3.73
   1  10 -13    0.24    2.95
   1 -10  13    2.71    2.94
   1 -10 -14   -0.10    5.60
  -1 -10  14   18.76    4.17
  -1 -10 -14   19.50    5.91
   1 -10  14   18.71    4.84
   1 -10  14   17.35    3.87
  -1 -10 -14   13.04    5.35
   1 -10  14    9.45    4.29
   1 -10 -15    0.54    4.55
  -1 -10  15    5.55    3.33
   1 -10  15    5.26    3.37
  -1 -10 -15    4.50    2.90
   1 -10  15    6.03    3.00
   1 -10  15    0.34    3.93
  -1 -10 -15    6.03    4.87
   1 -10 -16   -0.18    7.07
  -1 -10  16    4.56    3.35
   1 -10  16    4.12    4.59
   1 -10  16    6.07    3.99
   1 -10  16    3.56    3.14
  -1 -10 -16    6.25    4.90
  -1 -10 -16    3.63    2.87
   1 -10 -17    0.15    5.01
  -1 -10  17    4.12    3.19
   1 -10 -17    0.35    7.21
  -1 -10  17    2.11    4.41
  -1 -10 -17    1.81    2.96
   1 -10  17    8.04    4.06
   1 -10  17    5.21    2.87
   1 -10  17    1.98    3.03
  -1 -10 -17    7.49    4.83
  -1 -10  18    3.88    4.50
   1 -10 -18    1.07    4.86
  -1 -10  18    8.54    4.93
   1 -10 -18    5.95    5.14
  -1 -10 -18    6.45    2.96
   1 -10  18    3.21    2.72
  -1 -10 -18    1.95    5.11
   1 -10  18   -1.51    3.33
   1 -10 -19    0.17    6.74
   1 -10 -19   24.35    7.06
  -1 -10  19   26.12    4.19
  -1 -10 -19   -0.59    4.08
  -1 -10 -19   37.33    7.15
   1 -10 -20   -1.97    3.27
   1 -10 -20   -0.87    3.42
  -1 -10 -20   -0.09    3.11
  -1 -10 -20    2.70    3.51
   1 -10 -21    0.34    4.08
   1 -10 -21    3.10    4.10
  -1 -10 -21   -0.28    2.42
  -1 -10 -21    1.26    4.40
   1 -10 -22   -0.04    5.20
   1 -10 -22    0.98    5.26
  -1 -10 -22    9.03    5.59
  -1 -11   0   -1.33    3.79
   1 -11   0    4.36    3.47
  -1 -11   1    1.97    6.37
   1 -11  -1    2.15    4.01
  -1 -11  -1    4.99    4.32
   1 -11   1    4.86    3.84
   1 -11  -2    0.85    5.66
  -1 -11   2   -2.35    3.83
   1 -11   2    4.96    3.60
  -1 -11  -2    2.27    4.04
   1 -11   2    3.64    2.54
   1 -11  -3    1.24    3.51
  -1 -11   3    0.84    3.40
   1 -11   3    0.12    3.26
  -1 -11  -3    1.27    3.63
   1 -11   3    2.09    2.44
  -1 -11   4   -0.39    3.22
   1 -11  -4    4.25    3.36
   1 -11   4   -1.21    2.36
  -1 -11  -4    1.01    3.56
   1 -11   4    2.57    3.08
   1 -11  -5    1.49    3.24
  -1 -11   5   -3.58    3.19
  -1 -11  -5    2.63    3.60
   1 -11   5    1.66    3.00
   1 -11   5    1.50    2.46
   1 -11  -6    2.96    4.11
  -1 -11   6    4.71    6.06
   1 -11   6    5.19    4.77
  -1 -11  -6    1.34    6.78
   1 -11   6    2.18    3.65
   1 -11  -7    7.36    5.11
  -1 -11   7    8.14    4.70
  -1 -11  -7   10.43    8.50
   1 -11   7   11.42    4.29
   1 -11   7    6.29    3.80
   1 -11  -8    3.85    3.94
  -1 -11   8    3.00    3.55
   1 -11   8    1.11    2.99
  -1 -11  -8    1.93    4.26
   1 -11   8   -0.02    3.22
   1 -11  -9    1.63    4.49
  -1 -11   9    4.42    3.92
   1 -11   9    3.29    3.59
  -1 -11  -9    4.17    4.85
   1 -11   9    3.64    3.47
   1 -11 -10   15.09    5.80
  -1 -11  10   11.42    4.99
   1 -11  10   11.78    4.55
  -1 -11 -10   20.05    6.14
   1 -11  10    6.93    4.60
  -1 -11  11   24.48    5.61
   1 -11 -11   17.53    4.51
   1 -11  11   26.05    5.12
  -1 -11 -11   20.86    5.06
   1 -11  11   19.25    5.19
  -1 -11 -11   19.68    4.33
  -1 -11  12    4.27    5.77
   1 -11 -12    4.37    3.26
   1 -11  12    6.54    3.51
   1 -11  12   -1.30    3.75
  -1 -11 -12    1.28    5.16
  -1 -11 -12    2.76    2.99
   1 -11 -13    0.54    6.77
  -1 -11  13   17.62    5.09
  -1 -11 -13   19.56    7.27
   1 -11  13   11.38    5.03
   1 -11  13   19.31    4.69
  -1 -11 -13   13.99    4.00
   1 -11 -14   -0.99    6.13
  -1 -11  14   12.28    4.54
  -1 -11 -14    8.50    6.40
  -1 -11 -14    5.78    3.47
   1 -11  14   13.49    4.11
   1 -11  14    5.75    4.45
   1 -11 -15    0.95    4.92
  -1 -11  15    3.09    3.48
   1 -11 -15   -0.95    4.75
   1 -11  15    3.41    3.19
  -1 -11 -15    2.98    5.14
  -1 -11 -15    2.75    4.24
   1 -11  15    0.01    3.29
   1 -11 -16   -0.71    5.64
  -1 -11  16   10.88    4.01
   1 -11 -16    1.14    5.75
  -1 -11 -16   -3.75    6.20
   1 -11  16    3.86    5.81
  -1 -11 -16    1.93    3.13
   1 -11  16   10.02    3.69
   1 -11 -17    0.26    4.81
  -1 -11  17    3.71    3.41
  -1 -11 -17   -0.19    5.23
   1 -11  17    3.41    3.05
   1 -11  17   -0.75    2.85
  -1 -11  18    0.40    3.11
   1 -11 -18   -1.26    4.61
   1 -11 -18   -0.13    4.60
  -1 -11 -18    6.62    4.97
  -1 -12   0    5.53    5.76
   1 -12   0   13.77    5.31
   1 -12   0    6.64    3.43
   1 -12  -1    1.29    2.71
  -1 -12   1    4.16    4.75
   1 -12  -1    5.77    4.45
  -1 -12  -1    1.69    7.36
   1 -12   1    3.38    6.62
   1 -12   1    2.87    2.95
  -1 -12   2    3.50    5.00
   1 -12  -2    5.56    4.78
   1 -12  -2    2.46    2.71
   1 -12   2    8.33    3.28
  -1 -12  -2    1.88    5.12
   1 -12   2    2.45    4.54
  -1 -12   3    3.20    5.24
   1 -12  -3    6.19    5.30
  -1 -12  -3   10.45    5.72
   1 -12   3    4.23    4.88
  -1 -12   4   14.32    6.24
   1 -12  -4    9.93    6.21
  -1 -12  -4    8.65    4.45
   1 -12   4   20.54    5.67
   1 -12  -5    6.40    5.71
  -1 -12   5    6.52    5.38
   1 -12   5    7.35    4.97
  -1 -12  -5    7.23    3.95
   1 -12  -6   10.24    4.44
  -1 -12   6   21.37    6.24
  -1 -12  -6   14.62    4.77
   1 -12   6   16.73    5.76
   1 -12  -7    0.64    2.69
  -1 -12   7    4.20    3.69
   1 -12   7   -1.45    3.37
  -1 -12  -7    0.14    2.91
   1 -12  -8   -0.25    2.44
  -1 -12   8    4.02    3.31
   1 -12   8    0.39    2.97
  -1 -12  -8   -1.55    2.64
  -1 -12   9    5.53    4.76
   1 -12  -9    1.35    3.57
  -1 -12  -9    7.10    3.96
   1 -12   9    2.96    4.34
  -1 -12  10    1.81    3.36
   1 -12 -10    4.22    4.14
   1 -12  10    4.78    4.92
  -1 -12 -10   -3.01    2.91
   1 -12  10   -4.53    3.16
  -1 -12  11    1.67    3.71
   1 -12 -11    6.42    4.59
   1 -12  11    3.58    3.42
  -1 -12 -11   -0.02    2.67
   1 -12  11   -1.07    3.45
  -1 -12 -11   -1.67    3.26
  -1 -12  12    6.10    4.33
   1 -12 -12    4.34    5.46
   1 -12  12   -0.44    3.95
   1 -12  12    3.39    3.94
  -1 -12 -12    0.60    3.88
   1 -12 -13    1.98    6.04
   1 -12  13    5.56    4.36
   2   0   0   85.82    2.08
  -2   0   0   83.22    2.01
   2   0  -1  521.65    7.90
  -2   0   1  520.79    7.66
   2   0   1  508.07    7.52
  -2   0  -1  510.45    8.04
   2   0  -2  116.25    2.64
  -2   0   2  117.50    2.53
   2   0   2  118.99    2.43
  -2   0  -2  120.40    2.44
   2   0   3  617.08    8.87
  -2   0  -3  624.22    8.84
  -2   0   3  631.46    9.36
   2   0  -3  628.67    9.55
  -2   0  -3  635.89    9.50
  -2   0  -4   19.96    1.02
   2   0   4   20.57    1.11
   2   0  -4   22.45    1.33
  -2   0  -4   21.41    1.33
  -2   0   4   24.25    1.88
   2   0   5  637.02    9.03
  -2   0   5  645.15    9.80
  -2   0  -5  638.74    9.99
   2   0  -5  640.17    9.89
  -2   0  -5  638.76    8.91
  -2   0   6   84.03    2.26
  -2   0  -6   84.33    2.43
   2   0   6   84.22    2.44
   2   0   6   82.42    1.91
   2   0  -6   83.31    2.35
  -2   0  -6   83.01    1.83
  -2   0  -7   61.61    3.18
  -2   0  -7   61.28    1.56
   2   0   7   62.27    2.16
  -2   0   7   57.41    1.98
   2   0   7   63.99    2.27
   2   0  -7   62.02    2.09
  -2   0  -8   20.79    1.70
   2   0  -8   21.59    1.56
   2   0   8   20.59    1.05
  -2   0  -8   21.73    1.03
   2   0   8   21.03    1.63
  -2   0   8   19.93    1.46
   2   0  -9   69.20    2.36
  -2   0  -9   68.37    2.18
   2   0   9   66.42    2.63
   2   0   9   68.56    1.75
  -2   0  -9   68.61    2.69
  -2   0   9   65.75    3.06
   2   0 -10   36.99    1.97
  -2   0 -10   39.46    1.31
   2   0  10   41.11    2.34
   2   0  10   41.58    1.39
  -2   0 -10   42.03    2.45
  -2   0  10   42.29    1.90
   2   0 -11    9.52    2.13
   2   0  11   10.95    1.75
   2   0  11    8.80    0.92
  -2   0  11    8.15    1.36
  -2   0 -11   10.09    1.85
  -2   0 -11    8.10    0.85
  -2   0 -12  370.47    8.29
   2   0 -12  374.85    8.34
   2   0  12  388.33    6.68
  -2   0 -12  367.05    5.56
  -2   0  12  372.14    6.97
   2   0  12  364.29    7.80
  -2   0  13   15.70    1.65
  -2   0 -13   14.73    2.29
   2   0  13   15.19    1.08
  -2   0 -13   12.88    1.38
   2   0 -13   13.62    2.48
   2   0  13   15.37    2.14
  -2   0 -14  225.70    6.54
  -2   0  14  224.94    5.06
   2   0  14  228.71    4.05
  -2   0  14  231.33    5.48
   2   0  14  224.93    6.11
   2   0 -14  227.01    6.53
  -2   0 -14  221.04    3.70
   2   0 -15   43.37    2.48
  -2   0  15   41.65    2.36
  -2   0 -15   44.79    3.47
   2   0  15   48.09    1.65
   2   0  15   49.67    4.73
  -2   0  15   48.73    2.75
  -2   0 -15   43.98    1.47
  -2   0 -16   35.58    3.53
  -2   0  16   37.73    2.61
  -2   0  16   36.78    2.31
  -2   0 -16   35.23    1.35
   2   0  16   36.63    2.09
   2   0 -16   35.91    2.37
   2   0  16   39.99    3.24
   2   0  17  103.40    3.16
  -2   0  17  111.40    4.15
   2   0  17  106.91    4.72
  -2   0 -17  104.25    2.34
  -2   0  17  110.57    3.63
   2   0 -17  104.60    3.78
  -2   0 -17  106.52    5.17
  -2   0 -18    2.48    0.71
  -2   0  18    2.02    1.64
   2   0 -18    2.60    1.43
   2   0  18    1.73    1.95
  -2   0 -18    2.28    3.32
  -2   0  18    3.35    1.38
   2   0  19   13.50    2.77
  -2   0 -19   14.44    3.06
   2   0 -19   15.73    2.03
  -2   0 -19   10.45    1.51
  -2   0  19   15.57    2.49
  -2   0 -20    0.52    0.90
  -2   0 -20    0.68    1.92
   2   0  20    0.97    1.73
  -2   0  20    1.17    1.52
   2   0 -20    0.07    1.24
  -2   0  21   -1.47    1.59
   2   0  21   -0.87    1.23
   2   0 -21    0.54    0.85
  -2   0 -21    0.02    0.39
  -2   0 -21    0.59    1.37
   2   0  22    0.50    2.34
  -2   0  22    2.94    1.92
  -2   0 -22    1.68    0.71
   2   0 -22    0.93    1.56
  -2   0 -22    1.47    0.67
  -2   0 -22    3.09    2.51
  -2   0  23   95.23    5.09
   2   0 -23   83.95    4.25
  -2   0 -23   86.81    6.49
  -2   0 -23   83.35    2.14
  -2   0 -23   82.02    2.68
   2   0  23   92.80    8.37
  -2   0 -24    8.32    3.47
  -2   0  24    7.87    4.17
  -2   0 -24    6.97    1.28
  -2   0 -24    5.64    0.79
   2   0  24    5.70    4.78
   2   0 -24    4.71    2.13
  -2   0 -25    1.69    2.58
  -2   0 -25    0.76    0.52
   2   0 -25    0.77    1.55
  -2   0  25    0.44    1.98
   2   0  25    1.58    2.57
  -2   0 -25    0.48    0.78
  -2   0 -26    0.09    0.34
  -2   0 -26    0.01    2.20
  -2   0  26    1.38    1.67
  -2   0 -26    0.04    0.51
   2   0  26   -1.18    1.97
   2   0 -26    0.11    1.28
  -2   0 -27    0.10    0.38
   2   0 -27   -0.07    1.65
  -2   0  27    2.93    2.21
   2   0  27    0.06    2.50
  -2   0 -27    0.61    2.93
  -2   0 -27    0.91    0.27
   2   0 -27    0.05    1.69
   2   0  28    0.03    2.13
  -2   0  28    0.12    3.06
  -2   0 -28    0.79    2.44
   2   0 -28   -0.01    1.32
   2   0 -28   -0.01    1.41
   2   0 -29    0.03    1.83
  -2   0 -29    2.48    3.20
   2   0  29   -0.03    3.14
  -2   0  29    5.63    2.81
   2   0 -29    0.28    2.89
   2   0  30   -0.07    3.78
   2   0 -30    0.09    2.18
  -2   0  30   18.92    3.40
   2   0 -30   -0.07    2.25
  -2   0  31   10.86    4.21
   2   0 -31    0.09    3.91
   2   0 -31   12.98    2.70
   2   0  31    0.26    4.78
  -2   0  32   24.15    4.97
   2   0  32    0.03    5.63
  -2   0  33    0.56    2.84
   2   0  33    0.06    3.36
   2   0  34   -0.30    7.14
  -2   0  34   -2.95    3.88
  -2   0  35    4.28    4.17
   2   0  35    0.08    5.10
  -2   1   0  171.99    3.86
  -2  -1   0  172.42    3.38
   2   1   0  167.35    3.41
   2  -1   0  169.32    3.26
   2   1   1   79.92    2.25
  -2  -1   1   85.07    2.23
  -2   1  -1   81.18    2.01
  -2   1  -1   87.07    1.75
   2  -1  -1   84.91    2.29
  -2   1   1   81.41    2.15
  -2  -1  -1   89.56    2.99
   2  -1   1   86.56    2.11
   2   1  -1   85.57    3.00
   2  -1  -2  704.09   10.80
  -2   1  -2  678.07    9.69
   2   1   2  676.14   11.24
  -2   1  -2  686.82    9.53
  -2  -1   2  677.03   10.13
  -2  -1  -2  696.29   10.37
  -2   1   2  687.67   10.29
   2  -1   2  691.50    9.99
   2   1  -2  678.43   10.38
   2  -1  -3  942.44   14.40
   2   1   3  929.54   13.92
  -2   1  -3  960.57   13.48
  -2  -1   3  924.10   13.65
  -2   1  -3  921.06   12.84
   2   1  -3  914.37   13.79
  -2   1   3  942.98   14.09
   2  -1   3  971.59   13.64
  -2  -1  -3  975.61   14.18
   2  -1   3  945.45   13.20
  -2   1  -4   65.20    1.64
  -2   1  -4   69.63    1.89
   2  -1  -4   71.34    2.19
  -2  -1   4   67.78    2.02
   2   1   4   69.34    2.05
  -2   1   4   67.40    2.18
   2  -1   4   68.20    1.88
   2  -1   4   67.41    2.20
   2   1  -4   68.96    2.06
  -2  -1  -4   68.23    1.99
  -2   1  -5   65.54    1.55
   2   1   5   64.97    2.01
   2  -1  -5   69.87    2.31
  -2   1  -5   66.84    2.01
  -2  -1   5   69.26    2.71
   2   1  -5   66.60    2.74
  -2  -1  -5   63.87    2.22
  -2  -1  -5   65.66    1.95
  -2   1   5   62.45    2.12
   2  -1   5   61.89    1.99
   2  -1   5   66.29    2.00
   2  -1  -6   39.68    1.91
  -2  -1   6   40.30    1.57
  -2   1  -6   39.91    1.16
   2   1   6   41.37    1.68
  -2   1  -6   37.14    1.76
   2  -1   6   39.79    1.75
  -2   1   6   40.13    1.88
  -2  -1  -6   37.27    1.90
   2   1  -6   39.26    1.66
  -2  -1  -6   39.87    1.59
   2  -1   6   39.75    1.18
  -2  -1   7  132.92    2.98
  -2   1  -7  132.82    3.35
  -2   1  -7  132.08    2.27
   2   1   7  141.73    3.91
   2  -1  -7  135.88    3.43
  -2  -1  -7  137.36    3.72
   2  -1   7  133.60    2.29
   2   1  -7  138.41    3.12
  -2   1   7  136.12    3.34
  -2  -1  -7  143.92    3.58
   2  -1   7  138.62    3.30
  -2   1  -8   55.74    1.29
  -2   1  -8   58.59    2.38
  -2  -1   8   55.16    1.94
   2  -1  -8   53.32    2.28
   2   1   8   53.26    1.92
   2  -1   8   55.36    1.31
   2   1  -8   56.04    2.80
   2  -1   8   56.91    2.28
  -2   1   8   56.44    2.23
  -2  -1  -8   59.02    2.41
  -2  -1  -8   56.72    1.88
   2   1   9   86.32    2.44
   2  -1  -9   88.72    2.93
  -2   1  -9   85.36    2.02
  -2   1  -9   82.46    3.00
  -2  -1   9   86.72    2.38
  -2   1   9   89.25    2.82
  -2  -1  -9   87.99    2.41
  -2  -1  -9   87.19    3.07
   2  -1   9   87.04    2.93
   2   1  -9   86.46    2.57
   2  -1   9   85.02    1.66
   2  -1 -10 1095.06   18.34
   2   1  10 1122.63   18.96
   2   1  10 1112.30   17.24
  -2   1 -10 1099.64   18.96
  -2   1 -10 1130.43   14.54
  -2  -1  10 1120.25   17.24
  -2  -1 -10 1128.45   16.97
  -2  -1 -10 1120.87   19.26
   2  -1  10 1121.10   15.02
   2  -1  10 1110.93   18.67
  -2   1  10 1110.59   18.23
   2   1 -10 1125.39   17.60
  -2  -1  11 2018.20   31.17
   2   1  11 2094.35   32.42
  -2   1 -11 2045.62   26.99
   2  -1 -11 2039.83   33.67
  -2   1 -11 2043.12   36.66
   2   1  11 2022.42   34.04
   2  -1  11 2014.34   27.36
  -2  -1 -11 2035.96   34.81
   2  -1  11 1964.14   33.11
   2   1 -11 2053.49   32.18
  -2  -1 -11 2054.89   32.31
  -2   1  11 2006.56   32.84
  -2  -1  12   93.47    3.61
   2   1  12   90.79    2.72
  -2   1 -12   89.78    3.82
   2  -1 -12   90.57    3.33
  -2   1 -12   90.64    1.57
   2   1  12   79.88    5.00
   2  -1  12   86.46    3.68
  -2  -1 -12   86.84    2.55
  -2   1  12   83.25    2.71
   2  -1  12   88.93    2.01
   2   1 -12   85.63    2.82
  -2  -1 -12   86.68    3.70
  -2   1  12   91.69    3.26
  -2   1 -13  176.29    5.53
  -2  -1  13  172.26    3.93
   2  -1 -13  177.83    4.81
  -2   1 -13  172.15    2.47
   2   1  13  172.35    5.08
   2   1  13  175.70    4.02
  -2  -1 -13  174.73    3.84
  -2   1  13  174.39    3.97
   2  -1  13  177.36    5.27
  -2  -1 -13  176.89    5.35
   2  -1  13  179.51    2.99
  -2   1  13  176.17    4.64
   2   1 -13  181.56    4.21
  -2   1 -14   83.29    1.42
  -2  -1  14   83.80    2.70
   2   1  14   81.34    3.72
  -2   1 -14   74.86    4.05
   2  -1 -14   88.62    3.40
   2   1  14   79.96    3.76
   2  -1  14   82.25    3.91
  -2  -1 -14   84.15    2.59
  -2  -1 -14   85.36    4.05
  -2   1  14   85.26    2.81
   2   1 -14   84.50    2.88
   2  -1  14   85.45    1.86
  -2   1  14   89.93    3.35
  -2   1 -15   86.91    4.50
  -2   1 -15   80.97    1.33
   2  -1 -15   76.60    3.39
   2   1  15   80.12    3.87
   2   1  15   81.21    2.78
  -2  -1  15   80.37    3.82
  -2   1  15   84.51    2.96
   2  -1  15   74.68    3.98
  -2  -1 -15   79.49    4.21
   2  -1  15   79.76    1.40
   2   1 -15   80.58    2.86
  -2  -1 -15   80.31    2.58
   2   1  16   72.91    3.98
  -2   1 -16   77.17    1.49
   2   1  16   76.17    2.76
  -2  -1  16   73.99    2.72
   2  -1 -16   73.78    3.53
  -2   1 -16   75.37    4.44
  -2   1  16   77.63    3.13
   2  -1  16   74.11    4.20
  -2  -1 -16   77.87    4.39
   2   1 -16   75.66    2.87
  -2  -1 -16   74.99    2.55
   2  -1  16   75.45    1.25
  -2  -1  17  203.82    4.86
   2  -1 -17  200.88    5.70
  -2   1 -17  198.75    7.10
   2   1  17  202.48    4.74
  -2   1 -17  203.25    2.42
  -2  -1  17  212.57    6.32
   2   1  17  202.98    6.55
  -2  -1 -17  193.91    4.41
  -2   1  17  204.91    6.86
   2  -1  17  199.59    6.59
   2   1 -17  204.99    5.01
  -2  -1 -17  203.16    7.04
   2  -1 -18   78.38    5.35
  -2  -1  18   87.04    4.24
  -2   1 -18   77.37    0.97
  -2   1 -18   75.04    0.96
  -2  -1  18   77.91    4.07
   2   1  18   73.86    4.24
   2   1  18   72.62    2.89
  -2   1 -18   75.18    7.07
  -2   1  18   74.59    3.45
   2  -1  18   75.20    4.51
  -2  -1 -18   75.04    4.86
  -2  -1 -18   75.52    2.66
   2   1 -18   78.03    3.11
   2  -1 -19   56.51    3.48
  -2   1 -19   52.60    4.82
  -2  -1  19   58.49    2.80
   2   1  19   55.26    5.98
  -2  -1  19   56.18    3.99
  -2  -1 -19   56.22    4.68
  -2   1  19   51.71    3.27
   2   1 -19   62.17    2.81
  -2  -1 -19   57.33    2.45
   2  -1  19   54.84    4.33
   2  -1 -20   15.78    2.53
  -2  -1  20   13.87    2.84
   2   1  20   11.43    4.54
  -2  -1  20   14.16    1.93
  -2   1 -20   16.35    3.57
  -2  -1 -20   14.15    1.63
  -2  -1 -20   14.49    3.45
  -2   1  20   18.97    3.71
   2   1 -20   14.54    1.97
   2  -1  20   15.64    3.18
  -2   1 -21   81.90    5.92
   2  -1 -21   73.35    4.30
  -2  -1  21   80.61    6.92
   2   1  21   73.91    7.32
  -2  -1 -21   85.58    8.12
  -2   1  21   84.58    4.26
  -2  -1 -21   76.96    3.94
   2  -1  21   68.34    5.14
   2   1 -21   84.51    3.43
   2  -1 -22   51.31    3.70
  -2   1 -22   49.57    7.92
  -2  -1  22   47.73    4.38
   2   1  22   48.60    6.74
  -2  -1 -22   47.46    2.42
  -2  -1 -22   51.97    5.00
   2   1 -22   48.20    4.26
  -2   1  22   45.68    3.73
   2  -1  22   49.89    7.02
   2   1  23    6.01    4.15
   2  -1 -23    2.55    2.05
  -2  -1  23    3.10    2.49
  -2   1 -23    3.64    3.13
  -2  -1 -23    4.88    3.39
   2   1 -23    3.02    2.45
  -2   1  23    4.91    2.13
   2  -1  23    3.73    2.77
  -2  -1 -23    2.75    1.29
   2   1  24   58.22    7.90
  -2  -1  24   56.44    7.54
   2  -1 -24   62.73    4.22
  -2   1 -24   58.27    6.36
  -2  -1 -24   59.62    2.79
   2  -1  24   59.89    5.53
  -2  -1 -24   63.90    5.90
   2   1 -24   62.63    3.36
  -2   1  24   56.99    4.49
  -2  -1  25   36.51    4.86
   2  -1 -25   41.72    3.91
   2  -1 -25   44.29    3.93
   2   1  25   39.92    7.73
  -2   1 -25   44.28    6.09
   2   1 -25   43.29    3.05
  -2  -1 -25   40.87    5.60
   2  -1  25   41.84    5.17
  -2  -1 -25   42.73    3.56
  -2   1  25   49.66    4.16
   2  -1 -26    7.19    2.53
  -2   1 -26    9.15    4.02
  -2  -1  26    7.14    3.18
   2  -1 -26    7.30    2.51
   2   1  26    7.98    3.29
  -2  -1 -26    8.57    3.82
   2   1 -26   -0.10    2.88
  -2  -1 -26    8.83    1.48
  -2   1  26    8.50    2.77
   2  -1  26    0.05    3.42
  -2  -1 -26   -0.44    1.50
   2  -1 -27   40.10    3.85
   2   1  27   -0.14    5.32
   2  -1 -27   40.17    4.04
  -2  -1  27   35.59    7.47
  -2  -1 -27   36.54    5.92
  -2   1  27   36.37    4.55
   2   1 -27   36.82    3.06
  -2  -1 -27   43.20    2.42
   2  -1  27   -0.20    5.39
   2  -1 -28    0.08    2.48
   2   1  28   -0.01    3.57
   2  -1 -28    7.01    2.58
  -2  -1  28    4.84    3.21
   2  -1  28   -0.10    3.58
  -2  -1 -28    8.37    6.06
   2   1 -28    5.52    1.91
  -2  -1 -28    4.94    1.40
   2   1 -28    0.04    1.82
  -2  -1 -28    4.31    1.39
  -2   1  28    8.63    2.93
   2  -1 -29    8.09    2.80
  -2  -1  29   10.89    3.56
   2  -1 -29    0.01    2.70
   2   1  29    0.12    3.93
   2   1 -29    5.85    1.94
  -2  -1 -29    4.19    3.88
  -2  -1 -29    6.20    1.42
   2   1 -29   -0.04    2.87
  -2   1  29    6.76    3.22
   2  -1  29    0.15    3.87
  -2  -1 -29    5.49    2.14
   2  -1 -30    0.09    2.90
  -2  -1  30   13.69    3.83
   2  -1 -30   13.73    3.00
   2   1  30   -0.12    4.36
  -2  -1 -30   15.79    4.33
   2  -1  30    0.02    4.32
   2   1 -30   11.95    3.08
   2   1 -30    0.54    1.92
  -2   1  30   13.19    3.61
   2   1  31    0.21    3.33
  -2  -1  31    5.55    4.46
   2  -1 -31    2.04    2.18
   2  -1 -31   -0.04    2.06
  -2   1  31   -0.14    2.74
  -2  -1 -31    0.63    3.23
   2  -1  31   -0.26    3.17
   2   1  32   -0.05    3.98
   2  -1 -32    5.16    3.81
   2  -1 -32   -0.00    2.32
  -2  -1  32    5.95    3.61
   2  -1  32    0.17    6.08
  -2   1  32    0.03    5.15
  -2  -1  33    1.06    2.93
   2   1  33    0.14    3.26
  -2   1  33   -0.14    2.68
   2  -1  33    0.00    3.28
  -2  -1  34    6.28    3.95
   2   1  34    0.00    4.65
   2  -1  34   -0.09    4.51
  -2   1  34    0.07    3.58
   2   1  35   -0.06    3.53
   2  -1  35   -0.39    3.30
  -2   1  35    0.11    2.67
   2  -2   0 1064.78   17.04
   2   2   0 1037.18   16.26
  -2   2   0 1038.91   15.61
  -2   2   0 1023.59   12.79
   2  -2   0 1021.84   12.85
  -2  -2   0 1083.09   16.62
   2  -2  -1   12.48    1.27
  -2   2  -1   10.74    1.11
  -2  -2   1   11.23    1.24
   2   2   1   11.31    1.31
  -2   2  -1   11.02    0.70
   2  -2   1   13.40    1.16
   2   2  -1   11.31    1.34
  -2   2   1   13.54    1.82
  -2  -2  -1   13.02    1.34
   2  -2   1   14.10    0.72
   2  -2  -2  221.54    4.54
  -2   2  -2  218.81    3.46
  -2   2  -2  219.83    4.00
  -2  -2   2  228.78    4.48
   2   2   2  219.46    5.59
   2  -2   2  225.30    4.16
  -2  -2  -2  224.24    4.53
   2   2  -2  211.79    4.39
  -2   2   2  222.49    4.43
   2  -2   2  222.96    3.50
   2  -2  -3   85.00    2.67
  -2   2  -3   86.00    2.13
   2   2   3   84.72    2.71
  -2   2  -3   84.90    2.00
  -2  -2   3   87.35    2.49
  -2  -2  -3   89.85    2.68
   2   2  -3   82.76    2.52
  -2   2   3   84.99    2.63
   2  -2   3   87.22    2.19
   2  -2   3   86.55    1.96
   2  -2  -4  122.66    3.33
   2   2   4  124.50    3.38
  -2   2  -4  124.52    2.54
  -2   2  -4  123.42    2.66
  -2  -2   4  129.79    3.04
  -2   2   4  123.71    3.30
   2   2  -4  118.19    3.89
   2  -2   4  122.89    2.57
   2  -2   4  120.39    3.27
  -2  -2  -4  126.89    3.21
   2  -2  -5   71.03    2.66
  -2   2  -5   74.43    2.94
  -2  -2   5   76.05    2.27
   2   2   5   72.96    2.57
  -2   2  -5   71.78    1.80
   2  -2   5   75.63    2.18
   2  -2   5   78.20    1.90
  -2  -2  -5   75.75    2.52
  -2   2   5   79.99    2.70
   2   2  -5   75.79    2.38
  -2   2  -6    1.33    0.90
  -2  -2   6    2.39    0.82
   2   2   6    1.62    1.04
   2  -2  -6    2.60    1.09
  -2   2  -6    1.60    0.58
   2  -2   6    1.35    0.58
   2  -2   6    1.79    0.85
  -2   2   6    1.97    1.03
   2   2  -6    1.53    0.89
  -2  -2  -6    1.33    0.95
  -2   2  -7  190.17    4.24
  -2   2  -7  189.28    3.12
   2   2   7  196.26    5.67
   2  -2  -7  185.35    4.65
  -2  -2   7  187.91    3.90
  -2  -2  -7  198.41    4.62
  -2  -2  -7  192.77    4.28
  -2   2   7  196.57    4.65
   2  -2   7  190.65    3.11
   2   2  -7  191.01    5.02
  -2   2  -8  290.61    4.23
   2   2   8  287.37    6.03
   2  -2  -8  285.62    6.25
  -2  -2   8  291.03    6.31
  -2   2  -8  291.69    5.94
   2   2  -8  292.14    5.53
  -2   2   8  289.45    4.14
   2  -2   8  293.83    4.24
   2  -2   8  297.69    5.92
  -2  -2  -8  298.33    5.86
  -2  -2  -8  287.94    6.22
  -2   2   8  294.96    6.23
   2   2   9  352.74    7.08
   2  -2  -9  330.10    7.18
  -2  -2   9  348.78    6.19
  -2   2  -9  347.33    4.79
  -2   2  -9  338.91    7.02
  -2  -2  -9  344.92    6.63
  -2  -2  -9  344.37    7.23
   2   2  -9  334.55    6.23
   2  -2   9  350.19    6.99
  -2   2   9  353.02    7.22
  -2   2   9  348.99    4.76
   2  -2   9  353.07    5.28
  -2  -2  10   28.41    1.63
  -2   2 -10   28.17    2.34
  -2   2 -10   29.79    0.92
   2  -2 -10   28.83    2.35
   2   2  10   31.11    2.10
  -2  -2 -10   29.59    2.31
  -2   2  10   29.45    1.12
   2  -2  10   29.55    2.23
   2  -2  10   28.74    0.87
  -2  -2 -10   28.37    1.95
   2   2 -10   30.11    1.76
  -2   2 -11  318.67    7.33
  -2  -2  11  327.83    5.98
  -2   2 -11  328.44    4.20
   2  -2 -11  322.52    7.38
   2   2  11  329.97    6.95
  -2  -2 -11  319.22    6.36
  -2   2  11  323.11    5.71
   2  -2  11  322.39    4.14
   2  -2  11  328.91    7.26
   2   2 -11  318.52    7.11
  -2  -2 -11  327.36    7.36
   2   2  12   59.27    2.83
  -2   2 -12   61.18    1.08
  -2  -2  12   60.77    2.22
   2  -2 -12   63.92    3.26
  -2   2 -12   57.12    3.29
  -2  -2 -12   59.31    3.64
   2  -2  12   61.27    3.15
   2  -2  12   60.87    1.09
  -2  -2 -12   60.12    4.68
   2   2 -12   60.43    2.39
  -2   2  12   61.92    1.82
  -2   2 -13   46.58    3.30
   2  -2 -13   52.74    3.17
  -2  -2  13   46.83    2.97
   2   2  13   46.79    2.67
  -2   2  13   50.32    1.85
  -2  -2 -13   50.85    2.48
   2  -2  13   52.68    0.84
   2   2 -13   50.94    2.21
   2  -2  13   51.03    3.18
  -2  -2 -13   57.50    3.24
  -2   2 -14    5.16    2.03
   2   2  14    5.04    1.55
  -2  -2  14    5.12    1.14
   2  -2 -14    3.36    1.79
   2   2 -14    4.90    1.21
  -2  -2 -14    4.30    1.36
  -2  -2 -14    4.60    1.90
  -2   2  14    6.26    1.62
   2  -2  14    7.06    1.95
   2  -2 -15   68.75    3.65
   2   2  15   73.13    4.65
  -2  -2  15   67.39    2.51
  -2   2 -15   71.06    4.12
   2   2  15   68.63    3.72
   2   2 -15   72.24    2.65
  -2  -2 -15   79.60    4.20
   2  -2  15   57.69    3.89
  -2   2  15   69.98    2.48
  -2  -2 -15   72.88    2.97
  -2  -2  16  115.21    3.26
   2   2  16  118.68    4.20
  -2   2 -16  114.26    5.39
   2  -2 -16  119.38    4.75
   2   2  16  117.69    4.86
  -2  -2 -16  117.85    3.81
   2   2 -16  122.14    3.55
   2  -2  16  119.55    4.99
  -2  -2 -16  125.63    5.23
  -2   2  16  120.56    3.45
  -2  -2  17   81.33    2.81
   2  -2 -17   83.88    4.19
  -2   2 -17   80.05    5.04
   2   2  17   84.57    4.44
   2   2  17   82.81    3.59
   2   2 -17   82.96    3.03
  -2  -2 -17   79.96    3.24
   2  -2  17   79.62    4.67
  -2  -2 -17   87.11    4.87
  -2   2  17   86.75    3.11
   2   2  18    8.14    1.92
   2  -2 -18    8.20    2.28
  -2   2 -18    8.45    2.96
  -2  -2  18    9.90    2.57
   2   2  18    8.31    2.48
  -2  -2  18    9.10    2.14
   2  -2  18   10.21    2.63
  -2  -2 -18    7.81    4.25
  -2   2  18   10.13    1.73
   2   2 -18    8.07    1.54
  -2  -2 -18    9.28    2.64
  -2  -2  19    9.95    2.64
  -2   2 -19    8.21    3.13
   2   2  19    7.60    1.92
   2  -2 -19    7.66    2.36
   2   2  19    9.83    2.68
  -2  -2  19    7.66    1.44
  -2  -2 -19    9.00    2.64
   2  -2  19    7.03    2.86
  -2   2  19    9.37    1.79
  -2  -2 -19    9.14    2.81
   2   2 -19    7.34    1.54
  -2  -2  20   14.12    1.91
   2   2  20   16.89    3.20
  -2  -2  20   15.93    3.23
  -2   2 -20   17.33    3.77
   2  -2 -20   18.48    2.88
  -2  -2 -20   13.78    2.04
  -2   2  20   15.61    2.24
  -2  -2 -20   17.07    3.42
   2   2 -20   14.10    1.82
   2  -2 -21   56.92    4.22
   2   2  21   62.94    4.77
  -2  -2  21   66.63    4.77
  -2   2 -21   61.37    5.68
  -2  -2  21   57.10    2.72
   2   2 -21   51.81    3.99
  -2  -2 -21   61.68    5.00
   2  -2  21   54.48    5.06
  -2   2  21   51.85    3.41
  -2  -2 -21   54.94    3.08
   2  -2 -22    8.51    2.69
  -2   2 -22   12.16    3.61
  -2  -2  22    7.76    1.66
  -2  -2  22    9.23    3.09
   2   2  22   11.24    3.26
  -2  -2 -22    8.79    1.90
   2  -2  22   11.09    3.44
  -2  -2 -22    8.01    3.35
  -2   2  22    9.97    3.46
   2   2 -22    6.66    2.57
  -2  -2  23   45.87    2.67
   2   2  23   37.31    5.04
  -2  -2  23   47.37    7.26
   2  -2 -23   47.02    4.20
   2  -2 -23   46.18    4.27
   2   2 -23   46.61    2.66
  -2  -2 -23   47.49    3.03
  -2  -2 -23   43.19    5.16
   2  -2  23   45.80    5.05
  -2   2  23   47.52    3.69
   2  -2 -24   15.17    3.31
   2  -2 -24   16.70    3.16
   2   2  24   18.07    4.06
  -2  -2  24   12.95    4.20
  -2  -2 -24   15.35    4.15
  -2   2  24   18.92    2.85
   2   2 -24   14.49    1.96
  -2  -2 -24   12.10    2.32
   2  -2  24   15.64    4.16
   2   2  25   11.46    3.82
   2  -2 -25   10.02    3.10
   2  -2 -25   12.12    4.48
  -2  -2  25   13.72    3.78
  -2  -2 -25   14.75    3.28
   2  -2  25   10.17    3.87
   2   2 -25    4.63    1.66
  -2   2  25   12.17    2.75
  -2  -2 -25   13.19    3.98
  -2  -2  26    2.22    4.37
   2  -2 -26    3.60    2.53
   2   2  26    3.30    3.45
   2  -2 -26    3.36    2.39
  -2  -2 -26    5.04    1.70
  -2  -2 -26    3.91    3.29
  -2   2  26    4.05    2.30
   2   2 -26   -0.38    1.37
   2  -2  26   -0.08    3.05
   2  -2 -27   -1.24    1.72
   2   2  27    2.15    2.27
  -2  -2  27    0.02    2.10
   2  -2 -27    0.73    1.85
   2  -2  27   -0.06    2.26
  -2  -2 -27    0.60    1.25
  -2  -2 -27    0.04    1.31
  -2  -2 -27    0.39    2.36
  -2   2  27    0.47    1.69
   2   2 -27   -0.20    0.92
   2   2  28    0.03    3.24
   2  -2 -28    3.94    2.57
  -2  -2  28   -0.02    2.98
   2  -2 -28   -0.03    2.42
   2  -2  28   -0.18    3.17
  -2   2  28    2.90    2.73
  -2  -2 -28    2.01    3.29
   2   2 -28    0.85    1.88
  -2  -2 -28    4.85    2.64
  -2  -2 -28    1.39    2.02
   2  -2 -29   -0.09    3.32
   2   2  29   -0.15    4.54
  -2  -2  29   -0.06    4.09
   2  -2 -29   11.28    5.33
   2  -2  29    0.03    6.66
  -2   2  29   10.74    3.36
  -2  -2 -29   13.34    2.34
  -2  -2 -29    6.53    4.18
   2   2 -29    9.86    2.62
  -2  -2 -29    8.66    2.41
   2   2 -29    6.92    1.56
   2  -2 -30   -0.11    4.08
   2   2  30    0.11    3.81
  -2  -2  30   -0.04    3.35
   2  -2 -30    5.15    2.59
  -2   2  30    1.69    2.82
   2  -2  30    0.07    3.85
  -2  -2 -30    0.11    1.92
  -2  -2 -30    4.29    1.86
  -2  -2 -30    2.66    3.80
   2   2  31   -0.21    4.62
   2  -2 -31   -0.02    3.12
  -2  -2  31   10.68    4.04
   2  -2 -31    8.96    3.26
  -2   2  31    4.37    3.39
   2  -2  31    0.17    4.18
  -2  -2 -31    6.54    4.16
  -2  -2  32    5.19    3.60
   2  -2 -32    5.21    2.90
   2   2  32    0.08    4.23
   2  -2 -32   -0.01    2.73
  -2   2  32   -0.19    3.03
  -2  -2 -32    1.18    3.72
   2  -2  32   -0.16    4.06
   2  -2 -33    0.06    3.22
  -2  -2  33   15.64    6.65
   2   2  33   -0.10    5.17
   2  -2 -33    8.41    3.42
  -2   2  33    0.05    3.67
   2  -2  33    0.14    4.81
  -2  -2 -33    9.63    4.49
   2   2  34    0.07    6.42
  -2  -2  34   13.25    5.33
  -2   2  34   10.96    4.31
   2  -2  34   -0.05    5.64
   2   3   0   76.36    2.98
  -2  -3   0   75.72    2.82
   2  -3   0   76.28    2.72
   2  -3   0   75.15    1.41
   2  -3  -1   39.66    0.83
  -2  -3   1   41.54    2.16
  -2   3  -1   38.93    1.12
   2   3   1   37.28    2.27
   2  -3  -1   40.97    2.24
   2  -3   1   39.49    1.14
  -2  -3  -1   41.21    2.24
   2  -3   1   41.84    2.90
   2   3  -1   44.59    3.31
  -2   3  -2   18.40    1.44
   2   3   2   20.20    1.91
   2  -3  -2   19.14    1.90
  -2  -3   2   19.76    1.68
  -2  -3  -2   17.41    1.74
   2   3  -2   18.92    1.79
   2  -3   2   17.53    0.97
   2  -3   2   17.59    1.53
  -2  -3   3  206.28    4.73
   2   3   3  201.73    5.07
  -2   3  -3  206.81    4.28
   2  -3  -3  202.96    5.03
   2  -3   3  196.75    4.21
   2   3  -3  193.10    4.70
   2  -3   3  191.70    3.50
  -2  -3  -3  194.82    4.67
  -2  -3   4    9.65    2.10
  -2   3  -4    8.59    1.02
   2   3   4    8.59    1.67
   2  -3  -4    7.06    1.70
  -2  -3  -4    8.14    1.55
   2   3  -4   10.97    1.48
   2  -3   4    8.20    1.19
   2  -3   4    8.01    1.55
  -2   3  -5    2.83    0.92
   2   3   5    2.07    1.37
   2  -3  -5    3.15    1.43
  -2  -3   5    2.40    1.12
   2   3  -5    3.22    1.18
  -2  -3  -5    6.04    1.28
   2  -3   5    2.48    0.89
   2  -3   5    2.09    0.93
   2   3   6  116.92    5.41
  -2   3  -6  113.84    3.11
  -2  -3   6  119.56    3.30
   2  -3  -6  120.65    4.11
  -2  -3  -6  116.72    3.75
   2  -3   6  121.88    2.75
   2   3  -6  113.88    3.34
   2  -3   6  122.72    3.16
   2   3   7    9.78    1.80
  -2   3  -7   11.39    2.12
   2  -3  -7    7.81    1.93
  -2  -3   7    9.23    1.35
   2  -3   7    8.39    0.99
  -2  -3  -7    9.86    1.66
   2   3  -7    8.76    2.19
   2  -3   7    9.81    1.36
   2   3   8  634.27   12.39
  -2   3  -8  611.01   12.51
  -2  -3   8  648.36   10.98
   2  -3  -8  642.16   12.81
   2  -3   8  664.59    9.65
   2   3  -8  639.99   11.23
  -2   3   8  666.12    7.04
   2  -3   8  649.78   11.44
  -2  -3  -8  649.67   12.00
  -2  -3   9   33.26    1.92
  -2   3  -9   27.75    2.33
   2   3   9   34.10    2.61
   2  -3  -9   33.32    2.82
  -2  -3  -9   33.19    2.43
   2  -3   9   34.91    1.30
  -2  -3  -9   35.58    2.40
   2  -3   9   33.21    2.31
   2   3  -9   32.99    2.07
  -2   3   9   34.02    0.71
  -2  -3  10   91.91    3.81
  -2   3 -10   91.82    3.66
   2  -3 -10   92.78    4.05
   2   3  10   90.44    3.89
   2   3 -10   90.81    3.09
   2  -3  10   95.82    1.99
   2  -3  10   92.42    3.52
  -2  -3 -10   95.84    3.58
  -2   3  10   94.21    1.89
  -2  -3 -10   91.09    3.68
  -2   3 -11   28.81    2.59
  -2  -3  11   30.52    1.81
   2   3  11   26.12    2.65
   2  -3 -11   27.16    2.79
   2  -3  11   27.62    1.01
  -2  -3 -11   27.87    2.32
  -2   3  11   26.24    0.95
  -2  -3 -11   24.47    2.51
   2  -3  11   31.13    2.44
   2   3 -11   27.42    1.92
  -2   3 -12  418.04    9.57
  -2  -3  12  433.63    7.89
   2  -3 -12  423.92   12.00
   2   3  12  427.20    9.71
  -2  -3 -12  414.37   10.55
   2  -3  12  431.81    5.58
  -2   3  12  430.36    6.18
   2   3 -12  415.12    9.22
   2  -3  12  420.50    9.30
   2  -3  12  428.55    6.17
  -2  -3 -12  434.96    9.55
  -2  -3  13    5.78    1.15
   2  -3 -13    2.42    1.89
  -2   3 -13    5.68    1.97
   2   3  13    3.05    1.87
  -2  -3 -13    3.46    2.50
   2  -3  13    3.84    0.56
  -2  -3 -13    3.49    1.83
   2  -3  13    3.91    0.63
  -2   3  13    3.34    0.78
   2  -3  13    4.02    1.82
   2   3 -13    5.07    1.90
   2  -3 -14   67.94    4.02
  -2  -3  14   67.28    2.56
  -2   3 -14   63.11    4.06
   2   3  14   70.41    3.86
   2   3 -14   64.46    2.65
   2  -3  14   67.70    0.98
  -2  -3 -14   68.07    3.88
  -2  -3 -14   72.03    4.83
   2  -3  14   69.19    3.92
  -2   3  14   68.88    2.06
   2  -3  14   68.63    1.01
   2   3  15   90.28    4.34
   2  -3 -15   95.14    4.74
  -2  -3  15   85.34    2.83
  -2   3 -15   88.27    4.77
  -2  -3 -15   90.55    4.49
  -2   3  15   87.62    2.56
  -2  -3 -15   91.87    5.36
   2  -3  15   95.36    4.57
   2   3 -15   87.63    3.13
   2   3  16  183.61    6.24
   2  -3 -16  190.31    6.65
  -2  -3  16  182.92    5.38
  -2  -3 -16  182.06    7.29
   2   3 -16  183.14    4.60
  -2   3  16  187.31    4.18
   2  -3  16  188.97    6.56
  -2  -3 -16  198.26    6.71
  -2  -3  17   76.18    2.77
   2  -3 -17   74.68    4.68
   2   3  17   78.67    4.28
  -2  -3 -17   78.01    5.39
   2  -3  17   68.78    6.69
  -2   3  17   75.72    2.79
   2   3 -17   72.89    2.92
  -2  -3 -17   85.00    4.81
  -2  -3  18    8.70    1.41
   2  -3 -18    8.39    4.08
   2   3  18    9.43    2.36
  -2   3  18    8.15    1.60
   2  -3  18    8.84    2.87
  -2  -3 -18    7.76    2.77
  -2  -3 -18   11.38    3.17
   2   3 -18    7.16    2.35
   2  -3 -19    0.04    2.69
  -2  -3  19    7.38    1.36
   2   3  19   10.51    2.40
  -2  -3 -19    8.63    2.08
  -2  -3 -19    8.52    2.90
   2  -3  19   11.04    2.86
   2   3 -19    6.71    2.34
  -2   3  19    8.23    1.65
  -2  -3  20    1.09    0.93
  -2  -3  20    1.61    2.01
   2  -3 -20    0.05    1.84
   2  -3 -20    0.56    1.80
   2   3  20    0.49    1.62
  -2  -3 -20    0.55    1.45
  -2   3  20    0.75    1.19
  -2  -3 -20    0.36    3.06
   2   3 -20   -0.14    1.57
   2  -3  20   -0.50    2.03
  -2  -3  21  149.56    4.11
   2  -3 -21  156.89    6.80
   2  -3 -21  155.62    6.89
  -2  -3  21  163.22    7.43
  -2  -3 -21  155.45    5.55
  -2   3  21  148.84    4.97
   2  -3  21  157.35    7.44
  -2  -3 -21  161.18    7.36
   2   3 -21  154.43    4.38
   2  -3 -22    0.03    3.65
  -2  -3  22   23.00    4.02
   2  -3 -22   21.22    3.53
  -2  -3  22   22.21    1.89
  -2  -3 -22   18.78    2.79
  -2   3  22   19.82    2.58
   2  -3  22   20.83    4.24
   2   3 -22   17.73    1.94
  -2  -3 -22   22.12    4.02
  -2  -3  23   24.18    2.02
   2  -3 -23   24.23    5.93
  -2  -3  23   19.85    4.37
   2  -3 -23   23.21    3.73
  -2  -3 -23   21.86    2.99
  -2  -3 -23   22.29    4.37
   2  -3  23   21.82    4.40
  -2   3  23   24.53    4.29
   2  -3 -24  102.11    6.40
  -2  -3  24   95.86    6.79
  -2  -3  24  102.09    3.48
   2  -3 -24   99.43    6.00
   2  -3  24   96.76    6.85
  -2   3  24   95.40    4.86
  -2  -3 -24   98.00    4.84
  -2  -3 -24   95.14    6.90
   2  -3 -25   30.72    4.23
   2  -3 -25   28.43    4.02
  -2  -3  25   24.47    4.68
  -2  -3 -25   32.51    7.29
  -2  -3 -25   22.69    4.78
   2  -3  25   -0.15    4.89
  -2   3  25   25.30    3.28
   2  -3 -26    0.09    2.02
  -2  -3  26   -0.08    2.30
   2  -3 -26    0.68    2.93
  -2  -3 -26   -0.05    1.51
  -2  -3 -26    2.38    2.38
   2  -3  26    0.15    3.60
  -2   3  26    0.12    1.59
   2   3 -26    0.10    0.87
  -2  -3  27   -0.01    3.35
   2  -3 -27    5.53    2.55
   2  -3 -27    3.92    2.65
  -2  -3 -27    0.01    2.05
   2  -3  27   -0.03    3.18
   2   3 -27    0.37    1.10
  -2  -3 -27    6.45    3.64
  -2   3  27    5.22    2.51
   2  -3 -28   12.54    3.17
   2  -3 -28   10.31    3.27
  -2  -3  28    0.00    5.87
   2   3 -28    0.38    1.83
  -2   3  28   13.79    2.84
   2  -3  28    0.05    4.04
  -2  -3 -28   14.03    6.05
  -2  -3 -28    0.08    2.52
  -2  -3 -28    0.10    2.65
  -2  -3  29   -0.08    3.58
   2  -3 -29    0.14    4.57
   2  -3 -29    4.28    2.93
   2  -3  29    0.09    3.66
  -2  -3 -29   -0.21    2.40
  -2  -3 -29    4.52    3.30
  -2   3  29   -0.09    3.99
  -2  -3 -29    9.42    3.57
   2  -3 -30    4.98    3.83
   2  -3 -30    0.05    2.48
  -2  -3  30    0.13    3.01
  -2  -3 -30    0.52    1.98
  -2   3  30    0.44    2.28
  -2  -3 -30    1.11    2.97
   2  -3  30    0.02    3.23
  -2  -3 -30   -0.08    2.29
  -2  -3  31    0.04    3.59
   2  -3 -31    2.66    2.95
   2  -3 -31    0.18    2.94
   2  -3  31    0.14    3.77
  -2  -3 -31    4.05    5.53
  -2  -3 -31    0.17    2.41
  -2  -3 -31    4.71    2.35
  -2   3  31    0.14    2.73
  -2  -3  32    0.01    4.39
   2  -3 -32    0.16    3.45
   2  -3 -32    8.80    3.66
   2  -3  32   -0.11    4.62
  -2   3  32   -0.39    3.20
  -2  -3 -32   11.20    4.26
   2  -3 -33   -0.03    2.98
   2  -3 -33    3.41    4.80
  -2  -3  33    0.01    3.91
  -2   3  33    4.12    2.91
  -2  -3 -33   -2.50    3.76
   2  -3  33   -0.18    6.31
   2  -3 -34    0.19    4.29
   2  -3 -34   10.79    4.44
  -2  -3  34    0.10    6.19
  -2  -3 -34   18.14    5.61
  -2   3  34   14.11    4.25
   2  -3  34   -0.14    6.01
   2  -4   0    4.67    1.50
   2   4   0    5.79    1.70
  -2  -4   0    4.97    1.54
   2  -4   0    3.84    0.58
  -2  -4   1  165.94    4.83
   2   4   1  164.13    5.14
   2  -4  -1  167.37    4.89
   2  -4  -1  168.42    2.81
   2  -4   1  164.74    4.61
  -2  -4  -1  170.02    4.85
   2  -4   1  168.25    3.53
   2   4  -1  165.70    4.97
   2   4   2   18.24    2.40
   2  -4  -2   19.09    0.79
   2  -4  -2   19.51    2.25
  -2  -4   2   22.52    2.09
   2  -4   2   15.79    1.93
   2   4  -2   17.03    2.25
   2  -4   2   18.91    1.13
  -2  -4  -2   22.69    2.16
   2  -4  -3  296.94    7.26
   2  -4  -3  309.15    3.20
  -2  -4   3  312.12    8.33
   2   4   3  291.44    7.45
   2  -4   3  293.77    5.17
  -2  -4  -3  301.58    7.10
   2   4  -3  300.34    7.11
   2  -4   3  294.43    6.34
   2  -4  -4  571.53   11.77
   2   4   4  584.46   12.31
  -2  -4   4  588.73   11.21
   2  -4   4  572.33   10.34
   2  -4   4  588.95    9.44
  -2  -4  -4  579.07   11.54
   2   4  -4  567.70   11.24
   2   4   5   49.91    3.42
  -2  -4   5   48.94    3.80
   2  -4  -5   49.74    3.19
   2  -4   5   48.51    2.13
   2   4  -5   49.15    2.87
   2  -4   5   51.45    2.32
  -2  -4  -5   51.79    3.05
   2   4   6   19.37    2.66
   2  -4  -6   18.81    2.55
  -2  -4   6   16.72    1.96
   2  -4   6   16.54    1.66
  -2  -4  -6   17.44    2.25
   2   4  -6   14.26    2.04
   2  -4   6   17.09    1.64
   2   4   7   79.98    4.19
  -2  -4   7   87.79    3.25
   2  -4  -7   82.61    4.14
  -2  -4  -7   85.20    5.33
   2  -4   7   82.89    2.68
   2  -4   7   85.96    3.05
   2   4  -7   85.72    3.44
   2  -4   7   87.24    2.74
  -2  -4   8   93.67    3.38
   2  -4  -8   97.45    4.51
   2   4   8   94.89    4.57
   2  -4   8   97.36    2.79
   2   4  -8   95.16    3.57
   2  -4   8   94.41    3.39
  -2  -4  -8   92.36    3.98
   2  -4   8   95.13    2.77
  -2  -4   9   44.92    2.48
   2  -4  -9   41.11    3.50
   2   4   9   46.79    3.52
   2   4  -9   43.12    2.70
   2  -4   9   44.44    2.70
   2  -4   9   45.55    1.87
  -2  -4  -9   40.01    3.00
   2  -4   9   38.57    1.84
   2  -4 -10  130.56    5.50
   2   4  10  143.76    5.63
  -2  -4  10  147.83    5.39
   2  -4  10  143.99    3.19
   2   4 -10  143.22    5.81
   2  -4  10  147.30    4.02
  -2  -4 -10  147.34    4.94
   2  -4  10  148.38    4.63
  -2  -4 -10  136.81    4.99
   2  -4 -11   52.52    3.81
  -2  -4  11   49.54    2.50
   2   4  11   50.23    3.82
  -2  -4 -11   45.34    3.24
   2  -4  11   48.22    3.06
   2  -4  11   50.35    1.73
   2   4 -11   44.79    2.72
  -2  -4 -11   44.29    3.20
   2  -4  11   48.93    1.74
  -2  -4  12   73.28    2.95
   2   4  12   73.10    4.49
   2  -4 -12   79.76    6.64
   2  -4  12   77.42    2.00
   2  -4  12   76.29    2.52
   2   4 -12   77.59    3.28
  -2  -4 -12   72.73    3.94
  -2  -4 -12   81.02    3.85
   2  -4  12   82.14    3.95
  -2  -4  13   65.11    2.76
   2   4  13   64.07    4.42
   2  -4 -13   70.69    4.61
  -2  -4 -13   65.78    3.75
   2   4 -13   67.98    3.18
  -2  -4 -13   69.39    3.91
   2  -4  13   69.82    1.72
   2  -4  13   65.79    3.90
   2  -4  13   68.78    1.66
   2  -4 -14  122.14    5.80
   2   4  14  118.90    5.63
  -2  -4  14  123.46    4.99
   2  -4  14  125.73    7.15
   2   4 -14  129.13    4.15
  -2   4  14  122.16    2.50
  -2  -4 -14  118.16    4.88
   2  -4  14  120.63    2.12
  -2  -4 -14  127.58    5.15
   2  -4  14  126.61    2.56
   2   4  15   96.53    5.31
   2  -4 -15  103.44    5.51
  -2  -4  15   96.53    3.30
   2  -4 -15   96.83    5.21
  -2  -4 -15   99.88    4.57
   2   4 -15   99.08    3.72
   2  -4  15   98.58    4.89
  -2   4  15   97.51    2.40
   2  -4  15   97.69    1.42
  -2  -4 -15  105.76    4.84
   2  -4  15   94.95    1.72
  -2  -4  16    0.22    1.04
   2  -4 -16    1.08    1.92
   2  -4 -16   -0.60    2.00
   2   4  16    4.41    1.91
  -2  -4 -16    1.98    1.77
  -2  -4 -16    0.62    1.62
  -2   4  16    0.81    1.20
   2   4 -16    1.12    1.20
   2  -4  16    1.47    1.90
   2  -4 -17   45.92    4.48
  -2  -4  17   44.31    2.44
   2  -4 -17   46.67    4.39
   2   4  17   43.44    4.21
  -2  -4 -17   46.12    3.71
  -2   4  17   45.61    2.07
   2  -4  17   43.61    4.18
  -2  -4 -17   38.81    6.04
   2   4 -17   47.05    2.75
  -2  -4  18   23.92    1.93
   2  -4 -18   22.36    3.60
   2  -4 -18    4.65    5.74
   2   4  18   24.62    5.26
   2  -4  18   24.39    3.65
   2   4 -18   25.72    2.22
  -2  -4 -18   25.52    3.66
  -2   4  18   21.72    1.81
  -2  -4 -18   28.13    3.12
   2  -4 -19    1.24    1.71
   2  -4 -19    0.13    1.98
   2   4  19   -0.42    1.67
  -2  -4  19    0.43    0.83
   2   4 -19   -0.03    1.51
  -2  -4 -19    0.85    1.69
  -2  -4 -19   -0.30    1.41
  -2   4  19    0.12    0.85
   2  -4  19   -0.54    1.82
   2   4  20   82.51    5.48
   2  -4 -20   90.53    5.78
  -2  -4  20   81.75    3.10
   2  -4 -20   92.97    6.00
  -2  -4 -20   83.10    4.71
  -2  -4 -20   93.17    5.80
  -2   4  20   85.04    3.38
   2  -4  20   94.85    6.01
   2   4 -20   91.08    4.82
   2  -4 -21    0.02    3.69
   2  -4 -21   15.74    3.44
  -2  -4  21   19.08    3.97
  -2  -4  21   12.69    1.70
   2  -4  21   15.45    3.84
  -2   4  21   14.56    2.26
  -2  -4 -21   16.32    3.60
  -2  -4 -21   12.97    2.88
  -2  -4  22    9.78    1.45
   2  -4 -22    7.03    3.02
  -2  -4  22    7.94    3.51
   2  -4 -22    0.09    3.25
  -2  -4 -22    8.95    3.22
  -2  -4 -22   10.37    3.80
   2  -4  22    6.81    5.16
  -2   4  22    6.56    2.06
   2   4 -22    0.21    1.57
  -2  -4  23    9.54    5.28
   2  -4 -23   -0.02    3.20
  -2  -4  23    9.08    1.44
   2  -4 -23    6.48    3.03
  -2  -4 -23    4.51    2.50
   2   4 -23   -0.02    1.53
  -2  -4 -23    8.20    3.27
   2  -4  23    5.22    3.36
  -2   4  23    6.08    1.93
  -2  -4  24   -0.09    3.66
   2  -4 -24   14.04    3.28
  -2  -4  24   12.39    1.51
   2  -4 -24    0.07    3.39
   2   4 -24   -0.19    1.48
  -2  -4 -24   10.07    2.69
  -2   4  24   -0.23    2.18
  -2  -4 -24   11.88    3.53
   2  -4  24   13.04    3.86
  -2  -4  25   -0.03    3.66
   2  -4 -25    8.32    3.17
   2  -4 -25   -0.06    3.32
  -2  -4  25    8.01    1.36
  -2  -4 -25    9.68    3.38
  -2   4  25    0.01    2.16
   2   4 -25    0.19    1.37
   2  -4  25   10.77    3.54
  -2  -4 -25    7.19    2.65
   2  -4 -26   -0.02    4.23
  -2  -4  26   -0.00    7.00
  -2  -4  26   15.53    1.60
   2  -4 -26   21.68    4.10
   2  -4  26   20.70    4.76
  -2  -4 -26   20.30    4.39
  -2  -4 -26   15.79    3.41
  -2   4  26   -0.05    2.90
   2  -4 -27    6.92    3.10
  -2  -4  27    0.06    3.62
   2  -4 -27    4.21    2.98
  -2  -4 -27    0.04    2.49
  -2  -4 -27    6.27    3.24
   2  -4  27    7.11    3.41
  -2   4  27   -0.00    2.17
   2   4 -27    0.23    1.43
  -2  -4  28   -0.07    4.66
   2  -4 -28   13.86    4.05
   2  -4 -28   15.84    4.01
  -2  -4 -28    0.04    5.02
  -2  -4 -28   15.26    4.43
   2  -4  28   15.91    4.74
  -2   4  28   -0.15    2.97
   2  -4 -29    1.05    2.52
  -2  -4  29    0.02    2.96
   2  -4 -29    1.45    2.53
  -2  -4 -29    0.25    2.11
  -2  -4 -29    0.37    2.70
  -2  -4 -29    0.02    2.03
  -2   4  29   -0.18    1.95
   2  -4 -30    7.98    4.65
   2  -4 -30   -0.08    2.99
  -2  -4  30   -0.09    3.52
  -2  -4 -30    5.28    3.28
  -2  -4 -30    0.28    2.50
  -2  -4 -30    0.06    2.57
  -2   4  30    0.04    2.38
   2  -4  30    0.05    3.63
   2  -4 -31    7.94    3.31
   2  -4 -31    0.16    3.37
  -2  -4  31    0.08    4.06
   2  -4  31    0.01    4.24
  -2  -4 -31    5.85    3.67
  -2  -4 -31    0.05    2.85
  -2  -4 -31    0.05    4.56
  -2   4  31   -0.48    2.76
   2  -4 -32    8.10    3.69
  -2  -4  32    0.00    4.53
   2  -4 -32    5.39    3.69
  -2  -4 -32   -0.14    3.30
   2  -4  32    0.03    5.02
  -2  -4 -32    0.91    4.06
  -2  -4 -32    3.95    4.85
  -2   4  32    0.09    4.90
   2  -4 -33    6.29    4.17
   2  -4 -33    8.71    6.68
  -2  -4  33   -0.03    7.72
   2  -4  33    0.27    5.30
  -2  -4 -33    8.61    4.62
  -2   4  33   -0.10    3.79
   2  -5   0   24.07    1.15
  -2  -5   0   24.69    2.57
   2  -5   0   23.51    2.66
   2   5   0   25.83    2.96
   2  -5   0   28.14    2.61
   2  -5  -1   23.23    0.99
   2  -5  -1   21.71    2.67
   2   5   1   21.22    2.97
   2  -5  -1   21.91    2.70
  -2  -5   1   22.33    2.53
   2   5  -1   19.73    2.89
   2  -5   1   21.15    2.58
  -2  -5  -1   23.91    2.61
   2  -5   1   22.19    1.28
   2  -5   1   25.61    2.47
  -2  -5   2  193.42    5.67
   2  -5  -2  198.18    3.24
   2  -5  -2  181.42    5.98
   2  -5  -2  197.47    6.03
   2   5   2  191.49    6.56
  -2  -5  -2  182.69    5.86
   2  -5   2  197.33    3.91
   2  -5   2  187.33    5.55
   2   5  -2  186.79    6.10
   2  -5   2  183.63    5.50
   2  -5  -3   86.68    4.20
   2  -5  -3   83.39    4.24
   2  -5  -3   90.71    1.65
  -2  -5   3   87.35    3.93
   2   5   3   84.15    4.61
  -2  -5  -3   92.73    4.19
   2   5  -3   81.55    5.92
   2  -5   3   81.89    2.61
   2  -5   3   91.46    5.25
   2  -5   3   88.81    3.76
   2  -5  -4   19.38    2.78
   2   5   4   19.42    3.01
   2  -5  -4   18.60    2.69
  -2  -5   4   18.86    2.34
   2  -5  -4   17.13    0.36
  -2  -5  -4   18.31    2.52
   2  -5   4   16.12    1.58
   2  -5   4   17.05    2.16
   2   5  -4   16.02    2.56
   2  -5   4   13.25    3.15
   2  -5  -5   84.69    4.40
  -2  -5   5   90.08    5.39
   2  -5  -5   82.42    4.44
   2   5   5   83.79    4.83
  -2  -5  -5   82.86    4.25
   2  -5   5   87.28    2.92
   2   5  -5   90.95    4.17
   2  -5   5   85.02    3.47
   2  -5   5   83.97    3.48
   2   5   6   68.48    4.45
  -2  -5   6   62.95    3.35
   2  -5  -6   59.18    4.14
   2  -5  -6   66.20    4.06
   2   5  -6   61.94    3.73
  -2  -5  -6   60.40    3.79
   2  -5   6   60.16    2.86
   2  -5   6   60.71    3.02
   2  -5   6   62.11    2.76
   2  -5  -7   44.74    3.74
   2   5   7   51.19    4.12
   2  -5  -7   48.06    3.94
  -2  -5   7   45.96    4.42
   2  -5   7   48.10    2.65
  -2  -5  -7   50.64    3.64
   2  -5   7   48.90    2.65
   2  -5   7   45.04    2.51
   2   5  -7   43.90    3.28
  -2  -5   8   91.17    3.86
   2  -5  -8   79.01    4.92
   2   5   8   89.19    5.10
   2  -5  -8   90.74    4.79
  -2  -5  -8   82.15    4.38
   2  -5   8   85.07    3.15
   2  -5   8   86.30    3.31
   2  -5   8   89.11    3.58
   2   5  -8   84.92    4.11
  -2  -5   9    7.40    1.88
   2  -5  -9    7.57    2.71
   2   5   9    8.93    2.81
   2  -5  -9   11.49    4.10
  -2  -5  -9    7.36    2.40
   2  -5   9    7.28    1.48
   2  -5   9    9.24    1.53
   2  -5   9    8.18    1.91
   2   5  -9    6.79    2.10
   2  -5 -10   90.14    4.97
  -2  -5  10   88.61    3.75
   2  -5 -10   84.35    5.15
   2   5  10   87.42    5.46
   2  -5  10   89.40    4.03
  -2  -5 -10   90.95    4.68
   2  -5  10   94.83    4.27
   2   5 -10   89.82    5.88
   2  -5  10   90.33    3.00
   2   5  11   35.06    4.09
   2  -5 -11   34.50    3.92
   2  -5 -11   32.51    3.65
  -2  -5  11   28.74    2.61
  -2  -5 -11   29.36    3.28
   2  -5  11   29.38    2.80
   2  -5  11   25.32    4.42
   2  -5  11   32.77    1.99
   2   5 -11   35.97    4.24
  -2  -5 -11   32.13    3.10
   2  -5 -12   31.90    3.85
   2   5  12   29.74    3.92
   2  -5 -12   29.18    3.63
   2  -5  12   28.54    1.78
   2  -5  12   29.22    3.13
  -2  -5 -12   27.46    3.25
  -2  -5 -12   24.36    3.06
   2  -5  12   27.27    1.74
   2   5 -12   32.46    2.79
   2  -5 -13   17.95    3.55
   2   5  13   17.82    3.80
  -2  -5  13   21.37    2.22
   2  -5 -13   17.88    3.64
   2  -5  13   18.99    1.47
  -2  -5 -13   17.66    3.02
  -2  -5 -13   20.28    2.95
   2  -5  13   17.82    1.42
   2  -5  13   18.53    2.99
   2   5 -13   19.56    2.50
   2  -5 -14  125.12    6.55
   2  -5 -14  126.54    6.23
  -2  -5  14  123.17    4.15
   2   5  14  123.61    6.49
   2  -5  14  116.03    2.77
   2   5 -14  122.78    4.61
   2  -5  14  122.94    2.88
  -2  -5 -14  119.79    5.48
   2  -5  14  119.38    5.53
  -2  -5 -14  120.46    5.35
   2   5  15   19.45    3.82
  -2  -5  15   19.55    2.11
   2  -5 -15   23.71    5.46
   2  -5 -15   20.14    3.96
  -2  -5 -15   15.42    3.23
   2  -5  15   18.59    1.14
   2  -5  15   18.12    1.12
   2   5 -15   18.27    3.69
  -2  -5 -15   23.05    3.05
   2  -5  15   18.87    3.35
   2   5  16   19.94    3.73
   2  -5 -16   17.62    5.85
  -2  -5  16   14.83    3.05
   2  -5 -16   18.06    3.54
   2   5 -16   12.58    3.57
  -2  -5 -16   14.04    3.13
   2  -5  16   16.11    1.26
   2  -5  16   16.10    0.85
  -2  -5 -16   15.67    3.15
   2  -5  16   16.28    3.27
   2  -5 -17   31.46    4.58
   2  -5 -17   30.77    4.42
  -2  -5  17   33.00    2.38
   2   5  17   23.95    4.34
  -2  -5 -17   32.86    3.81
   2  -5  17   29.45    0.65
   2   5 -17   25.18    4.05
   2  -5  17   29.13    0.63
  -2  -5 -17   27.96    3.67
   2  -5  17   28.77    3.95
   2  -5 -18   56.45    5.47
  -2  -5  18   47.42    2.80
   2  -5 -18   50.75    4.96
   2   5  18   53.38    5.56
   2  -5  18   47.45    7.10
  -2  -5 -18   52.84    4.76
   2   5 -18   49.26    3.23
  -2  -5 -18   53.85    4.33
   2   5  19   10.62    3.52
  -2  -5  19    8.78    1.67
   2  -5 -19    8.10    3.69
   2  -5 -19    9.51    3.40
  -2  -5 -19    9.77    2.88
   2   5 -19    6.57    2.07
  -2  -5 -19   10.95    3.13
   2  -5  19   10.57    3.37
  -2  -5  20   18.22    2.01
   2   5  20   18.56    4.18
   2  -5 -20   24.52    4.42
   2  -5 -20   15.60    4.03
  -2  -5 -20   18.01    3.48
  -2  -5 -20   20.11    3.81
   2  -5  20   17.60    4.19
  -2  -5  21    6.88    1.52
   2  -5 -21    0.01    5.36
  -2  -5  21    6.42    3.59
   2  -5 -21    6.54    3.26
  -2  -5 -21    6.68    2.78
   2   5 -21    0.07    1.80
  -2  -5 -21    9.70    3.39
   2  -5  21    6.73    3.35
  -2  -5  22   57.76    2.89
  -2  -5  22   67.68    6.21
   2  -5 -22   65.03    6.18
   2  -5 -22   60.89    5.90
   2   5 -22   35.90    4.41
  -2  -5 -22   58.61    5.56
   2  -5  22   59.90    6.06
  -2  -5 -22   57.27    5.01
  -2  -5  23    0.37    0.88
   2  -5 -23   -0.03    2.22
   2  -5 -23   -0.82    2.11
  -2  -5  23   -0.00    2.30
  -2  -5 -23   -0.45    1.79
  -2  -5 -23   -0.03    2.00
   2  -5  23   -1.13    2.23
   2   5 -23   -0.47    0.98
   2  -5 -24   -0.01    4.59
  -2  -5  24   15.84    1.80
  -2  -5  24   -0.04    4.73
   2  -5 -24   20.30    4.31
  -2  -5 -24   18.11    4.18
  -2  -5 -24   18.87    3.68
   2  -5  24   21.06    4.47
   2   5 -24    4.18    2.81
   2  -5 -25    5.48    5.19
  -2  -5  25   -0.00    3.70
   2  -5 -25    0.06    3.56
  -2  -5  25    3.09    1.99
  -2  -5 -25    4.21    5.11
   2   5 -25    3.82    1.35
   2  -5  25    0.43    5.49
  -2  -5 -25    4.51    4.36
   2  -5 -26    6.57    3.77
   2  -5 -26    0.00    3.86
  -2  -5  26    0.02    4.03
  -2  -5  26    2.46    1.25
   2   5 -26    6.78    1.92
  -2  -5 -26    7.38    3.65
  -2  -5 -26   11.08    3.12
   2  -5  26    7.98    4.04
  -2  -5  27   -0.06    6.66
   2  -5 -27    5.63    3.98
   2  -5 -27   -0.05    4.11
   2  -5  27    8.94    4.41
  -2  -5 -27    8.28    3.86
  -2  -5 -27    5.19    3.43
  -2  -5  28    0.04    4.92
   2  -5 -28   14.67    4.43
   2  -5 -28    0.01    4.64
  -2  -5 -28   -0.11    3.92
  -2  -5 -28   16.94    4.53
   2  -5  28   18.31    4.89
   2  -5 -29    5.38    5.00
   2  -5 -29    0.13    3.37
  -2  -5  29    0.00    3.80
  -2  -5 -29    0.00    2.87
  -2  -5 -29    1.29    3.32
   2  -5  29    1.45    2.49
   2  -5 -30    1.77    4.15
  -2  -5  30    0.04    4.66
   2  -5 -30    6.06    3.92
  -2  -5 -30   -0.01    5.31
  -2  -5 -30    4.07    3.92
  -2  -5 -30    0.29    3.22
   2  -5  30    5.15    2.98
   2  -5 -31    3.72    4.16
   2  -5 -31    6.99    3.95
  -2  -5  31   -0.07    4.68
  -2  -5 -31    3.30    3.94
  -2  -5 -31   -0.06    3.64
  -2  -5 -31   -0.14    3.44
   2  -5  31    5.23    4.76
   2  -5 -32    2.98    2.39
   2  -5 -32   -1.07    2.20
  -2  -5  32   -0.01    2.72
  -2  -5 -32   -0.56    2.08
  -2  -5 -32    2.38    2.29
   2  -5  32   -1.89    1.81
  -2  -5 -32   -0.15    1.99
   2  -6   0   25.69    3.09
   2   6   0   25.70    3.65
   2  -6   0   25.45    1.51
  -2  -6   0   26.21    3.15
   2  -6   0   25.92    3.22
   2   6   1   83.85    7.65
   2  -6  -1   84.06    4.77
  -2  -6   1   94.97    6.55
   2  -6  -1   92.66    2.27
   2  -6  -1   84.42    4.67
  -2  -6  -1   87.44    4.76
   2  -6   1   88.21    2.63
   2  -6   1   87.07    4.41
   2  -6   1   85.55    4.65
   2   6  -1   95.09    5.29
  -2  -6   2  160.44    5.90
   2  -6  -2  164.11    2.92
   2  -6  -2  163.76    6.24
   2   6   2  162.84    6.92
   2  -6  -2  163.78    6.38
  -2  -6  -2  153.86    6.04
   2   6  -2  161.01    6.66
   2  -6   2  166.58    3.93
   2  -6   2  159.03    5.87
   2  -6   2  154.95    5.62
  -2  -6   3   93.65    4.53
   2   6   3   84.63    5.44
   2  -6  -3   89.12    2.22
   2  -6  -3   85.09    4.96
   2  -6  -3   90.88    4.82
   2   6  -3   82.27    4.99
   2  -6   3   81.18    2.94
   2  -6   3   81.94    4.16
   2  -6   3   79.03    4.25
  -2  -6  -3   76.44    4.60
   2  -6  -4   48.83    4.34
  -2  -6   4   61.37    5.80
   2   6   4   54.19    4.87
   2  -6  -4   58.61    4.25
   2  -6  -4   60.63    1.18
   2  -6   4   63.38    2.75
   2  -6   4   59.73    3.59
   2  -6   4   61.32    3.86
   2   6  -4   59.40    4.40
  -2  -6  -4   55.21    4.29
   2  -6  -5    2.95    1.86
   2   6   5    1.31    2.20
   2  -6  -5    0.96    0.34
   2  -6  -5    0.74    1.96
  -2  -6   5    0.17    1.65
  -2  -6  -5    0.42    1.78
   2   6  -5    0.11    2.82
   2  -6   5    0.99    1.48
   2  -6   5    0.18    1.49
   2   6   6  147.56   10.03
   2  -6  -6  151.26    6.36
   2  -6  -6  142.10    6.70
  -2  -6   6  156.49    5.79
  -2  -6  -6  154.29    6.26
   2  -6   6  147.57    5.08
   2  -6   6  152.56    6.20
   2   6  -6  145.97    6.19
   2  -6   6  145.83    5.22
  -2  -6   7  121.92    5.11
   2   6   7  117.08    6.74
   2  -6  -7  123.29    6.20
   2  -6  -7  109.28    5.92
   2  -6   7  113.31    4.24
   2   6  -7  120.44    5.51
   2  -6   7  115.22    4.47
   2  -6   7  115.30    4.51
  -2  -6  -7  114.57    5.53
   2   6   8   12.01    3.44
   2  -6  -8   11.49    3.33
   2  -6  -8   10.05    3.14
  -2  -6   8    9.40    2.49
  -2  -6  -8    9.72    2.88
   2  -6   8   11.82    2.15
   2   6  -8    8.32    2.69
   2  -6   8   10.88    2.17
   2  -6   8   12.73    2.12
  -2  -6   9   92.35    4.44
   2  -6  -9   84.18    5.46
   2  -6  -9   81.10    5.69
   2   6   9   87.62    6.06
   2  -6   9   83.32    4.10
   2   6  -9   87.82    4.76
   2  -6   9   83.21    3.81
   2  -6   9   87.20    5.14
  -2  -6  -9   81.04    5.10
   2  -6 -10  109.13    6.40
   2  -6 -10  113.98    6.19
   2   6  10  107.29    6.77
  -2  -6  10  120.89    4.95
  -2  -6 -10  105.80    5.79
   2  -6  10  108.15    4.02
   2  -6  10  116.06    5.76
   2   6 -10  118.37    5.27
   2  -6  10  114.98    4.83
   2   6  11   28.78    4.71
   2  -6 -11   25.33    4.26
  -2  -6  11   31.90    2.97
   2  -6 -11   27.60    3.94
   2  -6  11   23.99    3.14
  -2  -6 -11   25.21    3.73
   2  -6  11   25.64    3.42
   2  -6  11   26.17    2.46
   2   6  12   57.61    5.63
   2  -6 -12   59.44    7.83
   2  -6 -12   54.76    4.98
  -2  -6  12   57.82    3.66
  -2  -6 -12   45.99    4.52
   2   6 -12   55.92    3.97
   2  -6  12   57.95    4.22
   2  -6  12   59.34    4.23
  -2  -6 -12   57.45    4.27
   2  -6  12   59.37    2.84
   2   6  13   14.64    3.85
   2  -6 -13   11.95    3.33
   2  -6 -13   11.10    3.57
  -2  -6  13    0.25    2.30
   2  -6  13   12.24    1.77
   2   6 -13   12.42    2.56
   2  -6  13   11.06    2.82
   2  -6  13   10.15    1.65
  -2  -6 -13    9.71    3.09
  -2  -6 -13   11.81    2.79
   2  -6 -14   54.92    5.19
   2  -6 -14   52.41    5.45
  -2  -6  14   54.58    3.40
   2   6  14   53.68    5.69
  -2  -6 -14   56.30    4.72
   2  -6  14   51.27    2.48
   2  -6  14   57.26    2.67
   2   6 -14   50.19    3.83
   2  -6  14   11.80    6.43
  -2  -6 -14   58.71    6.16
   2   6  15    6.84    3.65
   2  -6 -15    5.58    3.36
  -2  -6  15    7.80    2.03
   2  -6 -15    7.45    3.56
  -2  -6 -15    9.37    3.10
   2  -6  15    7.44    2.13
   2  -6  15    7.01    1.32
   2   6 -15    6.55    2.34
  -2  -6 -15    7.32    2.66
   2  -6  15    9.07    2.89
   2  -6 -16    7.07    5.70
   2   6  16    8.89    4.02
   2  -6 -16    7.83    3.93
  -2  -6  16    9.12    2.21
   2  -6  16    7.35    3.32
  -2  -6 -16    9.21    3.29
   2  -6  16   10.52    2.01
   2   6 -16   11.01    2.53
  -2  -6 -16   10.65    2.99
   2  -6  16   12.67    1.27
   2   6  17    6.02    3.85
  -2  -6  17    6.18    2.02
   2  -6 -17    6.61    3.72
   2  -6 -17    7.30    3.92
   2  -6  17    9.60    3.35
  -2  -6 -17    8.53    2.90
  -2  -6 -17    5.46    3.19
   2  -6  17    9.04    1.05
   2   6 -17    6.96    3.63
   2  -6  17    8.01    1.53
   2   6  18  120.71    7.95
   2  -6 -18  114.65    7.27
   2  -6 -18  117.50    7.83
  -2  -6  18  112.86    6.02
  -2  -6 -18  103.73    6.52
  -2  -6 -18  119.01    6.41
   2  -6  18  112.06    2.14
   2   6 -18  116.81    7.10
   2  -6  18  115.78    6.81
   2  -6  18  109.30    2.15
   2  -6 -19   27.88    5.47
   2   6  19   39.92    5.44
  -2  -6  19   31.86    4.03
   2  -6 -19   29.91    5.18
   2  -6  19   27.44    4.99
  -2  -6 -19   33.53    4.46
  -2  -6 -19   35.19    4.59
   2   6 -19   35.59    3.29
   2  -6 -20    9.81    4.19
  -2  -6  20    8.85    1.97
   2  -6 -20    7.22    3.95
   2   6 -20    7.55    2.40
   2  -6  20    8.83    3.78
  -2  -6 -20    9.75    3.36
  -2  -6 -20    8.87    3.43
   2  -6 -21    1.98    3.22
  -2  -6  21   -0.03    1.40
   2  -6 -21    1.63    2.90
   2   6 -21    2.19    1.72
  -2  -6 -21    2.84    2.59
   2  -6  21    1.99    2.85
  -2  -6 -21    3.02    2.60
   2  -6 -22   10.10    6.01
  -2  -6  22    0.00    4.29
  -2  -6  22    7.73    1.82
   2  -6 -22    0.05    4.33
  -2  -6 -22   11.63    3.56
   2   6 -22    9.81    3.24
   2  -6  22    9.02    3.94
  -2  -6 -22    7.25    3.57
  -2  -6  23    5.83    1.52
   2  -6 -23    0.02    3.83
  -2  -6  23   -0.02    3.76
   2  -6 -23    3.72    3.39
  -2  -6 -23    3.13    3.09
   2   6 -23   -0.76    1.69
  -2  -6 -23    3.64    3.08
   2  -6  23    3.60    3.44
   2  -6 -24   -0.05    4.34
   2  -6 -24   10.48    3.82
  -2  -6  24   -0.00    4.26
  -2  -6  24    7.29    2.45
  -2  -6 -24    7.37    3.60
   2  -6  24    8.37    4.06
   2   6 -24   -0.14    2.66
  -2  -6 -24    6.63    3.58
   2  -6 -25   -0.10    4.12
   2  -6 -25   12.94    3.88
  -2  -6  25    0.04    4.12
  -2  -6  25   -0.15    1.40
  -2  -6 -25    9.16    3.48
   2  -6  25   10.40    3.82
  -2  -6 -25    8.96    3.44
  -2  -6  26   -0.00    3.02
   2  -6 -26   -0.06    3.05
   2  -6 -26    1.93    3.20
  -2  -6 -26   -0.51    2.61
  -2  -6 -26   -0.29    4.05
   2  -6  26    1.41    2.95
  -2  -6  27    0.02    5.28
   2  -6 -27   17.38    7.47
   2  -6 -27   -0.03    5.09
  -2  -6 -27   16.18    4.42
  -2  -6 -27    9.67    4.48
   2  -6  27   12.54    7.85
   2  -6 -28   13.70    5.17
   2  -6 -28   12.34    4.93
  -2  -6  28   -0.00    5.72
  -2  -6 -28   10.69    4.60
   2  -6  28    8.40    3.60
  -2  -6 -28    7.45    4.93
   2  -6 -29    1.83    4.25
  -2  -6  29    0.16    4.80
   2  -6 -29    7.55    4.04
  -2  -6 -29    1.31    3.83
   2  -6  29    0.38    2.95
  -2  -6 -29    3.64    3.74
  -2  -6  30    0.04    6.12
   2  -6 -30   14.99    5.24
   2  -6 -30   12.79    5.58
  -2  -6 -30    8.45    4.94
  -2  -6 -30   11.51    5.09
   2  -6  30    6.32    4.01
   2  -6 -31    2.70    4.18
   2  -6 -31    2.39    4.49
  -2  -6  31   -0.01    7.64
  -2  -6 -31    9.75    6.15
  -2  -6 -31   -3.10    6.43
  -2  -6 -31    0.23    3.82
   2  -6  31    2.84    3.15
   2  -7   0   63.90    4.60
   2  -7   0   58.48    4.84
   2   7   0   67.15    5.52
  -2  -7   0   64.15    4.81
   2  -7   0   62.56    3.45
  -2  -7   1   85.86    5.32
   2  -7  -1   86.96    5.17
   2  -7  -1   88.20    3.46
   2   7   1   89.77    6.07
   2  -7  -1   61.74    5.19
   2   7  -1   91.70    6.08
   2  -7   1   89.22    3.07
   2  -7   1   89.15    5.09
  -2  -7  -1   88.23    5.26
   2  -7   1   84.62    5.30
  -2  -7   2   40.25    3.97
   2  -7  -2   33.44    4.14
   2   7   2   36.08    4.86
   2  -7  -2   41.67    2.37
   2  -7  -2   28.15    4.17
   2   7  -2   41.41    4.79
  -2  -7  -2   39.84    4.18
   2  -7   2   36.12    2.34
   2  -7   2   23.71    5.58
   2  -7   2   41.06    4.00
  -2  -7   3   26.50    3.60
   2  -7  -3   25.73    1.86
   2  -7  -3   27.05    3.83
   2   7   3   22.89    4.43
   2  -7  -3   25.68    3.91
   2  -7   3   22.56    3.43
  -2  -7  -3   24.48    5.77
   2  -7   3   24.54    2.25
   2   7  -3   27.02    4.21
   2  -7   3   22.23    3.35
  -2  -7   4  151.38    6.40
   2  -7  -4  144.89    6.78
   2  -7  -4  142.58    2.60
   2  -7  -4  135.94    6.96
   2   7   4  147.20    7.76
   2  -7   4  141.10    5.93
   2  -7   4  143.97    4.59
   2   7  -4  144.26    7.04
   2  -7   4  137.63    5.98
  -2  -7  -4  136.64    6.64
   2   7   5   24.94    4.41
   2  -7  -5   21.44    0.82
   2  -7  -5   18.37    3.81
  -2  -7   5   21.86    3.45
   2  -7  -5   17.29    3.96
  -2  -7  -5   20.61    3.83
   2   7  -5   22.31    3.87
   2  -7   5   24.18    3.10
   2  -7   5   19.68    2.45
   2  -7  -6    2.55    0.50
  -2  -7   6    4.37    2.30
   2  -7  -6    1.91    2.49
   2  -7  -6    2.25    0.33
   2   7   6    4.50    3.07
   2  -7  -6    3.71    2.69
   2   7  -6    4.22    2.53
  -2  -7  -6    3.74    2.60
   2  -7   6    4.31    1.64
   2  -7   6    0.20    2.05
   2  -7   6    6.96    1.98
   2  -7  -7   51.79    5.00
   2   7   7   53.18    8.52
   2  -7  -7   41.88    5.20
  -2  -7   7   55.47    4.25
  -2  -7  -7   48.62    4.81
   2  -7   7   47.92    3.93
   2  -7   7   49.19    3.46
   2  -7   7   51.09    3.82
   2   7  -7   44.58    7.04
   2   7   8   29.12    4.90
   2  -7  -8   26.96    4.15
   2  -7  -8   28.02    4.32
  -2  -7   8    0.41    3.37
   2   7  -8    0.31    5.71
  -2  -7  -8   27.19    3.94
   2  -7   8   28.15    2.91
   2  -7   8    0.21    4.78
   2  -7   8   31.00    2.89
  -2  -7   9   -0.49    2.18
   2   7   9    4.80    3.22
   2  -7  -9    1.54    2.81
   2  -7  -9    4.69    2.96
  -2  -7  -9    2.97    2.70
   2  -7   9    3.82    2.99
   2   7  -9    0.12    3.79
   2  -7   9    4.89    1.97
   2  -7   9    2.98    2.86
  -2  -7  10    0.11    2.77
   2  -7 -10   10.32    3.63
   2   7  10   13.92    4.09
   2  -7 -10    9.91    3.71
  -2  -7 -10   11.28    3.37
   2   7 -10    0.16    4.61
   2  -7  10   11.55    2.50
   2  -7  10   11.25    2.22
   2  -7  10   10.12    2.41
   2  -7 -11    1.86    2.64
   2   7  11    4.56    2.94
   2  -7 -11    1.73    2.78
  -2  -7  11   -0.23    1.99
   2   7 -11   -0.34    3.35
   2  -7  11    1.05    1.56
   2  -7  11    1.81    1.95
   2  -7  11    1.70    1.70
  -2  -7 -11    1.90    2.48
   2  -7 -12    3.68    3.06
   2   7  12    3.53    3.48
   2  -7 -12    5.33    3.22
  -2  -7  12    0.67    2.21
   2  -7  12    5.36    2.36
   2   7 -12   -0.18    3.84
  -2  -7 -12    4.43    2.81
   2  -7  12    4.38    1.72
  -2  -7 -12    3.82    2.37
   2  -7  12    2.97    1.89
   2   7  13    9.23    4.00
   2  -7 -13   11.21    3.54
   2  -7 -13    9.31    3.73
  -2  -7  13   -0.30    2.49
   2  -7  13   10.03    2.78
   2  -7  13    6.82    2.10
   2  -7  13    7.44    2.89
  -2  -7 -13    9.14    3.34
   2   7 -13    0.26    4.31
  -2  -7 -13    7.52    2.77
  -2  -7  14   -0.34    2.67
   2  -7 -14   13.73    3.99
   2  -7 -14   10.83    6.49
   2   7  14   15.17    4.31
   2   7 -14   -0.15    3.09
  -2  -7 -14   16.58    3.03
  -2  -7 -14   15.07    3.66
   2  -7  14   10.59    2.03
   2  -7  14   11.59    2.20
   2  -7  14   15.40    3.17
   2   7  15    1.89    2.72
   2  -7 -15    0.79    2.43
  -2  -7  15   -0.09    1.60
   2  -7 -15   -0.86    2.55
   2   7 -15   -0.11    1.82
   2  -7  15    1.43    1.11
  -2  -7 -15    0.97    2.27
   2  -7  15   -0.27    1.24
   2  -7  15    1.49    2.03
  -2  -7 -15   -0.62    1.88
   2   7  16   31.90    5.99
   2  -7 -16   31.38    5.41
  -2  -7  16   37.62    3.50
   2  -7 -16   34.02    5.83
  -2  -7 -16   36.91    4.30
   2  -7  16   36.89    2.40
  -2  -7 -16   31.07    5.12
   2  -7  16   37.36    2.64
   2  -7  16   33.86    6.99
   2   7  17   12.93    4.53
   2  -7 -17    9.02    4.19
   2  -7 -17   10.21    4.50
  -2  -7  17    9.25    2.44
   2  -7  17   12.93    1.75
   2   7 -17    0.27    2.99
   2  -7  17   10.89    3.72
   2  -7  17   10.63    1.60
  -2  -7 -17   10.11    4.01
  -2  -7 -17    8.34    3.19
   2   7  18   25.57    5.76
   2  -7 -18   20.74    7.68
  -2  -7  18   27.02    4.45
   2  -7 -18   26.52    5.66
   2  -7  18   16.96    2.60
  -2  -7 -18   15.55    4.79
   2  -7  18   28.94    1.93
   2  -7  18   21.37    4.55
   2   7 -18   25.18    3.66
  -2  -7 -18   26.40    6.15
  -2  -7  19    2.07    1.67
   2  -7 -19    2.40    3.38
   2  -7 -19   -0.51    2.99
   2   7 -19    3.47    2.04
  -2  -7 -19    2.11    2.47
   2  -7  19    1.16    1.18
   2  -7  19    0.88    2.75
  -2  -7 -19    1.39    2.79
   2  -7  19    0.02    1.15
  -2  -7  20    1.18    1.46
   2  -7 -20    3.90    4.65
   2  -7 -20    0.54    2.62
  -2  -7 -20    1.89    3.35
   2   7 -20   -0.41    2.62
   2  -7  20    2.91    2.42
   2  -7  20   -0.02    0.43
  -2  -7 -20   -0.89    2.46
   2  -7  20    0.56    0.40
  -2  -7  21   19.23    2.63
   2  -7 -21   -0.18    5.00
   2  -7 -21   18.87    5.66
  -2  -7 -21   18.56    4.65
   2   7 -21   19.76    3.15
   2  -7  21   17.42    4.75
  -2  -7 -21   16.39    4.31
   2  -7 -22   -0.10    3.66
  -2  -7  22    5.98    4.14
   2  -7 -22    4.91    3.98
  -2  -7  22    0.28    1.84
  -2  -7 -22    7.06    3.47
   2   7 -22    3.86    2.18
  -2  -7 -22    5.06    4.91
   2  -7  22    5.64    5.50
   2  -7 -23    0.06    2.84
  -2  -7  23    2.24    2.82
  -2  -7  23   -0.50    1.20
   2  -7 -23    1.55    2.60
  -2  -7 -23   -0.01    2.57
   2  -7  23    0.07    2.61
   2   7 -23   -0.91    2.23
  -2  -7 -23    2.04    2.42
  -2  -7  24    0.92    3.80
   2  -7 -24    0.04    3.58
   2  -7 -24   -0.55    3.17
  -2  -7 -24   -2.90    3.13
   2  -7  24   -0.70    3.55
  -2  -7 -24   -1.14    4.57
   2  -7 -25   10.88    4.45
  -2  -7  25    6.55    4.74
   2  -7 -25   13.03    7.62
  -2  -7 -25    3.79    4.30
   2  -7  25    4.37    4.65
  -2  -7 -25    2.88    4.56
   2  -7 -26    3.92    4.16
   2  -7 -26    6.24    4.47
  -2  -7  26   -0.08    4.62
  -2  -7 -26    0.64    3.79
  -2  -7 -26    4.89    6.09
   2  -7  26    2.08    2.76
   2  -7 -27    4.14    4.33
   2  -7 -27    8.31    4.73
  -2  -7  27   -0.01    4.81
  -2  -7 -27   -0.64    4.05
  -2  -7 -27    4.36    4.24
   2  -7  27    2.60    2.99
   2  -7 -28   10.51    5.34
  -2  -7  28    0.03    9.59
   2  -7 -28    9.46    5.76
  -2  -7 -28    0.68    4.71
  -2  -7 -28   14.10    5.15
   2  -7  28    7.53    5.59
   2  -7 -29    7.30    5.21
  -2  -7  29   -0.00    5.45
   2  -7 -29    0.17    4.76
  -2  -7 -29    5.54    4.76
  -2  -7 -29    5.46    4.29
   2   8   0  147.62    8.47
   2  -8   0  137.35    7.08
   2  -8   0  145.46    5.50
  -2  -8   0  148.45    7.51
  -2  -8   1   60.13    5.25
   2  -8  -1   51.98    5.10
   2  -8  -1   59.60    3.57
   2   8   1   60.93    6.29
   2  -8   1   55.86    4.14
   2  -8   1   52.60    4.85
   2  -8   1   36.12    5.07
  -2  -8  -1   56.40    5.35
   2   8  -1   58.64    6.02
   2  -8  -2    0.40    1.35
   2  -8  -2    0.89    2.30
  -2  -8   2    2.13    2.28
   2  -8  -2    0.86    2.36
   2   8   2    1.76    2.80
   2  -8   2    0.51    1.25
   2   8  -2    0.69    2.76
   2  -8   2    1.55    2.19
   2  -8   2    1.93    3.20
  -2  -8  -2   -0.51    2.34
   2  -8  -3    5.52    1.66
   2   8   3    7.55    5.83
   2  -8  -3    1.27    3.24
  -2  -8   3    5.73    3.00
   2  -8  -3    4.85    3.16
  -2  -8  -3    9.03    3.25
   2  -8   3    5.72    1.84
   2   8  -3    5.94    3.54
   2  -8   3    5.26    2.97
   2  -8   3    5.25    2.76
   2  -8  -4  121.61    3.53
   2   8   4  113.96    8.24
   2  -8  -4   59.54    6.76
   2  -8  -4  115.66    6.76
  -2  -8   4  128.20    6.59
   2   8  -4  124.84    7.45
   2  -8   4  116.60    4.71
   2  -8   4  116.03    6.46
   2  -8   4  111.90    5.97
  -2  -8  -4  122.88    7.11
   2  -8  -5    8.86    0.87
   2   8   5    7.60    4.27
   2  -8  -5    7.05    3.56
   2  -8  -5    8.87    3.66
  -2  -8   5    8.39    3.20
  -2  -8  -5    6.51    3.70
   2  -8   5    7.85    2.89
   2  -8   5    0.27    3.06
   2   8  -5    5.32    3.68
   2  -8   5    8.90    2.24
   2  -8  -6   30.35    4.84
  -2  -8   6   29.42    4.45
   2   8   6   30.41    5.92
   2  -8  -6   31.70    1.06
   2  -8  -6   26.65    5.00
   2  -8   6   35.20    3.85
   2  -8   6   36.33    3.24
  -2  -8  -6   33.64    5.07
   2   8  -6   28.87    4.82
   2  -8  -7   43.18    0.85
   2   8   7   46.20    6.55
   2  -8  -7   39.49    5.44
   2  -8  -7   44.55    0.88
   2  -8  -7   42.69    5.71
  -2  -8  -7   46.20    5.55
   2  -8   7   44.57    3.78
   2  -8   7   49.05    4.12
   2  -8   7   44.89    4.33
   2   8   8    2.99    3.68
   2  -8  -8    5.10    3.06
   2  -8  -8    4.33    3.23
  -2  -8   8    0.82    3.92
   2  -8   8    3.37    2.08
   2   8  -8   -0.13    2.90
   2  -8   8    0.57    2.36
   2  -8   8    0.99    2.17
  -2  -8  -8    7.00    2.98
   2   8   9   27.81    5.26
  -2  -8   9   -0.28    3.82
   2  -8  -9   23.89    4.57
   2  -8  -9   21.72    4.75
   2  -8   9   26.59    3.22
  -2  -8  -9   19.42    4.46
   2  -8   9   24.88    3.09
   2   8  -9   -0.09    4.14
   2  -8   9    0.80    5.57
   2   8  10    7.22    3.96
   2  -8 -10    8.77    3.48
   2  -8 -10    5.66    3.49
  -2  -8  10    0.43    2.78
   2  -8  10   -0.44    2.49
   2  -8  10    6.57    2.25
  -2  -8 -10    6.91    3.42
   2   8 -10    0.03    3.09
   2  -8  10    5.57    3.76
   2  -8 -11    3.62    3.05
   2  -8 -11    2.68    3.40
   2   8  11    2.67    3.66
  -2  -8  11    0.14    2.54
   2  -8  11    5.60    2.39
  -2  -8 -11    3.60    3.08
   2   8 -11    0.05    2.82
   2  -8  11    3.46    2.00
   2  -8  11    0.49    2.23
   2   8  12   18.08    4.87
   2  -8 -12   12.63    4.26
   2  -8 -12   14.80    4.58
  -2  -8  12   -0.35    3.29
   2  -8  12   15.22    2.61
  -2  -8 -12   13.05    3.17
  -2  -8 -12   13.92    4.11
   2   8 -12    0.24    3.65
   2  -8  12    0.59    3.14
   2  -8  12   17.21    3.18
   2  -8 -13    4.30    3.84
   2  -8 -13    5.17    3.45
  -2  -8  13    0.36    2.65
   2   8  13    6.91    4.11
  -2  -8 -13    4.34    2.71
  -2  -8 -13    6.72    3.47
   2  -8  13    0.27    2.33
   2  -8  13    5.88    2.06
   2   8 -13    0.34    3.02
   2  -8  13    5.75    2.81
   2   8  14   18.24    5.32
   2  -8 -14   -0.05    4.20
   2  -8 -14   10.03    4.66
  -2  -8  14   -0.14    3.06
   2  -8  14   13.32    2.41
   2   8 -14   -0.20    3.57
  -2  -8 -14   13.14    4.22
   2  -8  14   12.57    3.44
  -2  -8 -14   10.92    3.23
   2  -8  14   12.84    2.67
   2  -8 -15    5.27    6.44
   2  -8 -15    0.16    3.81
   2   8  15    7.46    4.37
  -2  -8  15   -0.06    2.61
  -2  -8 -15    7.07    3.83
   2  -8  15    8.33    3.20
   2  -8  15    9.53    3.17
  -2  -8 -15    6.99    4.53
   2   8 -15    0.12    3.12
   2  -8  15    6.52    2.30
   2  -8 -16    0.37    4.67
   2   8  16   16.18    5.45
   2  -8 -16   16.77    5.24
  -2  -8  16   -0.02    3.08
   2  -8  16   18.20    6.25
   2  -8  16   16.13    2.36
   2  -8  16   16.83    2.71
  -2  -8 -16   16.44    3.60
  -2  -8 -16   23.97    4.66
   2   8 -16   -0.05    3.74
   2   8  17   21.94    6.33
  -2  -8  17   24.78    3.57
   2  -8 -17   22.68    6.20
   2  -8 -17    0.67    5.40
  -2  -8 -17   24.78    5.48
   2  -8  17   25.44    2.87
  -2  -8 -17   21.20    4.16
   2  -8  17   23.58    4.78
   2   8 -17   25.81    4.28
   2  -8  17   24.13    2.58
   2  -8 -18   13.12    5.52
   2  -8 -18   -0.14    4.73
  -2  -8  18   13.44    4.48
   2  -8  18   10.18    1.97
   2  -8  18   11.64    2.23
   2   8 -18   11.18    3.58
   2  -8  18    7.53    4.23
  -2  -8 -18   11.23    4.56
  -2  -8 -18   12.28    3.89
   2  -8 -19   -0.58    4.61
   2  -8 -19    9.11    5.03
  -2  -8  19   14.24    2.78
   2  -8  19   11.85    4.12
  -2  -8 -19    3.52    4.54
  -2  -8 -19    8.75    4.39
   2  -8  19   10.08    1.82
   2  -8  19    0.02    2.59
   2   8 -19    9.58    3.39
   2  -8 -20    0.47    7.39
   2  -8 -20    7.78    5.31
  -2  -8  20    9.01    2.83
  -2  -8 -20   12.13    4.16
  -2  -8 -20    9.71    4.77
   2   8 -20   10.60    3.39
   2  -8  20    8.78    4.41
  -2  -8  21    1.92    1.69
   2  -8 -21   -0.37    2.91
   2  -8 -21    3.48    4.97
  -2  -8 -21    0.19    2.90
   2  -8  21   -1.62    2.71
  -2  -8 -21   -0.49    2.54
   2   8 -21   -0.41    1.97
   2  -8 -22    5.87    4.54
   2  -8 -22    1.09    4.10
  -2  -8  22    4.71    2.22
  -2  -8  22    1.40    4.51
  -2  -8 -22    4.01    4.15
   2  -8  22    5.29    3.96
  -2  -8 -22    0.37    3.43
   2   8 -22    2.11    4.04
   2  -8 -23   -0.13    5.04
  -2  -8  23   12.22    3.73
   2  -8 -23   14.52    5.70
  -2  -8 -23   20.78    5.20
  -2  -8 -23    0.10    4.59
   2  -8  23   12.62    7.74
  -2  -8  24   12.42    3.99
   2  -8 -24   13.76    6.13
   2  -8 -24   17.78    5.46
  -2  -8 -24   -0.33    4.97
  -2  -8 -24   12.04    5.82
   2  -8  24   14.77    5.62
  -2  -8  25    5.46    3.55
   2  -8 -25    8.68    4.69
   2  -8 -25    4.22    5.35
  -2  -8 -25    0.01    4.33
  -2  -8 -25    7.61    5.10
   2  -8 -26   12.63    8.43
  -2  -8  26    5.74    3.61
   2  -8 -26    5.45    5.02
  -2  -8 -26   10.98    8.13
  -2  -8 -26    0.29    4.53
  -2  -8  27    1.84    3.27
   2  -8 -27    4.00    4.94
   2  -8 -27    3.38    6.85
  -2  -8 -27    3.66    4.61
  -2  -8 -27   -0.40    3.76
   2   9   0   28.52    6.05
  -2  -9   0   32.80    5.28
   2  -9   0   30.90    5.17
   2  -9   0   31.15    4.86
   2  -9   0   32.64    3.94
   2   9   1    8.95    4.92
  -2  -9   1   10.80    4.05
   2  -9  -1   11.17    3.82
   2  -9  -1   10.32    2.80
   2  -9  -1    9.39    4.08
  -2  -9  -1   10.87    4.05
   2   9  -1    8.06    4.70
   2  -9   1   11.59    3.66
   2  -9   1    8.70    2.10
   2  -9   1   11.97    3.95
   2  -9  -2    1.29    1.58
   2  -9  -2    0.04    2.58
   2  -9  -2   -0.40    2.40
  -2  -9   2   -0.10    2.44
   2   9   2    0.11    3.26
   2   9  -2    1.53    2.86
   2  -9   2    1.22    2.24
  -2  -9  -2   -0.17    2.55
   2  -9   2    1.35    2.39
   2  -9   2    0.15    1.40
  -2  -9   3   71.84    6.17
   2  -9  -3   59.87    6.17
   2  -9  -3   59.05    6.55
   2   9   3   61.77    7.65
   2  -9  -3   61.10    3.73
  -2  -9  -3   68.61    6.57
   2  -9   3   67.89    3.93
   2  -9   3   63.18    8.28
   2   9  -3   64.82    7.17
   2  -9   3   62.20    5.93
   2   9   4    4.07    3.72
  -2  -9   4    5.03    2.94
   2  -9  -4    4.01    2.93
   2  -9  -4    1.42    3.23
   2  -9  -4    1.80    0.98
  -2  -9  -4    0.54    3.15
   2  -9   4    1.47    1.87
   2  -9   4   -0.03    2.56
   2   9  -4    1.30    3.39
   2  -9   4    1.25    2.81
  -2  -9   5   62.09    5.81
   2  -9  -5   54.13    1.95
   2  -9  -5   48.99    6.35
   2  -9  -5   47.76    5.89
   2   9   5   50.53   11.03
   2  -9   5   53.17    4.02
   2  -9   5   53.18    5.14
   2   9  -5   44.95    6.56
  -2  -9  -5   47.87    9.47
   2  -9  -6    6.15    5.65
   2   9   6   11.34    4.61
  -2  -9   6   -0.19    3.53
   2  -9  -6    6.73    4.02
   2   9  -6    0.44    3.98
   2  -9   6    6.96    3.06
   2  -9   6    0.18    3.23
   2  -9   6    9.35    2.46
  -2  -9  -6   11.53    4.11
   2  -9  -7    0.68    0.39
   2  -9  -7    1.06    2.92
   2  -9  -7    0.74    0.40
  -2  -9   7   -0.66    2.43
   2   9   7   -0.22    3.31
   2  -9  -7    1.43    4.04
   2  -9   7   -0.25    2.11
  -2  -9  -7   -0.64    2.90
   2  -9   7   -0.03    2.27
   2  -9   7    0.90    1.83
   2   9  -7    0.07    2.82
   2   9   8    0.89    4.00
   2  -9  -8    5.14    5.03
   2  -9  -8    3.70    3.76
  -2  -9   8    0.04    2.96
  -2  -9  -8    5.60    3.48
   2   9  -8   -0.11    3.28
   2  -9   8    3.36    2.27
   2  -9   8   -0.11    2.66
   2  -9   8    2.91    2.46
  -2  -9   9    0.38    2.57
   2   9   9    3.60    3.64
   2  -9  -9    2.16    3.15
   2  -9  -9   -2.32    4.53
   2  -9   9    2.74    3.40
  -2  -9  -9    0.89    3.07
   2  -9   9    1.10    2.18
   2  -9   9   -0.02    3.60
   2   9  -9   -0.41    2.89
   2   9  10    3.92    3.72
   2  -9 -10    1.72    3.38
   2  -9 -10    1.55    4.90
  -2  -9  10    0.21    2.71
   2  -9  10    2.31    2.24
   2  -9  10    1.42    3.60
  -2  -9 -10    3.43    3.39
   2  -9  10   -0.44    2.70
   2   9 -10   -0.02    2.98
   2  -9 -11    6.34    5.97
   2   9  11   13.29    7.15
   2  -9 -11    4.95    4.20
  -2  -9  11   -0.20    5.04
  -2  -9 -11   13.58    4.13
   2   9 -11   -0.01    3.59
   2  -9  11    0.45    3.28
   2  -9  11    5.39    2.72
   2  -9  11    5.13    2.95
   2  -9 -12    0.59    3.08
  -2  -9  12   -0.72    2.15
   2   9  12   -1.12    3.09
   2  -9 -12    0.61    3.96
  -2  -9 -12   -0.23    2.66
   2  -9  12    0.83    1.97
   2   9 -12    0.16    2.36
  -2  -9 -12    0.24    1.98
   2  -9  12    0.79    1.75
   2  -9  12    0.22    1.89
   2  -9 -13    0.18    5.89
   2   9  13    3.20    4.61
   2  -9 -13    2.47    4.76
  -2  -9  13    0.38    3.03
   2  -9  13    5.44    3.06
   2  -9  13    4.98    4.29
   2  -9  13    3.94    2.49
   2   9 -13   -0.09    3.47
  -2  -9 -13    8.87    4.03
  -2  -9 -13    4.77    3.14
   2  -9 -14   -0.09    3.98
  -2  -9  14   -0.32    3.01
   2  -9 -14    4.40    4.65
   2   9  14    6.96    4.75
   2  -9  14    7.77    3.31
  -2  -9 -14    3.74    4.30
   2  -9  14    4.50    2.48
   2   9 -14    0.31    3.35
  -2  -9 -14    5.07    3.23
   2  -9  14    7.55    2.81
   2  -9 -15   -0.57    4.17
   2  -9 -15    7.96    7.10
  -2  -9  15   -0.70    3.07
   2   9  15    7.14    4.79
   2  -9  15    7.07    2.46
   2  -9  15    7.70    2.82
   2   9 -15   -0.34    3.31
  -2  -9 -15    5.93    3.33
   2  -9  15    4.13    3.51
  -2  -9 -15    5.87    4.44
   2  -9 -16    0.44    5.72
  -2  -9  16   25.93    4.16
   2  -9 -16   28.48    6.88
  -2  -9 -16   26.69    6.09
   2  -9  16   21.71    3.71
   2  -9  16   23.74    4.92
   2   9 -16   17.60    4.56
  -2  -9 -16   18.43    4.68
   2  -9  16   17.04    4.92
   2  -9 -17    0.07    5.77
  -2  -9  17   21.87    4.07
   2  -9 -17   14.88    6.61
  -2  -9 -17   22.66    6.00
   2  -9  17   18.67    3.04
   2  -9  17   17.36    3.47
   2   9 -17   20.99    4.42
  -2  -9 -17   18.96    6.98
   2  -9  17   17.83    7.56
   2  -9 -18   -0.99    3.21
  -2  -9  18    1.12    2.26
   2  -9 -18   -2.18    3.76
   2  -9  18    1.06    1.74
  -2  -9 -18    1.07    3.42
   2  -9  18   -0.79    2.86
   2   9 -18    0.96    3.74
  -2  -9 -18    2.82    2.61
   2  -9  18    0.22    1.57
  -2  -9  19    6.57    3.03
   2  -9 -19    8.45    5.62
   2  -9 -19    1.49    4.43
   2  -9  19    3.42    4.04
  -2  -9 -19    5.44    3.75
  -2  -9 -19   -0.07    4.93
   2   9 -19    4.71    3.42
  -2  -9  20   11.68    3.41
   2  -9 -20    0.23    5.25
   2  -9 -20   12.16    6.17
  -2  -9 -20   11.42    5.55
  -2  -9 -20    7.80    4.43
   2   9 -20    6.50    3.81
   2  -9  20    7.60    4.67
   2  -9 -21    0.44    4.58
  -2  -9  21    4.91    2.71
   2  -9 -21    8.20    5.35
  -2  -9  21    3.79    3.22
   2   9 -21    1.80    3.08
  -2  -9 -21   -0.16    3.76
  -2  -9 -21    3.99    4.69
   2  -9 -22   -0.04    4.65
  -2  -9  22    5.17    3.29
   2  -9 -22    9.70    7.87
  -2  -9 -22    3.16    4.75
  -2  -9 -22    0.11    3.84
   2  -9 -23    1.03    4.80
  -2  -9  23    2.83    3.55
   2  -9 -23    1.73    5.45
  -2  -9 -23    9.59    5.04
  -2  -9 -23   -0.16    3.90
  -2  -9  24    3.25    5.25
   2  -9 -24   -1.16    7.31
   2  -9 -24    7.77    5.05
  -2  -9 -24    5.05    7.70
  -2  -9 -24   -0.64    3.73
   2 -10   0    9.09    4.20
  -2 -10   0   13.68    4.78
   2 -10   0   11.86    4.73
   2 -10   0    9.58    2.31
   2  10   0    9.25    5.47
   2 -10  -1   24.08    2.58
   2 -10  -1   17.56    5.02
   2  10   1   19.42    6.41
  -2 -10   1   25.25    8.29
   2 -10  -1   17.35    5.41
   2 -10   1   19.00    4.90
  -2 -10  -1   24.91    5.67
   2 -10   1   21.75    5.33
   2 -10   1   23.40    2.97
   2  10  -1   24.44    6.18
   2 -10  -2    4.52    6.21
   2  10   2    6.99    5.20
   2 -10  -2    8.00    1.82
  -2 -10   2    3.42    4.27
   2 -10  -2    6.12    4.58
  -2 -10  -2    9.37    4.58
   2 -10   2    7.77    3.77
   2 -10   2    9.13    2.44
   2  10  -2    7.21    4.87
   2 -10   2   -0.15    4.22
  -2 -10   3    8.46    4.39
   2 -10  -3    9.64    1.73
   2  10   3    9.70    5.53
   2 -10  -3    5.10    4.75
   2 -10  -3   11.05    6.75
  -2 -10  -3    7.55    4.83
   2 -10   3   10.21    3.89
   2  10  -3    4.80    7.91
   2 -10   3   -0.02    4.29
   2 -10   3   11.86    2.69
  -2 -10   4   10.11    4.35
   2 -10  -4    8.08    1.54
   2 -10  -4   11.47    4.34
   2 -10  -4    5.63    4.17
   2  10   4    9.04    5.48
   2 -10   4   10.13    2.76
   2 -10   4   10.18    5.88
   2  10  -4    8.70    7.72
  -2 -10  -4    7.52    4.84
   2 -10   4    0.15    4.08
  -2 -10   5   28.19    7.91
   2 -10  -5   20.80    2.41
   2 -10  -5   20.48    5.24
   2 -10  -5   14.14    5.45
   2  10   5   23.79    6.62
   2  10  -5   -0.09    8.83
   2 -10   5   -0.51    4.82
  -2 -10  -5   19.35    5.78
   2 -10   5   18.96    4.51
   2 -10   5   22.94    3.47
   2  10   6   -0.16    4.00
  -2 -10   6    0.35    3.11
   2 -10  -6    2.59    3.25
   2 -10  -6    1.49    3.45
   2 -10  -6    1.22    0.74
   2 -10   6    0.14    2.67
  -2 -10  -6    3.23    3.54
   2  10  -6   -0.03    5.36
   2 -10   6    0.39    2.15
   2 -10   6    0.92    3.17
   2  10   7    3.78    4.94
   2 -10  -7    0.09    0.60
   2 -10  -7    0.25    0.37
   2 -10  -7    1.30    2.75
   2 -10  -7   -3.04    2.51
  -2 -10   7   -0.49    2.50
   2 -10   7    0.74    2.08
   2 -10   7    0.26    2.23
   2 -10   7   -0.26    1.77
  -2 -10  -7   -1.53    4.48
   2  10  -7    0.16    4.22
   2  10   8   26.63    6.64
   2 -10  -8   22.57    5.18
   2 -10  -8   21.37    5.52
  -2 -10   8    0.02    4.92
   2 -10   8   21.87    6.21
  -2 -10  -8   21.78    5.69
   2 -10   8   15.62    5.55
   2 -10   8   -0.22    4.40
   2  10  -8   -0.36    8.17
   2 -10  -9   13.10    4.68
  -2 -10   9   -0.01    4.31
   2  10   9   11.10    6.05
   2 -10  -9   10.72    5.09
   2 -10   9   10.41    3.64
   2  10  -9   -0.29    7.27
   2 -10   9    6.39    3.38
  -2 -10  -9   17.17    5.29
   2 -10   9    0.13    6.18
  -2 -10  10    0.29    4.05
   2 -10 -10    9.07    4.46
   2 -10 -10   10.36    4.90
   2  10  10    7.32    5.73
  -2 -10 -10    8.80    5.09
   2  10 -10   -0.13    6.91
   2 -10  10    8.10    3.40
   2 -10  10   -0.37    3.95
   2 -10  10    8.55    3.27
   2  10  11    5.51    4.64
   2 -10 -11    4.74    4.13
   2 -10 -11    4.78    3.78
  -2 -10  11   -0.73    3.21
  -2 -10 -11   -0.83    4.24
   2 -10  11    2.34    4.30
   2 -10  11    3.27    2.87
   2  10 -11   -0.07    5.71
   2 -10  11    0.15    3.22
   2 -10 -12    4.59    4.80
  -2 -10  12    0.23    3.63
   2 -10 -12    0.31    4.28
   2  10  12   13.02    5.17
  -2 -10 -12    2.90    4.75
   2  10 -12   -0.06    4.05
   2 -10  12    4.20    3.33
   2 -10  12    5.60    2.96
   2 -10  12    5.90    3.60
  -2 -10 -12    2.59    3.50
   2  10  13    8.94    4.78
   2 -10 -13   -0.40    4.08
   2 -10 -13   -2.55    4.66
  -2 -10  13    0.63    3.36
   2 -10  13    2.46    2.78
  -2 -10 -13    3.78    3.24
   2 -10  13    1.95    3.20
   2  10 -13    0.06    3.52
   2 -10  13    3.69    5.05
  -2 -10 -13    7.56    4.46
   2 -10 -14    2.97    5.22
  -2 -10  14   -0.60    3.43
   2 -10 -14   -0.42    4.35
  -2 -10 -14    8.95    4.76
   2 -10  14    2.39    2.77
   2  10 -14   -0.29    3.68
   2 -10  14    5.88    3.43
  -2 -10 -14    5.09    3.44
   2 -10  14    4.88    3.38
   2 -10 -15   13.07   10.50
  -2 -10  15   17.81    4.72
   2 -10 -15    0.61    5.92
   2 -10  15   18.09    3.92
   2 -10  15   16.19    4.32
   2  10 -15   14.79    4.98
   2 -10  15   19.35    4.91
  -2 -10 -15   19.47    6.67
  -2 -10 -15   14.88    4.69
   2 -10 -16    0.22    4.54
  -2 -10  16    3.98    5.17
   2 -10 -16    7.16    5.24
   2 -10  16    1.87    2.63
  -2 -10 -16    2.53    3.42
   2  10 -16    2.82    3.53
   2 -10  16    2.18    4.48
  -2 -10 -16    0.47    4.78
   2 -10 -17    0.19    7.97
  -2 -10  17    2.99    3.65
   2 -10 -17    4.73    5.85
   2 -10  17    6.62    4.25
  -2 -10 -17    4.75    5.54
   2 -10  17    3.72    3.10
  -2 -10 -17    6.06    5.78
   2  10 -17    3.90    3.81
   2 -10 -18    0.46    6.90
  -2 -10  18   -0.85    3.22
   2 -10 -18    2.15    4.87
  -2 -10 -18    3.29    4.92
  -2 -10 -18    3.32    3.33
   2  10 -18    4.95    5.46
   2 -10 -19    1.09    4.63
  -2 -10  19    1.84    3.24
   2 -10 -19    4.78    5.47
   2  10 -19    2.24    3.54
  -2 -10 -19    1.05    3.35
  -2 -10 -19    3.19    5.13
  -2 -10  20   -2.29    2.21
   2 -10 -20   -0.81    3.34
   2 -10 -20    2.71    3.72
   2  10 -20   -0.03    2.46
  -2 -10 -20   -1.02    2.50
  -2 -10 -20    5.44    3.67
   2 -10 -21    0.51    6.11
   2 -10 -21   18.58    6.25
  -2 -10 -21   -0.89    4.41
  -2 -10 -21   17.31    6.60
  -2 -11   0    5.69    4.15
   2 -11   0    2.37    1.94
   2  11   0    0.38    4.55
   2 -11   0   -0.25    3.53
   2 -11   0    0.81    5.55
  -2 -11   1    9.60    4.99
   2 -11  -1    8.23    3.34
   2 -11  -1    7.65    4.44
   2  11   1   11.04    8.55
   2 -11  -1    5.92    4.48
  -2 -11  -1    8.00    5.19
   2 -11   1    3.67    4.29
   2  11  -1    7.85    5.45
   2 -11   1    6.27    2.54
   2 -11   1    0.08    4.23
   2 -11  -2    0.56    3.97
   2 -11  -2    5.19    4.03
   2 -11  -2    1.71    2.72
   2  11   2   10.32    7.67
  -2 -11   2    4.24    4.35
   2 -11   2    2.10    2.41
   2  11  -2    3.77    4.72
   2 -11   2   -0.77    4.03
  -2 -11  -2   11.15    4.67
   2 -11   2    4.10    3.77
  -2 -11   3    9.96    5.40
   2  11   3   14.15    6.59
   2 -11  -3    8.31    5.18
   2 -11  -3   11.54    5.09
  -2 -11  -3   14.07    5.89
   2 -11   3   11.65    3.23
   2  11  -3   16.52    5.89
   2 -11   3    0.33    4.84
   2 -11   3   14.99    4.77
  -2 -11   4   14.90    5.41
   2 -11  -4    9.67    5.23
   2 -11  -4   10.68    5.11
   2  11   4   14.16    6.55
  -2 -11  -4   13.28    6.04
   2 -11   4   12.01    5.21
   2  11  -4   14.56    5.89
   2 -11   4    0.78    4.73
   2 -11   4   13.35    4.72
  -2 -11   5    1.17    4.50
   2 -11  -5    4.17    4.31
   2  11   5   11.37    5.67
   2 -11  -5   -0.28    4.47
  -2 -11  -5    2.76    4.95
   2 -11   5    7.29    3.88
   2  11  -5    7.82    4.85
   2 -11   5    3.95    4.45
   2 -11   5    1.08    4.16
   2  11   6    8.87    5.89
   2 -11  -6    6.67    4.58
  -2 -11   6    5.22    4.75
   2 -11  -6    5.76    4.95
   2 -11   6    8.57    4.74
  -2 -11  -6    8.51    5.36
   2  11  -6   -0.37    5.07
   2 -11   6    4.71    3.97
   2 -11   6    0.15    4.27
   2 -11  -7    2.58    4.03
   2  11   7   -2.10    5.20
   2 -11  -7    3.56    4.26
  -2 -11   7    2.08    4.09
   2 -11   7    2.71    2.73
   2  11  -7    0.39    4.36
   2 -11   7   -0.57    3.62
  -2 -11  -7   11.28    4.69
   2 -11   7    0.48    3.40
   2 -11  -8    4.15    3.95
   2  11   8   -2.22    5.04
  -2 -11   8    5.49    3.88
   2 -11  -8    1.58    4.36
   2 -11   8    1.98    2.80
  -2 -11  -8   -1.52    4.61
   2 -11   8   -0.73    5.35
   2  11  -8    0.49    4.24
   2 -11   8    1.92    3.25
   2 -11  -9    0.13    4.74
   2 -11  -9   -2.34    4.11
   2  11   9   -3.25    5.30
  -2 -11   9    8.25    3.78
  -2 -11  -9    4.21    3.18
   2 -11   9    3.98    2.90
   2  11  -9   -0.20    4.16
   2 -11   9   -1.11    3.69
   2 -11   9    0.43    3.25
   2 -11 -10    4.57    3.23
   2  11  10    4.10    6.07
   2 -11 -10    4.89    5.13
  -2 -11  10    4.38    4.28
   2  11 -10    0.36    4.72
   2 -11  10    7.67    3.50
   2 -11  10   -0.55    4.20
   2 -11  10    2.00    3.70
  -2 -11 -10    8.47    5.66
   2 -11 -11    1.80    5.10
   2 -11 -11    1.94    3.18
  -2 -11  11    7.91    4.17
   2 -11  11    5.90    3.50
   2 -11  11   -3.13    4.53
   2  11 -11    0.21    6.99
  -2 -11 -11    6.07    8.69
   2 -11 -12   -0.48    2.86
  -2 -11  12    2.53    3.78
   2 -11 -12    5.31    4.73
  -2 -11 -12   -2.85    8.00
   2 -11  12    0.37    4.84
   2  11 -12    0.21    6.33
   2 -11  12    4.31    3.56
  -2 -11 -12    1.21    3.40
   2 -11 -13    5.08    3.24
   2 -11 -13    1.45    8.22
  -2 -11  13    2.56    4.17
   2 -11  13    4.79    3.94
   2 -11  13    4.09    3.34
   2  11 -13    0.20    4.27
  -2 -11 -13    5.90    8.69
  -2 -11 -13   -1.10    3.74
  -2 -11  14    2.80    5.96
   2 -11 -14   -0.63    4.85
   2 -11 -14   10.78    8.09
   2 -11  14    0.76    3.15
   2 -11  14    2.34    3.45
   2  11 -14    5.08    4.01
  -2 -11 -14   -0.27    3.31
  -2 -11 -14    4.83    8.31
   2 -11 -15   -0.66    5.72
   2 -11 -15   -2.67    6.17
  -2 -11  15    8.24    4.50
   2 -11  15    6.06    3.65
  -2 -11 -15    1.64    6.01
   2  11 -15    6.22    4.66
   2 -11  15    5.87    3.99
  -2 -11 -15   13.41    9.90
   2 -11 -16    1.11    6.49
   2 -11 -16   10.17    7.08
  -2 -11  16   16.07    7.89
  -2 -11 -16   13.50   11.40
  -2 -11 -16    7.00    4.51
   2 -11  16   11.03    3.96
   2 -11  16   10.34    4.45
   2  11 -16   12.49    5.26
   2 -11 -17   -0.86    6.11
  -2 -11  17    5.98    4.63
   2 -11 -17    1.00    6.59
  -2 -11 -17    6.32   10.64
   2  11 -17    7.19    5.03
  -2 -11 -17    9.27    4.08
   2  12   0   -3.25    5.75
  -2 -12   0    6.95    5.69
   2 -12   0    6.71    4.54
   2 -12   0    4.90    4.65
  -2 -12   1    3.22    4.37
   2  12   1    6.35    4.64
   2 -12  -1    2.68    3.60
   2 -12  -1   -1.73    3.68
   2 -12   1   -2.55    3.87
  -2 -12  -1    2.00    4.55
   2  12  -1    3.82    4.43
   2 -12   1   -3.23    3.60
   2 -12  -2    2.64    3.44
   2  12   2   -4.38    4.23
   2 -12  -2    0.38    3.33
  -2 -12   2   -2.14    3.82
   2  12  -2   -0.21    4.04
  -2 -12  -2    5.12    4.09
   2 -12   2    0.53    3.33
  -2 -12   3    4.18    4.41
   2  12   3   -2.12    4.93
   2 -12  -3    5.60    4.03
   2 -12  -3   -4.25    4.29
  -2 -12  -3    1.84    5.01
   2 -12   3    2.00    2.45
   2 -12   3    1.21    3.78
   2 -12   3   -0.37    3.75
   2  12  -3    0.81    4.72
   2 -12  -4    2.52    4.84
   2  12   4    7.73    6.08
  -2 -12   4    0.55    5.29
   2 -12  -4    3.60    4.60
  -2 -12  -4    1.61    3.88
   2 -12   4    7.37    4.42
   2  12  -4    1.54    5.48
   2 -12   4    3.90    4.42
   2 -12  -5    1.80    3.75
   2 -12  -5   -0.06    3.61
  -2 -12   5    1.33    3.91
   2  12  -5   -1.04    4.16
  -2 -12  -5    2.09    2.85
   2 -12   5   -0.79    3.23
   2 -12   5   -1.98    5.14
   2 -12  -6    6.55    4.64
   2 -12  -6   -1.35    4.76
  -2 -12   6    0.58    5.02
  -2 -12  -6    3.39    3.83
   2  12  -6    1.00    5.32
   2 -12   6    3.07    6.46
   2 -12   6    4.83    4.20
   2 -12  -7    5.47    3.62
   2 -12  -7   -0.14    5.67
  -2 -12   7    5.35    5.32
   2 -12   7    7.60    6.92
  -2 -12  -7    3.73    4.28
   2 -12   7    3.39    4.46
   2  12  -7    9.24    5.79
   2 -12  -8   -2.75    4.62
  -2 -12   8   -0.88    4.17
   2 -12  -8   -2.46    2.88
  -2 -12  -8    1.73    3.49
   2 -12   8   -2.98    3.61
   2  12  -8   -3.71    4.50
   2 -12   8    2.36    3.85
   2 -12  -9   -3.27    2.39
  -2 -12   9    3.88    3.40
   2 -12  -9    0.05    3.53
   2 -12   9    1.33    2.87
   2 -12   9    2.22    3.09
  -2 -12  -9   -2.14    2.87
   2  12  -9   -0.98    3.73
   2 -12 -10    1.07    3.49
  -2 -12  10   -5.78    3.13
   2 -12 -10    3.61    3.27
  -2 -12 -10   -1.12    2.62
   2 -12  10    3.18    2.60
   2  12 -10   -2.49    3.32
   2 -12  10    1.08    2.77
   2 -12 -11    4.85    5.39
  -2 -12  11    7.67    7.56
   2 -12 -11    1.32    9.33
  -2 -12 -11    5.10    4.26
   2  12 -11    4.74    5.20
   2 -12  11    0.00    3.98
   2 -12  11    4.52    4.40
  -2 -12 -11   -0.78    3.81
  -3   0   0   -0.65    0.70
   3   0   0    1.21    1.12
  -3   0   1  390.88    7.07
  -3   0  -1  384.01    6.97
   3   0  -1  394.64    7.33
   3   0   1  385.17    7.09
  -3   0  -2  109.86    3.00
   3   0  -2  113.39    3.34
   3   0   2  112.18    4.08
  -3   0   2  108.92    3.14
  -3   0   3   38.55    1.96
  -3   0  -3   37.95    2.60
   3   0   3   34.89    1.87
   3   0  -3   39.31    2.15
  -3   0  -4  223.66    4.57
   3   0  -4  227.09    5.22
  -3   0   4  213.61    4.76
   3   0   4  222.22    4.65
  -3   0  -4  228.15    4.93
   3   0  -5    2.16    1.20
  -3   0  -5    1.82    1.11
  -3   0  -5    2.48    0.93
   3   0   5    1.66    0.95
  -3   0   5    2.40    1.10
  -3   0   6   49.50    2.37
  -3   0  -6   51.87    2.84
   3   0  -6   50.05    3.72
  -3   0  -6   49.32    3.53
   3   0   6   51.15    2.08
  -3   0   7   23.24    1.95
  -3   0  -7   25.92    1.55
  -3   0  -7   28.40    2.14
   3   0   7   24.15    1.61
   3   0  -7   26.27    2.09
   3   0   8    0.34    1.35
   3   0  -8    2.01    1.19
  -3   0   8    1.26    1.09
  -3   0  -8    1.58    0.86
  -3   0  -8    0.61    1.26
   3   0  -9  214.74    5.42
   3   0   9  208.02    4.40
  -3   0   9  221.46    6.52
  -3   0  -9  208.67    4.28
  -3   0  -9  218.29    5.71
  -3   0  10    4.26    1.34
   3   0 -10    3.72    1.48
   3   0  10    3.30    1.61
  -3   0 -10    2.89    0.95
  -3   0 -10    3.63    1.64
   3   0  10    2.89    1.06
  -3   0  11  326.68    7.05
  -3   0 -11  330.35    9.82
   3   0 -11  327.88    7.46
   3   0  11  327.92    7.70
  -3   0 -11  328.52    6.83
   3   0  11  316.55    6.01
  -3   0  12  166.97    4.70
   3   0  12  169.00    3.86
   3   0 -12  164.93    4.99
  -3   0 -12  168.17    5.66
   3   0  12  164.67    5.37
  -3   0 -12  164.81    3.60
   3   0 -13  111.99    4.25
   3   0  13  111.62    3.05
   3   0  13  114.05    6.41
  -3   0  13  115.14    3.99
  -3   0 -13  109.95    2.86
  -3   0 -13  115.45    4.83
   3   0  14    8.43    1.30
   3   0 -14    7.23    2.00
  -3   0 -14    6.89    2.48
   3   0  14    7.88    2.29
  -3   0  14    7.33    1.81
  -3   0 -14    8.88    1.15
   3   0  15   11.34    1.40
   3   0 -15    8.98    2.14
  -3   0 -15   10.51    1.26
  -3   0 -15   11.92    2.76
   3   0  15   10.43    2.42
  -3   0  15   11.61    1.99
  -3   0 -16   37.54    3.82
   3   0  16   31.57    1.91
   3   0 -16   31.54    2.95
  -3   0  16   30.88    2.67
   3   0  16   34.00    3.36
  -3   0 -16   31.61    1.71
   3   0 -17   40.38    3.25
  -3   0 -17   38.17    1.85
   3   0  17   42.80    2.08
  -3   0  17   38.01    2.92
   3   0  17   36.74    3.71
  -3   0 -17   37.93    4.12
   3   0  18    5.44    1.27
   3   0 -18    3.74    2.07
  -3   0  18    5.33    2.03
  -3   0 -18    6.12    1.10
  -3   0  18    6.19    2.24
   3   0  18    5.65    2.65
  -3   0 -18    4.34    2.83
   3   0 -19    0.32    1.54
  -3   0 -19    0.60    2.10
   3   0  19    0.99    0.88
  -3   0  19    0.57    1.50
  -3   0 -19    0.79    1.16
  -3   0  19   -0.01    1.41
   3   0  19    0.19    1.85
   3   0  20   73.74    5.21
  -3   0  20   69.72    5.71
  -3   0 -20   68.52    3.23
  -3   0 -20   70.14    5.64
   3   0 -20   68.83    4.24
   3   0  20   69.22    2.67
  -3   0  20   70.84    4.19
   3   0  21    4.16    2.50
   3   0  21    2.15    1.55
  -3   0  21    3.29    1.96
   3   0 -21    1.70    1.95
  -3   0 -21    1.60    2.75
  -3   0 -21    1.32    0.91
  -3   0  21    2.02    1.81
  -3   0 -22  131.28    7.66
  -3   0  22  138.25    8.34
   3   0 -22  139.55    8.25
   3   0  22  122.34    7.10
  -3   0 -22  130.48    3.24
   3   0  23    3.21    3.18
  -3   0 -23    7.73    3.57
  -3   0  23    4.74    2.53
   3   0 -23    3.95    2.46
  -3   0 -23    3.92    1.56
  -3   0 -24    3.37    4.18
  -3   0  24    7.20    2.82
  -3   0 -24    5.99    1.06
   3   0 -24    4.10    2.68
   3   0  24    4.72    3.35
   3   0 -25    6.09    2.78
  -3   0 -25    6.24    3.99
  -3   0 -25    5.26    1.49
  -3   0  25    7.96    2.81
   3   0  25   -0.07    3.53
  -3   0 -26   36.09    5.89
  -3   0  26   34.09    4.40
  -3   0 -26   32.90    1.39
   3   0 -26   29.34    4.17
  -3   0 -26   31.11    1.37
   3   0  26   -0.01    5.41
  -3   0  27    8.22    3.11
   3   0 -27    8.63    4.45
  -3   0 -27    5.60    0.64
  -3   0 -27    3.12    0.99
  -3   0 -27    7.38    4.13
   3   0  27    0.01    3.93
  -3   0  28   28.08    4.52
  -3   0 -28   27.74    6.26
   3   0  28   -0.01    5.52
   3   0 -28   22.86    3.97
  -3   0 -29    5.44    7.43
   3   0 -29   11.40    3.21
   3   0  29    0.09    4.94
  -3   0  29    5.68    3.80
  -3   0 -30    4.02    5.14
   3   0 -30    9.43    3.21
   3   0  30   -0.09    4.72
  -3   0  30    7.26    3.90
   3   0 -31    0.03    2.65
  -3   0 -31    3.81    4.39
   3   0 -31    3.84    2.62
  -3   0  31    2.45    5.14
   3   0  31    0.19    4.09
   3   0  32   -0.23    4.32
   3   0 -32   -0.04    2.40
  -3   0 -32    1.66    4.12
   3   0 -32    3.37    2.47
  -3   0  32    0.05    3.26
   3   0  33   -0.04    5.77
  -3   0  33    8.80    4.39
   3   0  34    0.30    4.82
  -3   0  34   -2.16    3.59
   3  -1   0  209.14    4.72
  -3   1   0  208.73    4.56
   3   1   0  205.76    4.77
  -3  -1   0  208.79    4.64
  -3   1  -1  703.17   11.51
   3   1   1  682.31   11.75
  -3   1  -1  704.73   10.80
   3  -1  -1  691.06   11.89
  -3  -1   1  701.11   11.68
  -3   1   1  676.77   11.39
  -3  -1  -1  688.69   11.53
   3  -1   1  697.40   11.68
   3   1  -1  671.42   11.76
  -3   1  -2  327.36    6.07
  -3  -1   2  330.11    6.35
   3  -1  -2  320.08    6.59
  -3   1  -2  321.66    5.69
   3   1   2  316.53    6.39
   3  -1   2  331.78    7.36
  -3  -1  -2  319.00    6.21
   3   1  -2  321.09    7.69
  -3   1   2  317.32    6.28
   3  -1  -3    9.24    1.56
  -3  -1   3    9.64    1.44
  -3   1  -3    7.27    1.81
   3   1   3    7.89    1.39
  -3   1  -3    9.08    1.28
  -3   1   3    7.48    1.39
   3  -1   3    9.48    1.27
  -3  -1  -3    8.19    1.32
   3   1  -3    8.87    1.48
  -3   1  -4   60.19    2.93
  -3   1  -4   59.02    2.24
  -3  -1   4   57.84    2.37
   3  -1  -4   61.88    2.70
   3   1   4   57.04    2.45
  -3   1   4   57.74    2.54
   3  -1   4   58.66    2.20
  -3  -1  -4   60.48    2.37
   3   1  -4   60.08    2.61
   3  -1  -5   59.70    2.76
  -3  -1   5   56.70    2.40
  -3   1  -5   63.14    2.44
   3   1   5   56.52    2.51
  -3   1  -5   57.97    2.08
  -3   1   5   61.60    2.59
   3   1  -5   62.13    3.70
   3  -1   5   57.42    2.13
  -3  -1  -5   57.62    2.40
   3   1   6  160.42    4.00
   3  -1  -6  152.18    4.36
  -3  -1   6  144.85    3.84
  -3   1  -6  151.18    3.32
  -3   1  -6  159.31    5.23
  -3  -1  -6  145.21    4.32
  -3   1   6  148.20    4.12
   3  -1   6  149.07    3.87
   3  -1   6  148.87    3.43
   3   1  -6  151.15    4.13
  -3  -1  -6  146.46    3.74
  -3   1  -7    3.70    1.33
  -3   1  -7    4.32    0.94
   3  -1  -7    5.36    1.53
   3   1   7    4.14    1.25
  -3  -1   7    4.57    1.24
  -3   1   7    4.51    1.36
   3  -1   7    3.08    1.28
  -3  -1  -7    3.86    1.47
   3   1  -7    3.49    1.39
   3  -1   7    3.62    0.96
  -3  -1  -7    4.57    1.20
  -3   1  -8  100.46    2.56
   3  -1  -8   97.99    3.67
  -3   1  -8  103.05    3.61
  -3  -1   8   97.30    3.19
   3   1   8   97.68    3.20
   3  -1   8  100.52    4.68
  -3  -1  -8  102.57    3.81
   3   1  -8   98.04    3.48
   3  -1   8  100.49    2.65
  -3  -1  -8  104.43    3.14
  -3   1   8  101.35    3.51
   3   1   9   63.60    2.71
  -3   1  -9   66.63    2.78
   3  -1  -9   68.98    3.28
  -3   1  -9   68.53    3.23
  -3  -1   9   60.34    2.70
  -3   1   9   68.03    3.08
   3  -1   9   68.70    2.90
   3   1  -9   65.90    2.95
  -3  -1  -9   63.65    3.29
  -3  -1  -9   68.47    2.54
   3  -1   9   65.25    3.01
   3   1  10    7.17    1.44
  -3   1 -10    6.66    1.51
  -3  -1  10    8.96    1.54
   3  -1 -10    6.82    1.81
  -3   1 -10    9.76    2.82
   3   1 -10    8.14    2.51
  -3  -1 -10    8.10    1.35
  -3  -1 -10    6.71    2.94
   3  -1  10    5.44    1.59
   3  -1  10    7.77    1.81
  -3   1  10    8.45    1.67
  -3   1 -11   10.60    1.06
   3   1  11    7.83    1.51
  -3  -1  11   10.43    1.65
   3  -1 -11    9.55    1.98
  -3   1 -11    7.82    2.09
   3   1 -11    8.81    1.76
  -3  -1 -11   10.02    2.17
  -3  -1 -11    9.18    1.45
   3  -1  11    9.29    1.91
   3  -1  11   10.35    1.67
  -3   1  11    9.94    1.85
  -3  -1  12   14.73    1.85
   3  -1 -12   13.25    2.25
  -3   1 -12   12.78    2.45
   3   1  12   11.38    1.75
  -3   1 -12   14.52    1.13
  -3  -1 -12   17.53    2.50
   3  -1  12   15.84    2.33
   3   1 -12   12.85    2.00
   3  -1  12   15.68    1.23
  -3  -1 -12   12.50    2.39
  -3   1  12   14.71    2.16
  -3   1 -13   43.17    1.65
  -3  -1  13   44.03    2.58
   3  -1 -13   43.16    3.17
   3   1  13   43.52    3.60
  -3   1 -13   41.64    3.42
   3  -1  13   43.45    1.70
   3   1 -13   42.87    2.80
   3  -1  13   44.54    3.30
  -3  -1 -13   45.79    3.63
  -3   1  13   42.37    2.97
  -3  -1 -13   44.55    2.23
  -3  -1  14   51.96    2.90
   3  -1 -14   49.45    3.44
   3   1  14   56.99    2.74
  -3   1 -14   52.53    3.88
  -3   1 -14   52.79    1.72
  -3  -1 -14   49.70    2.47
  -3  -1 -14   52.02    3.92
   3  -1  14   52.51    1.87
   3  -1  14   46.69    3.57
   3   1 -14   51.17    3.07
  -3   1  14   56.75    4.88
  -3   1 -15   71.88    4.59
  -3  -1  15   72.77    3.28
  -3   1 -15   71.47    2.64
   3  -1 -15   74.42    3.97
   3   1  15   72.85    4.28
   3   1  15   68.58    3.05
  -3  -1 -15   73.74    4.64
   3  -1  15   66.98    4.17
  -3   1  15   74.50    3.82
  -3  -1 -15   68.50    2.77
   3   1 -15   70.39    3.57
   3  -1  15   74.79    2.83
  -3   1 -16   38.96    3.91
  -3  -1  16   35.33    2.71
  -3   1 -16   34.12    2.02
   3   1  16   35.57    2.50
   3   1  16   34.15    3.52
   3  -1 -16   39.60    3.26
  -3   1  16   39.59    3.09
  -3   1  16   40.47    2.61
   3  -1  16   38.81    3.62
   3   1 -16   37.65    2.90
  -3  -1 -16   39.98    5.92
  -3  -1 -16   34.83    2.23
   3  -1  16   38.49    1.60
  -3  -1  17   53.60    4.44
   3   1  17   57.22    3.01
  -3   1 -17   55.20    1.66
   3  -1 -17   56.24    3.82
   3   1  17   56.55    4.36
  -3   1 -17   57.04    4.60
   3  -1  17   54.57    4.30
  -3   1  17   52.49    3.67
  -3  -1 -17   53.25    4.59
  -3   1  17   59.05    3.09
   3   1 -17   54.03    3.40
  -3  -1 -17   53.38    2.59
   3  -1  17   51.04    2.43
   3   1  18   31.25    3.81
  -3   1 -18   34.07    1.33
   3  -1 -18   38.21    3.32
   3   1  18   35.32    3.99
  -3   1 -18   28.47    4.31
  -3  -1  18   32.70    2.72
  -3  -1 -18   33.34    2.21
  -3   1  18   34.09    2.82
   3   1 -18   34.44    3.00
   3  -1  18   36.03    3.81
  -3   1  18   32.54    3.20
  -3  -1 -18   32.40    4.20
   3  -1  18   34.39    1.43
  -3   1 -19   13.43    1.44
  -3   1 -19   19.98    3.61
   3  -1 -19   24.54    2.94
   3   1  19   18.71    2.11
   3   1  19   17.06    3.40
  -3  -1  19   19.95    3.53
   3  -1  19   15.21    1.58
  -3   1  19   17.89    3.85
  -3  -1 -19   20.27    3.71
   3   1 -19   17.70    2.58
   3  -1  19   17.91    3.39
  -3   1  19   11.92    3.05
  -3  -1 -19   16.56    1.86
   3   1  20   14.64    3.52
   3   1  20   12.56    2.09
   3  -1 -20   16.78    3.01
  -3  -1  20   14.13    3.06
  -3   1 -20   17.77    3.93
  -3   1 -20   15.27    0.86
  -3  -1  20   17.45    2.33
  -3   1  20   18.64    2.50
   3  -1  20   12.43    3.48
   3   1 -20   13.41    3.93
  -3  -1 -20   12.71    2.74
  -3  -1 -20   19.06    3.78
   3  -1  20   13.10    1.33
  -3   1 -21   60.35    5.70
   3   1  21   59.73    5.39
   3  -1 -21   60.79    6.55
   3   1  21   56.31    3.17
  -3   1 -21   60.92    1.31
  -3  -1  21   61.54    4.78
  -3  -1  21   58.45    3.59
  -3   1  21   60.69    3.98
  -3  -1 -21   58.54    4.11
   3  -1  21   60.10    5.29
   3   1 -21   54.35    5.67
  -3  -1 -21   56.51    5.82
  -3   1 -22   66.26    1.10
  -3   1 -22   69.90    6.33
   3   1  22   67.69    3.28
   3  -1 -22   72.58    4.89
   3   1  22   72.89    5.86
  -3  -1  22   70.10    4.00
  -3  -1  22   71.87    5.06
  -3   1  22   72.30    4.33
   3  -1  22   64.94    5.64
  -3  -1 -22   69.49    6.47
  -3  -1 -22   71.93    3.15
   3   1 -22   75.62    4.33
  -3   1 -23   37.08    5.73
  -3  -1  23   37.38    4.48
  -3  -1  23   40.43    3.36
   3   1  23   38.90    5.42
   3  -1 -23   40.59    4.30
  -3  -1 -23   40.02    5.68
   3  -1  23   37.98    4.95
   3   1 -23   40.80    3.68
  -3   1  23   44.85    3.81
  -3  -1 -23   42.60    2.68
  -3   1 -24    4.82    3.70
   3  -1 -24    6.51    2.74
  -3  -1  24    4.14    2.91
   3   1  24    3.07    3.42
  -3  -1  24    4.67    2.19
  -3   1  24    5.49    2.45
   3   1 -24    6.36    2.38
   3  -1  24    2.68    3.45
  -3  -1 -24    4.13    3.65
  -3  -1 -24    4.65    1.59
  -3  -1  25   11.23    3.35
   3  -1 -25    7.91    3.11
   3   1  25    6.44    4.21
  -3   1 -25    9.06    4.33
  -3   1  25    7.76    2.85
  -3  -1 -25    7.85    4.16
   3  -1  25    0.04    3.72
   3   1 -25   10.57    2.69
  -3  -1 -25    8.26    2.72
  -3  -1  26    7.13    3.02
  -3   1 -26    5.40    3.83
   3   1  26    0.04    3.62
   3  -1 -26    2.66    4.35
  -3  -1 -26    1.27    3.79
   3  -1  26    0.17    3.45
   3   1 -26    7.18    3.59
  -3  -1 -26    3.40    1.52
  -3   1  26    4.10    2.59
  -3   1 -27    0.60    3.65
  -3  -1  27    1.16    4.41
   3  -1 -27    2.62    2.66
   3   1  27   -0.14    3.39
  -3  -1 -27    3.29    3.48
   3  -1  27    0.10    3.16
  -3  -1 -27    0.98    1.34
   3   1 -27    5.30    2.19
  -3   1  27    1.10    2.42
  -3  -1  28    2.92    2.91
   3  -1 -28    3.47    2.57
  -3   1 -28    2.75    3.68
   3   1  28   -0.19    3.46
   3  -1  28    0.11    3.46
  -3  -1 -28    1.23    1.22
  -3  -1 -28    1.18    1.88
  -3   1  28    0.50    2.54
   3   1 -28    1.65    2.11
  -3  -1 -28   -1.26    3.19
  -3   1 -29   -0.32    3.65
   3  -1 -29   -0.06    2.42
  -3  -1  29    0.07    2.75
   3   1  29    0.32    3.45
   3  -1 -29    2.03    2.35
  -3  -1 -29    0.33    3.72
   3  -1  29   -0.16    3.22
  -3   1  29    0.41    2.48
   3   1 -29    2.68    2.05
  -3  -1  30   12.07    4.14
   3  -1 -30    0.13    3.48
  -3   1 -30    7.76    5.27
   3   1  30   -0.00    5.12
   3  -1 -30    8.85    5.15
  -3  -1 -30    3.80    4.66
   3  -1  30   -0.08    5.01
  -3   1  30   10.49    3.66
   3   1 -30   12.10    4.36
   3  -1 -31    2.31    2.80
   3  -1 -31   -0.09    3.99
   3   1  31   -0.07    3.90
  -3  -1  31    0.38    3.26
   3  -1  31    0.01    5.71
  -3   1  31    3.58    4.48
   3   1 -31    1.64    2.12
  -3  -1 -31   -0.97    5.62
   3  -1 -32   -0.11    3.60
   3  -1 -32   11.86    3.96
   3   1  32    0.00    5.98
  -3  -1  32   11.28    4.64
  -3   1  32   10.79    4.13
  -3  -1 -32   10.34    5.14
   3  -1  32   -0.13    8.39
   3  -1 -33    0.13    4.81
   3  -1 -33    5.29    5.16
   3   1  33   -0.18    5.33
  -3  -1  33    6.47    4.13
  -3   1  33    1.41    3.64
  -3  -1 -33    5.28    4.50
   3  -1  33    0.23    5.00
   3   1  34   -0.53    6.22
  -3  -1  34    6.64    4.77
  -3   1  34    5.86    4.21
  -3  -1 -34    9.21    5.33
   3  -1  34   -0.16    5.75
  -3   2   0   12.41    0.94
  -3  -2   0   10.29    1.65
  -3   2   0   11.01    2.29
   3   2   0   11.00    1.69
   3  -2   0   10.24    1.68
  -3   2  -1  531.00    9.47
   3  -2  -1  570.52   10.57
  -3  -2   1  557.06   10.23
  -3   2  -1  542.78    8.23
   3   2   1  533.77   10.28
  -3   2   1  551.36    9.93
   3  -2   1  564.87   11.36
  -3   2   1  558.29    7.88
  -3  -2  -1  561.90   10.33
   3   2  -1  532.53   11.58
  -3   2  -2  305.47    5.30
   3  -2  -2  308.89    6.75
  -3   2  -2  302.98    5.94
  -3  -2   2  304.95    6.50
   3   2   2  300.76    6.69
   3   2  -2  293.74    6.57
  -3   2   2  316.65    4.62
   3  -2   2  310.00    6.24
  -3  -2  -2  304.92    6.48
  -3   2   2  311.69    6.49
   3   2   3  123.04    3.94
   3  -2  -3  124.57    3.98
  -3   2  -3  129.62    3.05
  -3   2  -3  126.07    3.29
  -3  -2   3  129.66    3.75
   3   2  -3  121.83    3.96
   3  -2   3  127.65    3.49
  -3  -2  -3  125.59    5.04
  -3   2   3  122.61    3.78
  -3   2  -4   35.12    1.86
   3   2   4   38.47    2.39
   3  -2  -4   39.38    2.67
  -3   2  -4   38.41    1.86
  -3  -2   4   39.06    2.25
   3  -2   4   39.36    1.99
  -3   2   4   38.59    2.43
   3  -2   4   39.64    1.82
   3   2  -4   37.52    3.46
  -3  -2  -4   38.93    2.33
  -3   2  -5  124.65    3.32
  -3  -2   5  122.27    3.66
   3   2   5  123.97    3.91
  -3   2  -5  122.64    3.09
   3  -2  -5  115.65    4.03
   3   2  -5  117.76    3.77
   3  -2   5  119.90    3.17
  -3   2   5  119.59    3.90
  -3  -2  -5  124.62    3.80
   3  -2   5  124.94    3.28
  -3   2  -6   24.00    1.51
   3   2   6   22.81    2.16
   3  -2  -6   20.99    2.33
  -3  -2   6   23.12    1.92
  -3   2  -6   22.16    1.81
   3  -2   6   19.02    1.55
  -3  -2  -6   22.73    2.04
   3   2  -6   19.84    2.06
   3  -2   6   22.34    1.78
  -3   2   6   24.58    2.19
  -3   2  -7  274.17    5.12
   3  -2  -7  284.75    7.02
  -3  -2   7  278.54    6.12
   3   2   7  271.16    6.42
  -3   2  -7  270.47    6.03
   3  -2   7  281.30    5.33
   3   2  -7  267.22    6.25
   3  -2   7  277.38    5.99
  -3   2   7  277.60    6.60
  -3  -2  -7  289.52    6.37
  -3   2  -8  208.25    4.14
   3   2   8  210.70    5.46
   3  -2  -8  208.15    5.98
  -3  -2   8  207.13    5.07
  -3   2  -8  203.68    5.25
   3  -2   8  204.48    5.17
   3  -2   8  216.54    5.19
  -3  -2  -8  209.33    5.89
  -3   2   8  210.07    5.63
  -3  -2  -8  222.47    5.42
   3   2  -8  208.03    6.80
  -3   2  -9   15.35    1.21
   3   2   9   11.45    1.97
  -3  -2   9   14.63    1.75
   3  -2  -9   13.71    2.30
  -3   2  -9   14.66    2.04
   3  -2   9   12.74    1.21
   3  -2   9   13.98    1.97
  -3  -2  -9   12.32    2.24
  -3   2   9   15.14    2.16
   3   2  -9   13.38    1.90
  -3  -2  -9   12.47    1.91
  -3   2 -10  206.23    3.96
   3  -2 -10  201.95    6.21
  -3  -2  10  203.98    6.43
   3   2  10  205.07    5.61
  -3   2 -10  198.98    5.68
   3  -2  10  208.78    5.63
   3   2 -10  211.10    5.47
  -3  -2 -10  214.10    6.17
  -3   2  10  210.81    5.92
  -3  -2 -10  217.09    5.41
   3  -2  10  210.24    4.03
  -3   2 -11  110.43    2.56
  -3  -2  11  106.01    3.58
   3   2  11  102.46    5.47
  -3   2 -11  109.39    6.03
   3  -2 -11  107.19    4.56
  -3  -2 -11  113.79    4.67
   3  -2  11  111.47    3.36
  -3   2  11  110.59    4.33
   3   2 -11  103.83    3.86
  -3  -2 -11  108.12    3.85
   3  -2  11  108.39    4.17
  -3   2 -12   34.11    3.04
   3  -2 -12   28.86    3.10
  -3  -2  12   32.12    2.28
   3   2  12   31.63    2.65
  -3   2 -12   31.45    1.39
   3  -2  12   33.53    2.06
  -3  -2 -12   30.58    3.66
   3   2 -12   31.34    2.51
  -3  -2 -12   21.07    4.67
  -3   2  12   36.40    4.38
   3  -2  12   32.84    2.88
  -3   2 -13   90.28    2.17
  -3   2 -13   91.30    4.57
   3  -2 -13   97.63    4.56
   3   2  13   94.07    3.87
  -3  -2  13   90.56    3.41
   3  -2  13   89.11    2.24
  -3   2  13   98.92    2.66
  -3   2  13   92.82    4.34
   3   2 -13   92.41    3.77
  -3  -2 -13   94.60    4.63
  -3  -2 -13   92.20    3.61
   3  -2  13   84.54    4.25
  -3   2 -14   41.13    3.78
   3  -2 -14   45.46    3.74
  -3  -2  14   45.29    2.73
   3   2  14   44.87    3.07
  -3   2 -14   44.38    2.05
   3   2 -14   42.64    3.01
  -3   2  14   48.52    3.58
  -3   2  14   42.02    2.00
  -3  -2 -14   46.97    3.81
  -3  -2 -14   46.74    2.86
   3  -2  14   42.71    2.15
   3  -2  14   42.93    3.51
   3  -2 -15    4.57    2.15
   3   2  15    3.03    1.80
  -3   2 -15    4.56    2.32
  -3  -2  15    3.55    2.30
  -3   2 -15    4.47    0.68
   3  -2  15    2.67    2.17
  -3  -2 -15    3.84    2.41
   3  -2  15    3.81    0.70
  -3   2  15    5.44    1.89
  -3  -2 -15    5.04    1.63
   3   2 -15    3.80    1.73
  -3   2  15    4.48    2.08
  -3  -2  16   36.82    2.55
  -3   2 -16   39.13    3.98
   3  -2 -16   39.72    3.66
   3   2  16   37.09    3.05
  -3   2 -16   36.42    1.65
   3  -2  16   36.46    1.19
  -3  -2 -16   38.67    5.86
   3   2 -16   37.32    2.87
  -3  -2 -16   32.27    2.66
  -3   2  16   34.78    2.17
   3  -2  16   38.72    3.80
  -3  -2  17   11.45    1.87
  -3   2 -17   10.23    3.11
   3   2  17   12.09    2.24
  -3   2 -17    7.07    0.97
   3  -2 -17    9.38    2.72
  -3   2  17    9.36    1.62
  -3  -2 -17   12.39    3.05
   3  -2  17    9.27    0.98
   3   2 -17   10.44    2.09
  -3  -2 -17   12.28    2.00
   3  -2  17   12.44    2.85
  -3  -2  18   41.60    2.77
   3  -2 -18   43.54    3.97
  -3   2 -18   38.91    4.45
   3   2  18   43.21    3.40
  -3   2 -18   40.49    0.84
   3  -2  18   39.89    0.89
  -3  -2 -18   42.52    6.69
   3   2 -18   41.64    3.13
  -3   2  18   39.97    2.59
  -3  -2 -18   38.20    2.91
   3  -2  18   44.85    4.21
  -3  -2  19   21.30    2.41
   3   2  19   22.07    4.23
   3  -2 -19   24.34    3.49
  -3   2 -19   25.28    4.05
  -3   2  19   22.41    2.26
  -3  -2 -19   23.73    4.05
   3   2 -19   19.68    2.67
  -3  -2 -19   22.34    2.51
   3  -2  19   21.09    3.84
   3   2  20    8.33    2.41
   3  -2 -20   12.25    3.08
  -3   2 -20    9.96    3.58
  -3  -2  20   11.42    3.09
  -3  -2 -20   10.26    3.52
   3   2 -20    9.28    2.32
  -3   2  20   10.18    3.05
  -3  -2 -20   10.83    3.19
   3  -2  20   11.85    3.31
  -3   2 -21    0.42    2.47
   3  -2 -21    1.73    2.12
  -3  -2  21    0.41    2.15
   3   2  21    0.93    1.56
  -3  -2  21   -0.14    1.36
   3   2 -21   -0.20    1.54
  -3  -2 -21    0.97    2.17
  -3  -2 -21    0.85    2.45
  -3   2  21    1.81    1.42
   3  -2  21    3.34    2.35
  -3   2 -22   32.26    5.34
  -3  -2  22   31.75    4.57
   3  -2 -22   42.74    4.48
  -3  -2  22   36.23    3.01
   3   2  22   28.36    5.00
  -3  -2 -22   38.95    3.15
   3   2 -22   37.12    3.38
  -3  -2 -22   38.51    5.18
  -3   2  22   42.75    3.25
   3  -2  22   39.17    4.99
   3  -2 -23   87.09    6.02
  -3  -2  23   89.33    6.16
  -3   2 -23   80.41   10.55
  -3  -2  23   84.08    5.96
   3   2  23   80.93    4.54
   3   2 -23   86.87    4.56
  -3  -2 -23   83.73    7.20
  -3  -2 -23   83.22    4.26
  -3   2  23   87.93    6.52
   3  -2  23   77.53    6.51
  -3   2 -24    6.58    4.19
   3  -2 -24    7.90    4.89
  -3  -2  24    7.38    3.35
  -3  -2  24    5.52    2.17
  -3  -2 -24    6.80    2.18
  -3  -2 -24    6.98    3.83
  -3   2  24    7.18    2.44
   3   2 -24    7.57    2.31
   3  -2  24    0.05    3.48
  -3  -2  25   28.57    4.74
  -3   2 -25   27.73    5.73
  -3  -2  25   30.03    3.13
   3  -2 -25   33.49    4.45
  -3  -2 -25   29.20    5.55
  -3   2  25   28.60    3.58
   3   2 -25   28.68    4.93
  -3  -2 -25   25.86    3.11
   3  -2  25   -0.01    5.10
  -3   2 -26    8.13    4.46
   3  -2 -26    4.61    3.32
  -3  -2  26    5.90    5.38
  -3  -2  26    7.12    2.30
  -3  -2 -26    6.94    3.55
  -3   2  26    5.47    2.76
  -3  -2 -26    8.08    4.23
   3   2 -26    6.78    2.42
   3  -2  26   -0.08    3.83
  -3  -2  27    2.84    3.30
   3  -2 -27    2.37    2.87
  -3   2 -27    2.77    4.04
  -3  -2 -27    1.74    3.58
  -3   2  27    3.43    2.64
  -3  -2 -27    4.79    2.03
   3   2 -27    3.50    2.15
   3  -2  27    0.02    5.49
  -3  -2  28    2.59    3.40
   3  -2 -28    2.25    3.02
   3  -2 -28    1.31    3.07
  -3  -2 -28    2.68    3.70
  -3   2  28    2.47    2.71
   3  -2  28   -0.19    5.72
  -3  -2 -28    4.30    2.07
   3   2 -28    4.68    2.16
  -3  -2  29   20.13    7.00
   3  -2 -29   10.72    4.05
   3  -2 -29    0.05    4.19
  -3  -2 -29   15.23    4.92
  -3   2  29   11.57    3.70
   3  -2  29    0.14    5.10
   3   2 -29   13.30    2.85
  -3  -2 -29   16.23    2.76
   3  -2 -30    0.09    3.83
   3  -2 -30    8.92    3.76
  -3  -2  30   10.38    4.31
   3   2 -30    9.46    2.51
  -3  -2 -30    9.30    4.63
  -3   2  30    7.07    3.55
   3  -2  30    0.06    4.81
  -3  -2  31    2.55    3.45
   3  -2 -31    2.73    2.96
   3  -2 -31   -0.02    2.98
  -3   2  31    0.20    2.86
   3  -2  31   -0.17    4.10
  -3  -2 -31    4.28    3.73
   3  -2 -32    0.13    5.81
  -3  -2  32    5.72    4.70
  -3   2  32    5.76    3.67
   3  -2  32   -0.03    5.28
  -3  -2 -32   12.42    4.81
   3  -2 -33    3.52    3.63
  -3  -2  33    2.73    4.22
   3  -2 -33    0.01    3.37
  -3   2  33    4.48    3.40
  -3  -2 -33    1.70    6.79
   3  -2  33    0.34    4.80
  -3  -2  34    3.66    4.55
   3  -2 -34    1.04    3.75
  -3   2  34    2.94    3.68
   3  -2  34    0.14    5.31
  -3  -2 -34    7.08    4.78
   3  -3   0   37.75    2.56
  -3   3   0   38.60    1.77
   3   3   0   34.59    2.78
  -3   3   0   35.26    2.36
  -3  -3   0   39.53    2.61
   3   3   1  196.01    7.18
   3  -3  -1  208.46    5.47
  -3   3  -1  199.80    4.98
  -3  -3   1  206.53    5.52
  -3   3  -1  205.96    3.62
   3   3  -1  196.20    5.59
   3  -3   1  204.82    5.26
  -3   3   1  204.89    5.34
  -3  -3  -1  213.37    7.12
   3  -3  -2   15.29    2.12
   3   3   2   13.47    2.20
  -3   3  -2   12.74    1.73
  -3  -3   2   14.02    1.98
  -3   3  -2   13.66    1.14
  -3   3   2   15.11    1.97
   3   3  -2   25.09    2.20
   3  -3   2   13.97    1.89
   3  -3   2   11.37    1.16
  -3  -3  -2   15.54    2.09
   3  -3  -3  429.57    9.43
   3   3   3  440.64    9.61
  -3   3  -3  437.88    8.40
  -3  -3   3  440.98    9.08
  -3   3  -3  435.85    7.25
   3  -3   3  446.51    8.72
   3  -3   3  451.21    7.47
   3   3  -3  428.33    9.23
  -3   3   3  441.13    9.14
  -3  -3  -3  477.15    9.67
   3  -3  -4  104.19    4.21
   3   3   4  108.20    4.21
  -3   3  -4  108.77    3.34
  -3   3  -4  109.14    2.91
   3  -3   4  104.11    3.39
   3  -3   4  108.03    2.93
  -3   3   4  109.35    5.63
   3   3  -4  101.15    3.98
  -3  -3  -4  110.12    4.06
   3  -3  -5  169.74    7.16
  -3  -3   5  183.45    4.97
   3   3   5  170.92    5.49
  -3   3  -5  176.47    4.13
  -3   3  -5  172.49    4.23
   3  -3   5  179.61    4.12
  -3   3   5  181.03    5.34
   3  -3   5  188.24    4.52
  -3   3   5  181.77    2.36
  -3  -3  -5  179.45    5.26
   3   3  -5  170.97    5.17
   3  -3  -6    0.88    1.69
   3   3   6    2.82    2.48
  -3   3  -6    2.14    1.15
  -3  -3   6    0.89    2.10
  -3   3  -6    3.20    1.09
   3  -3   6    3.00    1.10
  -3   3   6    2.35    0.38
  -3   3   6    3.33    1.60
  -3  -3  -6    3.09    1.55
   3   3  -6    2.91    1.53
   3  -3   6    1.73    1.12
   3  -3  -7   21.97    2.61
  -3   3  -7   16.27    1.86
   3   3   7   17.73    2.46
  -3  -3   7   19.05    2.05
  -3   3  -7   14.76    1.57
  -3  -3  -7   20.25    2.25
   3  -3   7   19.94    1.56
  -3   3   7   21.67    2.43
   3   3  -7   15.36    2.18
   3  -3   7   15.99    1.81
   3  -3  -8   10.75    2.44
   3   3   8   10.99    2.32
  -3   3  -8   10.29    1.88
  -3  -3   8   12.13    2.76
  -3   3  -8   13.92    1.38
   3  -3   8    9.78    2.05
  -3   3   8   12.14    0.44
  -3   3   8   13.99    2.30
   3   3  -8   11.32    2.03
  -3  -3  -8   12.29    2.13
   3  -3   8   10.67    1.75
   3  -3  -9   75.84    4.23
  -3  -3   9   72.40    3.19
  -3   3  -9   72.26    3.52
  -3   3  -9   75.43    2.40
   3   3   9   68.61    3.87
  -3   3   9   74.40    1.22
   3  -3   9   73.26    2.43
  -3   3   9   77.73    4.01
  -3  -3  -9   76.93    3.99
   3  -3   9   75.42    3.31
  -3  -3  -9   79.85    3.63
   3   3  -9   76.40    3.49
   3  -3 -10   34.87    3.31
  -3  -3  10   31.59    2.46
  -3   3 -10   32.51    2.85
  -3   3 -10   33.79    2.46
   3   3  10   34.01    3.06
   3  -3  10   34.39    1.70
   3  -3  10   36.91    4.01
  -3   3  10   34.06    0.89
  -3  -3 -10   35.55    3.13
   3   3 -10   33.39    2.64
  -3  -3 -10   33.65    2.84
   3  -3 -11   62.11    6.00
   3   3  11   65.88    3.83
  -3   3 -11   58.10    3.62
  -3  -3  11   63.77    3.12
  -3   3 -11   64.27    2.10
  -3   3  11   64.52    1.40
   3  -3  11   66.81    2.14
  -3  -3 -11   68.24    4.03
   3  -3  11   63.18    3.44
  -3  -3 -11   67.88    3.52
   3   3 -11   65.73    4.75
   3  -3 -12    5.05    3.47
   3   3  12    3.60    2.11
  -3   3 -12    6.18    2.02
  -3   3 -12    4.47    0.92
  -3  -3  12    4.37    1.58
  -3   3  12    5.35    0.68
  -3  -3 -12    5.01    2.18
   3   3 -12    4.32    1.74
   3  -3  12    8.17    2.03
   3  -3  12    4.99    0.91
  -3  -3 -12    5.44    1.89
   3  -3 -13   43.43    3.80
   3   3  13   41.30    3.47
  -3  -3  13   39.43    2.63
  -3   3 -13   39.05    3.57
  -3  -3 -13   42.95    3.71
   3   3 -13   42.67    2.96
  -3   3  13   42.15    1.46
   3  -3  13   40.29    2.14
   3  -3  13   39.79    3.35
  -3  -3 -13   46.16    3.20
  -3   3 -14   26.88    3.35
   3  -3 -14   28.79    3.56
   3   3  14   23.92    3.17
  -3  -3  14   25.17    2.34
  -3   3  14   27.09    1.35
   3  -3  14   27.32    3.12
   3  -3  14   28.19    1.26
  -3  -3 -14   29.42    3.46
   3   3 -14   30.01    2.64
  -3  -3 -14   24.94    2.80
  -3   3 -15    8.99    2.73
   3  -3 -15    8.70    2.82
  -3  -3  15    8.49    1.81
   3   3  15   10.48    2.54
   3  -3  15    8.42    0.82
  -3   3  15    9.11    1.68
   3  -3  15    8.21    2.64
   3   3 -15    7.52    2.04
  -3  -3 -15    8.97    2.76
  -3  -3 -15   10.21    2.22
   3  -3 -16  125.09    6.17
  -3  -3  16  128.15    4.28
  -3   3 -16  125.90    6.06
   3   3  16  123.71    5.63
   3   3 -16  124.43    4.70
  -3  -3 -16  131.93    6.15
  -3   3  16  127.12    3.21
   3  -3  16  130.21    5.85
  -3  -3 -16  127.89    5.06
   3  -3  16  129.14    2.19
   3  -3 -17   24.60    3.70
  -3  -3  17   24.94    2.31
  -3   3 -17   23.18    3.63
   3   3  17   22.58    3.29
   3  -3  17   20.86    0.60
   3   3 -17   18.79    2.57
   3  -3  17   23.16    3.52
  -3  -3 -17   20.71    3.81
  -3   3  17   22.78    1.73
   3  -3  17   22.50    0.86
  -3  -3 -17   22.36    2.81
  -3  -3  18   22.86    3.58
   3  -3 -18   20.46    3.84
   3   3  18   22.96    3.39
  -3   3 -18   21.68    6.01
  -3  -3 -18   22.73    3.98
  -3   3  18   24.58    1.90
   3  -3  18   22.71    3.74
   3   3 -18   22.34    2.70
  -3  -3 -18   25.48    2.95
   3  -3 -19   33.59    4.44
   3   3  19   40.69    3.94
  -3   3 -19   40.00    4.87
  -3  -3  19   35.21    2.80
   3   3 -19   36.52    3.14
   3  -3  19   36.52    4.46
  -3  -3 -19   40.65    4.75
  -3   3  19   37.85    3.47
  -3  -3 -19   43.35    3.43
  -3  -3  20   21.11    2.34
   3  -3 -20   26.31    6.05
  -3   3 -20   25.79    4.31
   3   3  20   20.28    3.35
  -3  -3 -20   23.66    3.04
   3   3 -20   16.87    2.69
   3  -3  20   22.75    4.08
  -3   3  20   19.88    2.15
  -3  -3 -20   19.28    6.38
  -3  -3  21   27.75    2.55
   3  -3 -21   35.50    4.33
   3   3  21   24.11    3.55
  -3   3 -21   25.42    4.83
  -3   3  21   21.98    2.51
   3  -3  21   26.61    4.42
  -3  -3 -21   28.24    4.69
   3   3 -21   23.26    4.35
  -3  -3 -21   26.55    3.27
  -3  -3  22    1.17    1.53
   3  -3 -22    3.75    2.64
   3   3  22    0.84    2.18
  -3   3 -22    2.61    3.01
  -3   3  22    1.11    1.56
   3  -3  22    3.16    2.72
  -3  -3 -22    2.55    2.97
   3   3 -22    2.56    2.67
  -3  -3 -22    1.74    3.01
   3  -3 -23    2.32    2.90
   3   3  23    4.54    2.40
  -3  -3  23    3.82    2.95
  -3  -3  23    1.29    1.73
   3   3 -23    2.10    1.90
  -3  -3 -23    1.42    3.23
  -3   3  23    3.21    1.82
  -3  -3 -23    3.24    2.13
   3  -3  23    6.12    4.64
  -3  -3  24    3.70    3.64
   3  -3 -24    9.25    3.56
  -3  -3  24    7.60    2.16
  -3   3  24    7.43    3.55
  -3  -3 -24    6.05    2.67
  -3  -3 -24    5.37    4.05
   3   3 -24    7.86    2.28
   3  -3  24    8.43    3.84
   3  -3 -25   16.47    3.84
   3  -3 -25   13.46    6.11
  -3  -3  25   -0.01    4.06
  -3  -3  25   14.83    3.69
  -3   3  25    0.04    2.73
  -3  -3 -25   12.86    6.91
  -3  -3 -25   15.65    2.99
   3   3 -25   11.64    2.52
   3  -3  25   17.10    4.25
   3  -3 -26    3.69    3.15
   3  -3 -26    5.09    3.38
  -3  -3  26    4.32    2.19
  -3  -3  26    0.02    3.48
  -3  -3 -26    3.23    3.84
  -3   3  26    0.21    2.34
  -3  -3 -26    6.11    2.55
   3   3 -26    4.20    2.01
   3  -3  26    2.80    3.65
   3  -3 -27   11.79    4.18
  -3  -3  27   12.49    2.44
  -3  -3  27   -0.01    4.70
   3  -3 -27   11.47    3.96
  -3  -3 -27   10.59    4.31
   3   3 -27    9.09    2.50
  -3   3  27   -0.06    3.01
  -3  -3 -27   13.76    3.18
   3  -3  27   15.08    4.60
  -3  -3  28    0.09    3.39
   3  -3 -28    4.19    3.08
   3  -3 -28    2.64    3.11
  -3   3  28   -0.37    2.35
  -3  -3 -28    3.04    5.19
  -3  -3 -28    4.93    3.72
   3   3 -28    2.22    1.85
   3  -3  28   -0.05    3.59
   3  -3 -29    5.88    3.55
  -3  -3  29   -0.14    3.88
   3  -3 -29    6.62    3.56
  -3  -3 -29    7.41    3.94
  -3   3  29   -0.05    2.75
  -3  -3 -29    7.05    2.80
   3  -3  29    0.11    4.22
   3   3 -29    2.31    1.96
   3  -3 -30    0.24    3.47
  -3  -3  30   -0.05    3.97
   3  -3 -30    5.63    3.48
  -3  -3 -30    4.18    3.96
  -3   3  30   -0.07    2.79
  -3  -3 -30    7.40    2.78
   3  -3  30    0.04    4.47
  -3  -3  31   -0.03    3.35
   3  -3 -31    1.07    2.95
   3  -3 -31   -0.05    2.95
  -3  -3 -31   -0.02    2.07
  -3   3  31    0.09    2.34
  -3  -3 -31    2.68    3.49
  -3  -3 -31    7.13    5.08
   3  -3  31   -0.05    3.76
   3  -3 -32    1.86    3.29
   3  -3 -32    0.21    3.32
  -3  -3  32    3.70    3.98
  -3  -3 -32    2.41    3.82
  -3   3  32   -0.10    2.81
   3  -3  32   -0.10    6.30
  -3  -3  33    7.22    5.00
   3  -3 -33    6.70    4.29
   3  -3 -33    4.13    6.75
  -3   3  33    0.06    5.54
   3  -3  33    0.22    5.54
  -3  -3 -33    5.50    4.82
   3  -4   0    9.03    2.07
   3   4   0    8.83    2.31
  -3   4   0    6.55    0.76
   3  -4   0   10.15    0.85
  -3  -4   0   11.25    2.18
   3  -4  -1  138.35    4.95
  -3   4  -1  136.39    2.77
  -3  -4   1  150.45    5.17
   3   4   1  137.14    5.18
   3  -4   1  143.22    4.87
  -3  -4  -1  145.49    5.19
   3   4  -1  139.16    5.22
   3  -4   1  138.32    2.85
   3   4   2  111.60    6.89
  -3   4  -2  107.88    2.59
   3  -4  -2  117.17    6.70
  -3  -4   2  122.17    4.67
   3  -4   2  115.43    4.26
   3   4  -2  113.48    4.69
   3  -4   2  116.65    2.79
  -3  -4  -2  121.09    4.75
   3   4   3   21.08    2.91
  -3   4  -3   22.22    2.14
   3  -4  -3   23.11    2.86
  -3  -4   3   24.99    2.52
   3  -4   3   19.64    2.24
   3   4  -3   19.95    2.64
  -3  -4  -3   24.07    2.71
   3  -4   3   18.89    1.47
   3   4   4   58.56    3.98
   3  -4  -4   59.75    3.87
  -3   4  -4   57.68    3.14
  -3  -4   4   58.69    3.41
   3  -4   4   59.33    2.30
   3   4  -4   58.20    3.58
   3  -4   4   57.42    2.99
  -3  -4  -4   64.21    5.35
   3   4   5  119.28    7.15
  -3  -4   5  126.97    6.11
   3  -4  -5  122.99    5.18
  -3   4  -5  121.18    4.48
   3   4  -5  120.29    4.73
   3  -4   5  123.79    4.58
   3  -4   5  118.45    3.96
  -3  -4  -5  125.44    4.93
  -3   4  -6   99.39    4.49
   3  -4  -6  109.83    5.10
   3   4   6  106.83    4.96
  -3  -4   6  104.79    4.12
   3  -4   6  105.98    3.72
   3  -4   6  105.08    3.38
   3   4  -6  102.29    6.12
  -3  -4  -6  105.82    4.64
   3  -4  -7   57.04    4.23
  -3   4  -7   50.82    4.04
   3   4   7   60.24    4.00
  -3  -4   7   58.07    4.73
   3  -4   7   57.23    2.72
   3   4  -7   56.72    3.56
   3  -4   7   62.37    2.88
  -3  -4  -7   62.73    3.78
   3   4   8   69.10    4.39
  -3   4  -8   67.77    3.29
  -3  -4   8   74.34    3.58
   3  -4  -8   68.78    4.65
   3   4  -8   72.91    3.86
   3  -4   8   70.53    2.90
   3  -4   8   76.27    3.33
  -3  -4  -8   72.01    4.06
  -3   4  -9   46.63    3.15
   3  -4  -9   55.27    4.27
   3   4   9   49.54    4.08
  -3  -4   9   50.65    4.50
   3  -4   9   56.91    3.20
   3  -4   9   54.54    2.46
   3   4  -9   48.86    3.44
  -3  -4  -9   57.55    3.82
   3   4  10    7.80    2.61
   3  -4 -10    9.60    2.79
  -3   4 -10    8.82    2.08
  -3  -4  10    9.96    1.92
  -3  -4 -10    1.23    2.41
   3   4 -10    7.78    2.12
   3  -4  10    9.31    2.08
   3  -4  10    8.94    2.09
  -3  -4 -10    9.98    2.40
   3   4  11    6.43    2.71
  -3   4 -11    9.93    2.17
   3  -4 -11    8.99    2.76
  -3  -4  11    9.85    2.89
   3  -4  11    8.11    1.29
  -3  -4 -11    6.53    2.51
  -3  -4 -11    8.44    3.54
   3  -4  11    7.74    3.24
   3   4 -11    6.03    2.14
   3  -4 -12   88.66    7.63
   3   4  12   94.35    5.26
  -3   4 -12   86.92    4.51
  -3  -4  12   89.44    3.75
  -3  -4 -12   93.13    4.61
   3   4 -12   86.43    4.23
   3  -4  12   91.12    2.72
  -3  -4 -12   89.83    4.89
   3  -4 -13    5.95    2.47
   3   4  13    2.91    3.66
  -3   4 -13    3.89    2.11
  -3  -4  13    2.40    1.68
   3   4 -13    3.60    1.82
   3  -4  13    2.96    0.96
  -3  -4 -13    2.33    2.27
  -3   4  13    3.38    0.39
   3  -4  13    5.07    3.11
  -3  -4 -13    2.49    2.14
   3  -4 -14  125.99    6.44
  -3   4 -14  117.67    5.72
  -3  -4  14  126.27    4.54
   3   4  14  120.68    6.18
  -3  -4 -14  133.43    5.50
   3   4 -14  121.12    6.86
  -3  -4 -14  131.54    6.04
   3  -4  14  128.95    7.76
   3  -4  14  125.82    3.73
   3  -4  14  124.81    2.97
  -3   4  14  121.13    2.55
   3  -4 -15   80.52    5.66
  -3  -4  15   73.67    3.64
  -3   4 -15   73.16    5.05
   3   4  15   83.35    5.45
  -3  -4 -15   83.00    4.60
   3   4 -15   80.36    5.84
  -3   4  15   77.04    1.84
   3  -4  15   82.92    2.14
   3   4 -15   81.04    5.93
   3  -4  15   82.64    2.05
  -3  -4 -15   83.77    7.52
   3  -4 -16    0.67    2.01
  -3  -4  16    2.34    1.24
  -3   4 -16   -1.07    1.89
   3   4  16    1.37    1.90
  -3  -4 -16    0.39    1.59
   3   4 -16    0.58    2.13
   3  -4  16    0.52    0.50
  -3   4  16    0.01    0.58
   3  -4  16    0.33    0.47
  -3  -4 -16    0.60    1.89
   3   4 -16    1.09    2.15
   3  -4 -17   21.97    4.17
  -3  -4  17   25.00    2.44
   3   4  17   26.16    3.86
   3  -4  17   24.46    5.54
   3  -4  17   23.18    1.10
  -3   4  17   22.10    1.40
   3  -4  17   23.02    1.09
  -3  -4 -17   21.33    6.07
  -3  -4 -17   27.98    3.24
   3   4 -17   19.99    4.25
   3  -4 -18   22.38    4.13
  -3  -4  18   20.89    2.41
   3   4  18   22.13    3.81
  -3  -4 -18   21.86    3.18
   3   4 -18   17.76    4.21
  -3   4  18   15.95    2.28
   3  -4  18   19.24    3.73
  -3  -4 -18   22.30    4.00
   3  -4 -19    9.20    3.60
  -3  -4  19    8.41    2.05
   3   4  19   10.09    3.26
  -3  -4 -19   11.80    2.77
   3  -4  19    9.02    3.35
  -3   4  19    7.23    2.14
   3   4 -19    8.68    2.33
   3  -4 -20    5.11    5.42
  -3  -4  20    6.87    1.97
   3   4  20    9.58    3.18
  -3  -4 -20    8.03    4.06
  -3   4  20    8.73    2.33
  -3  -4 -20    8.27    3.51
   3  -4  20    7.46    3.31
   3   4 -20    5.93    2.32
  -3  -4  21   38.15    2.98
   3  -4 -21   44.32    5.25
   3   4  21   41.05    4.64
   3  -4  21   34.53    5.06
   3   4 -21   38.75    3.41
  -3   4  21   37.67    3.64
  -3  -4 -21   36.00    5.36
  -3  -4 -21   33.02    6.06
   3  -4 -22    6.73    2.94
   3  -4 -22    3.96    3.09
  -3  -4  22    0.00    1.66
   3   4  22    4.38    4.08
   3  -4  22    7.00    3.01
   3   4 -22    0.39    1.89
  -3   4  22    0.11    1.44
  -3  -4 -22    4.69    3.18
  -3  -4 -22    7.18    2.37
   3  -4 -23   56.78    5.94
   3   4  23   41.75    5.20
   3  -4 -23   49.32    5.77
  -3  -4  23   45.49    4.89
   3  -4  23   52.14    5.88
   3   4 -23   45.28    3.72
  -3   4  23   47.28    3.09
  -3  -4 -23   44.75    6.22
  -3  -4 -23   47.29    4.63
  -3  -4  24   12.76    2.24
   3  -4 -24   11.05    4.18
  -3  -4  24   -0.03    4.27
   3  -4 -24   18.18    3.98
  -3  -4 -24   17.58    4.40
  -3   4  24   -0.12    2.24
   3   4 -24    0.09    3.81
   3  -4  24   15.01    4.24
  -3  -4 -24   17.21    3.24
   3  -4 -25   -1.50    4.12
   3  -4 -25    0.87    2.51
  -3  -4  25   -0.05    2.71
  -3  -4  25    0.75    1.42
   3  -4  25    4.27    2.88
  -3  -4 -25    0.44    2.82
  -3   4  25   -0.02    1.46
   3   4 -25    0.21    1.53
  -3  -4 -25   -0.11    2.15
   3  -4 -26    4.16    3.55
  -3  -4  26   -0.13    3.53
  -3  -4  26    5.51    1.84
   3  -4 -26    2.51    3.28
   3   4 -26   -0.32    1.99
   3  -4  26    5.79    3.57
  -3   4  26   -0.05    1.97
  -3  -4 -26    5.84    3.76
  -3  -4 -26    3.78    2.82
   3  -4 -27   -1.17    2.46
   3  -4 -27    2.39    2.31
  -3  -4  27   -0.09    2.51
  -3  -4  27   -0.80    1.25
  -3  -4 -27    0.12    2.30
   3   4 -27   -0.18    1.30
  -3   4  27   -0.04    1.40
   3  -4  27   -3.22    2.58
  -3  -4 -27    2.15    2.00
   3  -4 -28    3.78    3.58
   3  -4 -28    4.57    3.83
  -3  -4  28    0.01    3.88
  -3  -4  28    2.65    1.85
  -3  -4 -28    3.86    3.63
  -3   4  28   -0.26    2.31
  -3  -4 -28    7.46    3.11
   3  -4  28    1.97    6.08
   3  -4 -29    9.34    4.32
  -3  -4  29   -0.07    4.59
   3  -4 -29   10.33    6.64
  -3  -4 -29    8.08    6.79
  -3   4  29   -0.23    4.25
  -3  -4 -29   13.49    3.71
   3  -4  29    4.62    3.17
  -3  -4  30    0.02    4.72
   3  -4 -30    5.05    4.24
   3  -4 -30    6.77    4.19
  -3  -4 -30    3.54    4.53
  -3   4  30   -0.24    2.80
  -3  -4 -30   10.20    3.62
   3  -4  30    6.36    3.26
   3  -4 -31    5.80    4.25
  -3  -4  31   -0.00    4.90
   3  -4 -31    8.24    4.51
  -3  -4 -31    6.45    4.64
  -3   4  31    0.13    2.95
  -3  -4 -31    6.99    3.67
   3  -4  31    4.21    3.26
  -3  -4  32   -0.08    7.14
   3  -4 -32    3.51    6.21
   3  -4 -32    8.97    4.31
  -3  -4 -32    4.80    6.86
  -3   4  32   -0.11    2.84
  -3  -4 -32    0.30    3.03
  -3  -4 -32    6.45    5.27
   3  -4  32    2.83    3.22
   3   5   0    0.82    1.61
   3  -5   0    0.24    0.53
  -3  -5   0    0.68    1.47
   3  -5   0    0.45    1.46
   3   5   1   27.81    3.62
   3  -5  -1   28.18    1.08
  -3  -5   1   32.68    3.25
   3  -5  -1   31.38    3.24
   3   5  -1   27.36    3.57
  -3  -5  -1   27.86    3.28
   3  -5   1   27.07    1.42
   3  -5   1   22.94    3.07
   3   5   2   16.16    3.11
  -3  -5   2   14.94    2.85
   3  -5  -2   18.14    2.92
   3   5  -2   16.04    3.16
   3  -5   2   15.84    2.03
  -3  -5  -2   15.09    2.91
   3  -5   2   15.06    2.61
   3   5   3  129.86    6.23
  -3  -5   3  138.39    5.53
   3  -5  -3  133.92    8.10
   3  -5   3  134.82    3.38
   3   5  -3  124.80    5.72
  -3  -5  -3  136.33    5.79
   3  -5   3  131.83    5.11
   3   5   4   25.46    3.70
  -3  -5   4   27.21    3.07
   3  -5  -4   28.84    5.15
   3  -5   4   22.54    1.86
   3   5  -4   25.09    3.29
   3  -5   4   22.59    4.12
  -3  -5  -4   27.17    3.41
  -3  -5   5  101.28    6.39
   3   5   5   96.43    5.68
   3  -5  -5  104.41    7.55
   3  -5   5   94.10    4.18
   3   5  -5   89.76    5.11
   3  -5   5   91.49    4.38
  -3  -5  -5   95.73    4.95
   3   5   6   14.84    3.18
  -3  -5   6   11.21    2.48
   3  -5  -6   11.75    3.06
   3  -5   6   12.73    2.20
   3   5  -6   11.39    2.76
  -3  -5  -6   14.19    4.20
   3  -5   6   13.22    1.82
  -3  -5   7   38.34    3.42
   3  -5  -7   37.81    6.30
   3   5   7   42.40    4.24
  -3  -5  -7   39.21    3.66
   3  -5   7   38.61    2.88
   3  -5   7   34.88    2.66
   3   5  -7   36.97    3.59
   3   5   8   19.82    3.68
  -3  -5   8   18.95    2.71
   3  -5  -8   23.00    5.45
  -3  -5  -8   16.74    3.08
   3  -5   8   17.75    2.26
   3  -5   8   15.29    2.28
   3   5  -8   17.48    3.10
   3   5   9   46.21    4.58
  -3  -5   9   42.16    3.42
   3  -5  -9   38.01    6.75
  -3  -5  -9   41.03    3.90
   3  -5   9   42.52    2.78
   3   5  -9   44.18    3.77
   3  -5   9   39.14    3.07
   3   5  10   84.62    5.74
  -3  -5  10   87.70    4.28
   3  -5 -10   78.89    5.67
   3  -5  10   85.52    3.43
   3   5 -10   83.75    4.78
   3  -5  10   85.01    3.42
  -3  -5 -10   78.63    4.88
   3  -5  10   81.77    4.06
   3   5  11   72.48    5.52
  -3  -5  11   65.80    3.87
   3  -5 -11   70.32    5.42
  -3  -5 -11   60.40    4.51
   3  -5  11   62.78    2.93
   3  -5  11   63.79    3.04
   3  -5  11   63.15    3.84
  -3  -5 -11   52.97    4.57
   3   5 -11   67.38    4.31
  -3  -5  12   74.20    4.00
   3   5  12   76.39    5.78
   3  -5 -12   81.79    5.77
  -3  -5 -12   79.54    4.92
   3   5 -12   81.49    4.57
   3  -5  12   73.03    3.01
   3  -5  12   73.26    4.32
  -3  -5 -12   69.53    5.06
   3  -5  12   71.05    2.94
   3   5  13   38.15    4.67
  -3  -5  13   33.70    3.09
   3  -5 -13   36.12    4.64
  -3  -5 -13   37.20    4.05
   3   5 -13   38.18    3.48
   3  -5  13   33.69    2.04
  -3  -5 -13   35.94    4.14
   3  -5  13   33.86    3.68
   3  -5  13   34.11    2.14
  -3  -5  14   17.99    2.65
   3   5  14   17.73    4.03
   3  -5 -14   16.95    4.21
   3   5 -14   21.16    4.54
   3  -5  14   18.92    1.66
  -3  -5 -14   21.22    3.46
   3  -5  14   19.97    1.66
  -3  -5 -14   20.05    3.59
   3  -5  14   16.52    3.28
   3   5  15   97.99    6.53
  -3  -5  15   97.99    6.25
   3  -5 -15   94.48    6.73
  -3  -5 -15   92.44    5.48
   3  -5  15   93.03    2.81
   3  -5  15   94.41    2.79
   3  -5  15   95.45    5.48
  -3  -5 -15   94.93    5.87
   3   5 -15   95.08    6.87
   3   5  16   13.01    4.00
  -3  -5  16   17.58    2.48
   3  -5 -16   15.57    4.12
  -3  -5 -16   11.08    3.22
  -3  -5 -16   16.24    5.32
   3  -5  16   12.55    1.24
   3  -5  16   15.77    3.33
   3  -5  16   11.32    1.26
   3   5 -16   14.81    2.84
  -3  -5  17   41.28    3.20
   3   5  17   50.74    5.25
   3  -5 -17   44.77    5.46
  -3  -5 -17   44.04    4.40
   3   5 -17   42.19    3.79
   3  -5  17   40.33    2.01
   3  -5  17   36.16    4.60
   3  -5  17   42.19    1.42
  -3  -5 -17   41.72    4.98
   3  -5 -18    0.49    2.57
   3   5  18    1.06    2.62
  -3  -5  18    1.51    2.33
   3  -5 -18    1.12    4.15
   3   5 -18    1.79    1.80
   3  -5  18    1.39    0.36
  -3  -5 -18    2.17    2.17
   3  -5  18    1.38    2.31
  -3  -5 -18    2.29    3.75
   3  -5  18   -0.02    0.55
   3  -5 -19   87.72    7.10
   3   5  19   91.22   10.05
   3  -5 -19   90.38    7.02
  -3  -5  19   88.84    4.21
  -3  -5 -19   98.35    6.02
  -3  -5 -19   90.42    6.66
   3  -5  19   91.02    6.41
   3   5 -19   85.90    4.97
   3  -5 -20    7.56    3.42
  -3  -5  20    2.43    1.85
   3   5  20    2.89    3.20
   3  -5 -20    1.93    3.28
  -3  -5 -20    4.24    2.78
   3   5 -20    4.13    2.22
  -3  -5 -20    3.29    5.05
   3  -5  20    4.96    3.05
   3  -5 -21   61.93    6.65
   3  -5 -21   62.20    6.44
  -3  -5  21   59.98    3.71
   3   5  21   58.18    6.09
  -3  -5 -21   62.67    5.39
   3   5 -21   59.51    4.29
  -3  -5 -21   61.34    6.26
   3  -5  21   61.93    5.98
   3  -5 -22    0.11    2.89
   3   5  22    4.15    2.68
   3  -5 -22    0.90    4.23
  -3  -5  22   -0.32    1.52
   3   5 -22   -0.05    1.81
  -3  -5 -22    1.63    2.79
  -3  -5 -22    2.08    2.35
   3  -5  22    1.49    4.21
   3   5  23    7.97    3.34
   3  -5 -23    0.14    3.76
   3  -5 -23    3.35    3.37
  -3  -5  23   -0.15    1.94
  -3  -5 -23    6.45    2.99
   3   5 -23   -0.00    3.45
   3  -5  23    9.01    5.27
  -3  -5 -23    8.38    3.57
  -3  -5  24   -0.21    1.64
   3  -5 -24    1.04    4.98
   3  -5 -24    1.96    3.16
  -3  -5  24   -0.00    3.26
  -3  -5 -24    2.81    2.65
   3  -5  24    4.80    3.13
   3   5 -24    0.37    1.93
  -3  -5 -24    3.20    3.05
   3  -5 -25    4.61    4.17
   3  -5 -25    8.25    4.00
  -3  -5  25   -0.10    4.10
  -3  -5  25    6.70    2.02
  -3  -5 -25    2.90    5.14
   3   5 -25    0.42    2.32
   3  -5  25    5.77    3.98
  -3  -5 -25    8.20    4.46
   3  -5 -26    3.36    4.06
  -3  -5  26   -0.01    4.02
   3  -5 -26    7.03    3.83
  -3  -5  26    4.72    1.92
   3   5 -26    0.32    2.15
   3  -5  26    6.59    4.20
  -3  -5 -26    3.19    3.73
  -3  -5 -26    1.95    3.42
   3  -5 -27    6.83    4.23
   3  -5 -27    4.00    4.02
  -3  -5  27   -0.11    4.17
  -3  -5 -27    1.01    3.83
   3  -5  27    4.00    4.09
  -3  -5 -27    4.10    3.57
   3  -5 -28    6.89    4.50
   3  -5 -28    5.50    4.69
  -3  -5  28   -0.01    4.72
  -3  -5 -28    5.84    4.38
   3  -5  28    6.63    3.20
  -3  -5 -28    5.16    3.99
  -3  -5  29   -0.05    6.05
   3  -5 -29   16.36    5.71
   3  -5 -29   18.19    5.48
  -3  -5 -29   13.32    5.46
  -3  -5 -29   15.86    4.94
   3  -5  29   10.49    3.89
   3  -5 -30    6.10    4.39
   3  -5 -30    3.20    4.62
  -3  -5  30   -0.16    4.84
  -3  -5 -30    2.26    6.74
   3  -5  30    1.01    3.17
  -3  -5 -30    7.36    4.08
   3  -5 -31   -6.02    3.89
  -3  -5  31    0.15    4.11
   3  -5 -31    1.92    3.55
   3  -5  31    4.80    4.18
  -3  -5 -31    3.31    3.69
  -3  -5 -31    0.82    3.40
   3   6   0    7.39    2.93
   3  -6   0    5.42    1.42
   3  -6   0    5.08    2.66
  -3  -6   0    4.10    2.64
   3  -6  -1   95.21    2.74
   3   6   1   95.89    6.02
   3  -6  -1   97.69    5.62
  -3  -6   1   98.92    7.71
   3  -6   1   97.23    2.67
   3  -6   1   99.90    5.38
  -3  -6  -1  102.72    5.54
   3   6   2   46.43    4.76
   3  -6  -2   44.68    1.19
  -3  -6   2   46.39    4.15
   3  -6  -2   43.43    4.49
   3   6  -2   46.91    4.64
   3  -6   2   43.55    3.02
   3  -6   2   40.55    4.04
  -3  -6  -2   47.07    4.36
   3   6   3    7.13    3.17
   3  -6  -3    4.32    2.88
  -3  -6   3    9.15    2.68
   3  -6   3    7.42    2.37
   3  -6   3    6.58    1.32
   3  -6   3    5.48    3.80
   3   6  -3    5.13    3.08
  -3  -6  -3    6.65    2.79
   3   6   4   22.58    6.62
   3  -6  -4   28.64    4.06
  -3  -6   4   27.29    5.32
   3  -6   4   25.64    3.20
  -3  -6  -4   28.19    3.91
   3  -6   4   24.44    2.06
   3   6  -4   27.01    4.05
   3  -6   4   25.34    3.29
   3   6   5   81.27    6.16
  -3  -6   5   92.05    5.15
   3  -6  -5   77.69    5.70
  -3  -6  -5   88.63    5.45
   3   6  -5   87.19    5.51
   3  -6   5   85.97    3.38
   3  -6   5   86.92    4.54
   3  -6   5   87.66    4.77
   3   6   6   31.33    4.87
  -3  -6   6   34.05    3.69
   3  -6  -6   34.72    4.47
  -3  -6  -6   32.95    4.10
   3   6  -6   32.15    4.13
   3  -6   6   27.25    3.75
   3  -6   6   34.75    3.24
   3   6   7    5.14    3.06
  -3  -6   7    4.77    3.58
   3  -6  -7    3.28    2.96
  -3  -6  -7    5.15    2.62
   3   6  -7    3.86    2.63
   3  -6   7    5.00    2.99
   3  -6   7    3.71    2.60
   3  -6   7    3.09    2.09
  -3  -6   8   44.13    3.88
   3   6   8   47.22    7.74
   3  -6  -8   46.43    5.08
   3  -6   8   42.02    3.45
   3  -6   8   37.98    3.34
   3   6  -8   43.94    6.65
  -3  -6  -8   40.70    4.52
   3  -6   8   43.60    3.14
   3   6   9   96.18    6.66
  -3  -6   9  100.66    5.12
   3  -6  -9   81.60    6.38
  -3  -6  -9   98.21    5.93
   3  -6   9   93.17    4.39
   3   6  -9   88.52    8.05
   3  -6   9   88.38    4.16
   3  -6   9   88.92    4.32
   3   6  10   37.24    5.10
   3  -6 -10   33.80    4.89
  -3  -6 -10   35.72    4.32
   3  -6  10   34.47    4.49
   3   6 -10   38.50    4.13
   3  -6  10   33.06    4.27
   3  -6  10   36.02    3.35
   3   6  11    7.30    3.72
  -3  -6  11    0.30    2.58
   3  -6 -11   11.38    3.75
   3  -6 -11    7.11    3.45
  -3  -6 -11   11.50    3.22
   3  -6  11    9.46    2.05
   3   6 -11   11.33    2.98
   3  -6  11    9.14    1.99
   3  -6  11    8.60    2.55
   3  -6 -12   11.62    3.67
   3   6  12   10.59    3.80
  -3  -6  12    6.38    2.64
   3  -6 -12    8.88    3.89
   3  -6  12    7.83    3.09
   3   6 -12   10.75    2.99
  -3  -6 -12   12.95    3.25
   3  -6  12   10.82    2.76
   3  -6  12    8.43    1.96
  -3  -6 -12   10.45    5.06
   3  -6 -13   15.67    3.76
   3   6  13    8.21    4.08
  -3  -6  13   12.92    2.65
   3  -6 -13   13.51    4.09
   3  -6  13    9.76    2.00
  -3  -6 -13   11.37    5.30
   3   6 -13   10.68    3.06
  -3  -6 -13    7.43    3.38
   3  -6  13    9.64    1.92
   3  -6  13    8.85    2.88
   3   6  14    0.11    2.14
   3  -6 -14    0.55    1.99
   3  -6 -14    0.77    2.18
  -3  -6  14    0.12    1.34
  -3  -6 -14   -0.27    2.80
   3  -6  14    0.04    0.98
   3   6 -14   -0.41    1.55
   3  -6  14    0.35    1.44
  -3  -6 -14    0.02    1.83
   3  -6  14    0.18    2.38
   3  -6 -15   72.17    6.42
  -3  -6  15   69.81    6.34
   3   6  15   66.87    6.74
   3  -6 -15   60.43   10.25
  -3  -6 -15   70.77    8.60
   3  -6  15   69.65    4.21
   3   6 -15   71.35    5.13
   3  -6  15   74.84    4.28
  -3  -6 -15   72.74    8.36
   3  -6  15   68.60    7.64
   3   6  16   -0.28    2.28
  -3  -6  16    0.46    1.35
   3  -6 -16    0.93    2.04
   3  -6 -16   -0.07    2.25
  -3  -6 -16    0.31    2.99
   3   6 -16    1.03    1.61
  -3  -6 -16    0.07    1.88
   3  -6  16   -0.61    0.80
   3  -6  16    0.61    1.21
   3  -6  16    0.90    1.75
   3   6  17   13.83    4.57
   3  -6 -17   12.88    4.29
  -3  -6  17   13.24    2.65
   3  -6 -17   16.74    4.58
   3   6 -17   11.78    4.82
   3  -6  17    9.19    2.16
   3  -6  17   12.19    1.38
   3  -6  17   14.05    3.58
  -3  -6 -17    9.02    5.87
  -3  -6 -17    9.84    5.72
   3   6  18   26.77    8.13
   3  -6 -18   21.74    7.61
  -3  -6  18   22.75    3.13
   3  -6 -18   24.68    5.61
   3  -6  18   24.56    1.41
  -3  -6 -18   31.06    6.82
   3  -6  18   26.59    2.06
   3  -6  18   20.35    4.55
   3   6 -18   17.38    5.74
  -3  -6 -18   25.74    4.62
   3  -6 -19   11.39    4.42
   3   6  19   16.24    4.74
  -3  -6  19   10.92    2.66
   3  -6 -19   13.58    4.87
  -3  -6 -19   15.86    4.04
   3  -6  19   12.83    3.96
   3  -6  19   13.33    1.03
   3   6 -19   11.00    3.23
   3  -6  19   12.46    0.69
  -3  -6 -19   15.58    6.09
  -3  -6  20    0.07    1.72
   3   6  20    1.49    3.03
   3  -6 -20    1.49    2.93
   3  -6 -20    1.84    3.31
  -3  -6 -20    1.39    2.66
   3   6 -20    0.04    2.11
   3  -6  20    1.16    2.62
  -3  -6 -20    3.22    2.73
  -3  -6  21    0.20    1.88
   3  -6 -21   -0.07    3.16
   3   6  21    4.33    3.29
   3  -6 -21    2.05    3.61
  -3  -6 -21    4.48    2.92
   3  -6  21    3.49    3.00
   3   6 -21    0.01    2.25
   3  -6 -22    1.00    3.60
  -3  -6  22    0.07    1.86
   3  -6 -22    0.38    3.25
   3   6  22    2.20    3.39
  -3  -6 -22    4.03    3.16
   3  -6  22    4.03    3.09
  -3  -6 -22    5.53    3.13
   3   6 -22    0.02    2.21
   3  -6 -23   -0.02    4.49
   3  -6 -23   18.81    4.21
   3   6  23   10.59    4.34
  -3  -6  23   -0.14    2.40
  -3  -6 -23   14.52    3.98
  -3  -6 -23    9.49    4.13
   3  -6  23   15.98    4.11
   3   6 -23    0.01    2.77
   3  -6 -24   -0.07    3.86
   3  -6 -24    3.52    3.65
  -3  -6  24    0.12    1.97
  -3  -6  24   -0.15    3.93
   3   6 -24    5.25    2.28
   3  -6  24    2.21    3.65
  -3  -6 -24    4.49    3.52
  -3  -6 -24    4.02    3.55
   3  -6 -25    0.02    4.17
   3  -6 -25    7.11    4.03
  -3  -6  25   -0.02    4.16
  -3  -6  25    0.06    3.03
  -3  -6 -25    1.33    3.70
   3   6 -25    5.59    2.31
  -3  -6 -25    1.83    3.81
   3  -6  25    4.06    5.97
   3  -6 -26   -5.23    2.78
   3  -6 -26    4.00    2.63
  -3  -6  26    0.01    2.76
  -3  -6 -26   -0.34    2.43
   3  -6  26    1.13    2.55
  -3  -6 -26   -0.53    2.40
   3  -6 -27    3.72    6.94
  -3  -6  27   -0.04    7.07
   3  -6 -27    1.06    4.33
  -3  -6 -27    2.23    3.94
   3  -6  27    1.70    2.93
  -3  -6 -27    7.34    3.87
   3  -6 -28    1.67    5.09
  -3  -6  28    0.05    5.13
   3  -6 -28   10.99    7.47
   3  -6  28    4.76    3.38
  -3  -6 -28    6.08    6.82
  -3  -6 -28    8.18    4.50
   3  -6 -29   11.03    6.23
  -3  -6  29    0.14    6.49
   3  -6 -29   12.32    5.83
  -3  -6 -29   16.23    5.54
   3  -6  29   12.30    4.15
  -3  -6 -29   16.45    5.70
   3  -6 -30    0.63    4.49
   3  -6 -30    5.50    4.77
  -3  -6  30   -0.01    7.80
  -3  -6 -30    5.55    4.29
   3  -6  30    0.85    3.20
  -3  -6 -30    2.05    4.46
   3  -7   0   80.77    5.36
   3  -7   0   81.09    3.35
   3   7   0   71.45    6.28
  -3  -7   0   84.02    5.91
   3  -7   0   78.54    5.79
   3   7   1   40.25    5.15
   3  -7  -1   34.36    1.52
   3  -7  -1   33.27    6.49
   3  -7  -1   34.53    4.61
  -3  -7   1   37.87    4.70
   3  -7   1   29.65    4.20
   3   7  -1   34.27    5.03
  -3  -7  -1   40.01    4.69
   3  -7   1   37.80    2.03
   3  -7   1   36.09    4.39
   3   7   2   20.06    4.47
   3  -7  -2   20.27    1.03
   3  -7  -2   22.75    5.83
   3  -7  -2   18.28    6.22
  -3  -7   2   22.19    5.95
   3   7  -2   11.54    6.66
   3  -7   2   20.86    1.82
   3  -7   2   17.46    3.55
   3  -7   2   17.92    3.79
  -3  -7  -2   17.75    6.20
   3  -7  -3   64.84    7.63
   3   7   3   56.26    6.02
   3  -7  -3   57.55    1.13
   3  -7  -3   24.35    8.23
  -3  -7   3   58.41    5.15
  -3  -7  -3   63.81    5.42
   3  -7   3   60.16    4.50
   3  -7   3   58.23    4.99
   3   7  -3   60.93    5.64
   3  -7   3   59.12    4.03
   3  -7  -4    2.90    2.58
   3   7   4    2.36    4.46
   3  -7  -4    1.69    4.14
  -3  -7   4    2.70    2.45
  -3  -7  -4    3.99    2.72
   3   7  -4    0.94    2.71
   3  -7   4    1.38    1.33
   3  -7   4    0.10    2.35
   3  -7   4    1.90    2.12
   3   7   5   23.04    4.90
   3  -7  -5   23.81    4.17
   3  -7  -5    3.56    6.73
  -3  -7   5   23.03    3.89
  -3  -7  -5   20.96    4.26
   3   7  -5   23.95    4.29
   3  -7   5   27.81    3.24
   3  -7   5   23.28    2.40
   3  -7   5    0.14    3.59
   3   7   6   37.63    5.39
   3  -7  -6   31.17    4.59
  -3  -7   6   34.01    4.27
   3  -7  -6   17.33    7.45
  -3  -7  -6   29.59    4.68
   3   7  -6   33.00    4.61
   3  -7   6   30.72    2.78
   3  -7   6    0.68    5.77
   3  -7   6   32.49    5.29
  -3  -7   7   25.93    4.23
   3   7   7   32.68    5.51
   3  -7  -7   31.29    7.79
   3  -7  -7   30.75    4.83
   3   7  -7   29.87    4.64
   3  -7   7   31.55    3.56
  -3  -7  -7   32.20    4.77
   3  -7   7   32.98    3.05
   3  -7  -8  110.36   10.23
  -3  -7   8  121.24    6.40
   3  -7  -8  109.94    7.50
   3   7   8  109.45    7.95
   3  -7   8  118.36    5.43
   3   7  -8  105.68    6.90
   3  -7   8  107.63    4.87
   3  -7   8  112.33    5.74
  -3  -7  -8  115.06    7.13
   3  -7  -9   32.87    7.66
   3   7   9   42.75    5.75
   3  -7  -9   33.17    5.37
  -3  -7  -9   36.03    5.05
   3  -7   9   33.16    3.51
   3  -7   9   30.97    3.41
   3   7  10   30.57    5.85
   3  -7 -10   31.04    5.47
   3  -7 -10   34.58    7.80
   3  -7  10   35.52    3.33
   3  -7  10   34.74    3.63
  -3  -7 -10   39.19    7.59
   3  -7 -11   35.61    5.75
   3   7  11   41.45    6.13
   3  -7 -11   32.28    5.11
  -3  -7 -11   32.36    7.76
   3  -7  11   39.37    3.58
   3  -7  11   38.04    3.42
   3  -7  11   41.00    3.89
   3  -7 -12    5.24    3.31
   3   7  12    2.92    3.83
  -3  -7  12   -0.08    2.57
   3  -7 -12    9.12    3.97
   3  -7  12    3.48    3.25
   3  -7  12    5.61    1.95
   3   7 -12    0.23    2.94
   3  -7  12    4.58    2.48
  -3  -7 -12    4.87    3.34
   3   7  13    2.43    3.75
   3  -7 -13    4.17    3.21
  -3  -7  13    3.85    3.77
   3  -7 -13    3.33    3.63
  -3  -7 -13    5.64    3.28
   3  -7  13    2.53    1.99
   3  -7  13    2.41    1.83
  -3  -7 -13    7.23    2.87
   3  -7  13    3.39    2.77
   3   7 -13   -0.05    2.79
   3   7  14   20.99    5.37
   3  -7 -14   19.25    4.67
  -3  -7  14   20.00    3.41
   3  -7 -14   17.42    5.13
  -3  -7 -14   17.73    4.63
   3  -7  14   23.48    4.08
  -3  -7 -14   22.85    6.06
   3   7 -14   -0.03    3.98
   3  -7  14   19.30    2.50
   3  -7  14   21.25    3.66
   3   7  15   21.54    5.78
   3  -7 -15   24.93    5.07
  -3  -7  15   24.91    5.15
   3  -7 -15   26.24    5.70
  -3  -7 -15   24.98    4.96
   3  -7  15   26.98    2.72
   3   7 -15    0.31    4.24
   3  -7  15   25.57    3.82
  -3  -7 -15   25.82    4.40
   3  -7  15   27.57    4.21
   3  -7 -16   61.38    6.57
  -3  -7  16   62.88    4.54
   3  -7 -16   52.37    7.26
   3   7  16   56.95    7.45
   3  -7  16   60.81    3.42
  -3  -7 -16   58.99    5.80
  -3  -7 -16   61.65    6.52
   3   7 -16   58.11    5.38
   3  -7  16   54.90    3.13
   3  -7  16   57.61    5.56
   3   7  17   15.22    5.29
   3  -7 -17    0.17    4.59
   3  -7 -17   18.59    5.68
  -3  -7  17   13.72    3.07
  -3  -7 -17   12.02    4.59
  -3  -7 -17   15.99    4.22
   3  -7  17   15.37    2.05
   3   7 -17   -0.03    3.76
   3  -7  17   14.44    1.90
   3  -7  17   16.16    3.95
   3  -7 -18    0.13    2.76
   3   7  18    0.53    3.12
  -3  -7  18    1.05    1.78
   3  -7 -18   -0.93    4.75
  -3  -7 -18    1.30    2.65
   3  -7  18    0.66    1.01
   3   7 -18   -0.15    2.15
   3  -7  18    0.21    1.47
  -3  -7 -18    0.47    2.40
   3  -7  18   -0.01    3.67
   3  -7 -19   -0.52    7.06
   3   7  19    6.82    5.12
  -3  -7  19   12.28    2.94
   3  -7 -19   11.90    5.21
  -3  -7 -19   13.10    4.52
   3  -7  19   10.44    1.30
   3   7 -19   10.27    3.49
   3  -7  19   11.44    1.97
   3  -7  19   11.97    4.15
  -3  -7 -19    9.46    4.13
  -3  -7  20   10.74    4.27
   3  -7 -20    0.09    4.65
   3   7  20    8.23    5.08
   3  -7 -20    8.54    4.96
  -3  -7 -20   12.31    6.85
   3   7 -20   10.76    5.23
   3  -7  20   10.41    4.12
  -3  -7 -20    8.70    4.14
   3  -7 -21   -0.52    5.08
   3   7  21   12.82    5.55
  -3  -7  21   12.26    3.08
   3  -7 -21   13.46    5.56
   3   7 -21   15.52    5.64
   3  -7  21   16.40    4.65
  -3  -7 -21   13.23    4.62
  -3  -7 -21   17.06    7.39
   3  -7 -22   -0.05    3.97
  -3  -7  22   -0.17    2.41
   3   7  22    4.15    4.08
   3  -7 -22    6.10    4.41
   3   7 -22    2.87    2.77
  -3  -7 -22    4.10    3.66
   3  -7  22    8.39    3.72
  -3  -7 -22    5.12    4.08
   3  -7 -23    0.23    4.18
  -3  -7  23   -0.25    2.36
   3  -7 -23    5.02    4.58
   3   7 -23    3.38    2.78
  -3  -7 -23    4.70    3.81
   3  -7  23    5.78    3.86
  -3  -7 -23   10.23    4.17
   3  -7 -24   -0.72    6.44
  -3  -7  24    0.27    3.17
   3  -7 -24    2.54    3.78
   3   7 -24    3.67    2.40
   3  -7  24    0.09    3.63
  -3  -7 -24    0.95    5.43
  -3  -7 -24   -0.27    3.85
   3  -7 -25    5.81    5.12
   3  -7 -25    5.42    7.48
  -3  -7  25   -0.01    5.44
  -3  -7 -25    7.21    4.80
   3  -7  25    5.58    4.62
  -3  -7 -25    7.26    4.31
   3  -7 -26   -3.07    3.11
  -3  -7  26   -0.07    3.09
   3  -7 -26    3.49    2.91
   3  -7  26    1.95    2.87
  -3  -7 -26   -1.84    2.59
  -3  -7 -26    0.11    2.84
   3  -7 -27    0.52    4.52
  -3  -7  27    0.09    7.17
   3  -7 -27    2.93    4.19
  -3  -7 -27   -2.86    4.21
  -3  -7 -27    5.04    3.70
   3  -7 -28   -2.41    4.16
  -3  -7  28   -0.07    4.29
   3  -7 -28    0.04    3.84
   3  -7  28   -0.25    4.01
  -3  -7 -28    4.32    3.65
  -3  -7 -28    1.66    3.88
   3   8   0    0.29    2.95
   3  -8   0    1.13    2.17
  -3  -8   0   -0.58    2.46
   3  -8   0    0.67    0.87
   3  -8   0    0.69    2.64
   3   8   1    8.41    3.82
   3  -8  -1    5.40    3.20
   3  -8  -1   -0.03    1.60
   3  -8  -1    6.65    3.43
  -3  -8   1    6.78    3.32
   3  -8   1    6.79    3.00
   3  -8   1    6.54    2.12
   3  -8   1    7.09    4.99
   3   8  -1    7.19    3.71
  -3  -8  -1    7.45    3.48
   3  -8  -2    9.75    5.63
   3   8   2   13.83    4.53
   3  -8  -2    9.62    4.14
  -3  -8   2   12.42    3.92
   3   8  -2   10.42    4.28
  -3  -8  -2   11.00    4.07
   3  -8   2    9.73    1.79
   3  -8   2   11.12    3.47
   3  -8   2   10.85    5.71
   3  -8  -3   13.60    5.89
   3  -8  -3   12.94    0.73
   3   8   3   10.78    4.77
   3  -8  -3   12.17    4.20
  -3  -8   3   11.96    6.24
   3  -8   3   13.88    3.48
   3  -8   3   11.55    2.21
   3  -8   3    1.20    3.84
   3   8  -3   12.29    6.74
  -3  -8  -3   16.71    4.29
   3  -8  -4    8.99    4.04
  -3  -8   4    9.74    3.69
   3  -8  -4   10.88    5.66
   3   8   4    8.90    4.43
   3  -8   4   10.58    3.18
   3   8  -4    9.92    4.01
  -3  -8  -4    8.15    4.16
   3  -8   4    0.86    3.54
   3  -8   4    9.47    2.03
   3   8   5    7.65    4.42
  -3  -8   5    8.00    3.57
   3  -8  -5   10.07    4.05
   3  -8  -5    6.70    3.64
   3   8  -5    6.46    3.90
   3  -8   5    8.84    4.66
   3  -8   5    8.19    2.07
   3  -8   5    0.04    3.52
  -3  -8  -5    9.95    4.03
   3   8   6    5.30    4.12
   3  -8  -6    3.51    3.42
   3  -8  -6    4.91    3.79
  -3  -8   6    6.78    3.27
  -3  -8  -6    7.62    3.68
   3   8  -6    4.38    3.56
   3  -8   6    4.87    2.00
   3  -8   6    4.64    2.75
   3  -8   6    0.70    2.95
  -3  -8   7    3.89    3.16
   3   8   7    6.36    4.21
   3  -8  -7    5.50    3.44
   3  -8  -7    3.25    3.74
  -3  -8  -7    3.73    3.56
   3   8  -7   -0.03    3.55
   3  -8   7   -0.59    2.86
   3  -8   7    7.67    2.12
   3  -8   7    5.37    2.64
   3  -8  -8   17.69    4.43
   3   8   8   21.25    5.37
   3  -8  -8   17.12    5.01
  -3  -8   8   -0.05    4.09
  -3  -8  -8   22.05    4.68
   3   8  -8    0.28    4.47
   3  -8   8   20.82    2.90
   3  -8   8   19.10    3.35
   3  -8   8    0.85    5.53
   3  -8  -9   34.11    7.32
   3  -8  -9   30.26    5.41
   3   8   9   31.38    5.69
  -3  -8   9   -0.53    4.31
   3  -8   9   29.83    5.18
  -3  -8  -9   34.48    7.51
   3   8  -9   -0.32    4.73
   3  -8   9   29.94    3.34
   3  -8   9    0.75    3.80
   3  -8 -10   16.88    7.01
   3   8  10   10.92    7.61
   3  -8 -10   15.98    6.39
  -3  -8  10   -0.54    3.53
  -3  -8 -10   17.43    6.73
   3   8 -10    0.38    3.94
   3  -8  10   13.55    2.88
   3  -8  10   15.65    2.87
   3  -8  10    0.97    3.19
   3  -8 -11    0.08    2.90
   3   8  11    0.31    3.16
  -3  -8  11    0.28    2.18
   3  -8 -11    3.81    4.05
  -3  -8 -11    0.51    2.81
   3   8 -11    0.19    2.43
   3  -8  11    1.28    1.74
   3  -8  11   -0.19    1.86
   3  -8  11   -0.12    1.95
   3   8  12    9.88    4.32
   3  -8 -12   -0.49    3.72
  -3  -8  12    0.35    4.45
   3  -8 -12    6.37    4.12
  -3  -8 -12    3.66    3.89
   3  -8  12    0.09    2.58
   3  -8  12    6.78    2.36
   3   8 -12   -0.06    3.35
   3  -8  12    7.46    2.74
   3  -8 -13   -0.06    2.84
   3  -8 -13    0.60    3.14
  -3  -8  13   -0.30    2.10
   3   8  13    1.80    3.30
   3  -8  13    1.37    1.84
   3  -8  13   -0.21    1.67
   3   8 -13   -0.52    2.47
  -3  -8 -13    2.92    2.93
  -3  -8 -13    1.56    2.33
   3  -8  13    0.04    2.12
   3  -8 -14   -0.69    3.99
   3   8  14    3.57    6.81
   3  -8 -14    3.10    4.51
  -3  -8  14   -0.12    4.41
  -3  -8 -14    3.93    4.07
   3  -8  14    5.35    2.46
   3  -8  14    6.12    2.22
  -3  -8 -14    6.54    3.29
   3   8 -14   -0.25    3.39
   3  -8  14    6.43    3.03
   3  -8 -15   40.36    6.84
   3  -8 -15    0.20    5.75
   3   8  15   31.76    6.83
  -3  -8  15   31.81    4.40
   3  -8  15   36.07    3.64
   3  -8  15   31.99    3.31
   3   8 -15    0.06    5.02
  -3  -8 -15   46.47    6.29
  -3  -8 -15   29.21    5.01
   3  -8  15   34.85    4.91
   3  -8 -16   -0.20    3.94
   3   8  16    1.99    4.06
   3  -8 -16    6.74    4.80
  -3  -8  16    3.45    4.21
  -3  -8 -16    8.83    3.99
   3  -8  16    3.61    2.21
  -3  -8 -16    7.03    5.30
   3  -8  16    3.10    1.93
   3   8 -16    0.00    3.09
   3  -8  16    2.63    3.19
   3  -8 -17    0.12    4.50
  -3  -8  17    9.35    3.15
   3  -8 -17    7.79    5.29
   3   8  17    6.06    4.64
  -3  -8 -17    7.59    4.63
   3  -8  17    5.12    3.54
  -3  -8 -17    9.84    3.86
   3   8 -17    0.29    3.52
   3  -8  17    8.42    2.09
   3  -8  17    9.77    3.80
   3  -8 -18    0.54    4.72
   3  -8 -18    4.62    5.39
  -3  -8  18    6.43    4.77
   3   8  18    4.44    7.20
  -3  -8 -18   10.91    4.85
   3  -8  18    7.73    1.92
   3  -8  18    7.02    3.35
   3   8 -18    6.46    5.40
  -3  -8 -18    2.46    5.97
   3  -8  18    8.93    3.83
   3  -8 -19   -1.64    6.11
   3  -8 -19    0.35    3.52
  -3  -8  19    3.99    2.27
   3   8  19   -1.82    3.55
  -3  -8 -19   -1.75    3.54
   3   8 -19    2.21    2.55
   3  -8  19    0.17    1.99
   3  -8  19    1.03    1.19
  -3  -8 -19    0.84    3.37
   3  -8  19    1.15    2.99
  -3  -8  20    0.74    2.57
   3  -8 -20   -0.51    3.87
   3   8  20   -0.86    4.07
   3  -8 -20    0.53    4.33
  -3  -8 -20    4.21    6.20
   3   8 -20    5.87    2.82
  -3  -8 -20    0.34    5.41
   3  -8  20    4.96    5.23
   3   8  21    9.26    5.11
  -3  -8  21    6.41    5.07
   3  -8 -21   -0.23    7.91
   3  -8 -21    4.04    5.57
  -3  -8 -21   14.88    7.65
  -3  -8 -21    6.33    4.46
   3   8 -21   11.45    3.80
   3  -8  21    5.49    4.49
   3  -8 -22   -0.95    3.73
  -3  -8  22    2.15    2.35
   3  -8 -22    4.10    4.23
  -3  -8 -22    0.27    5.19
   3  -8  22    0.48    3.41
   3   8 -22    1.71    2.67
  -3  -8 -22   -1.85    3.82
   3  -8 -23   -0.67    4.68
  -3  -8  23    0.29    2.83
   3  -8 -23    4.14    5.24
  -3  -8 -23    5.96    4.24
  -3  -8 -23   12.81    5.07
   3   8 -23    7.91    4.94
  -3  -8  24   10.72    4.34
   3  -8 -24   -0.52    6.16
   3  -8 -24   17.03    6.69
  -3  -8 -24   12.77    5.30
  -3  -8 -24   21.34    6.41
   3  -8 -25   11.83    5.42
  -3  -8  25    2.57    3.89
   3  -8 -25    3.82    9.00
  -3  -8 -25    3.10    5.58
  -3  -8 -25    7.28    4.85
   3  -8 -26    6.79    5.01
  -3  -8  26    0.90    5.20
   3  -8 -26    0.23    4.66
  -3  -8 -26    1.13    4.17
  -3  -8 -26    1.82    4.83
   3  -9   0    3.42    3.04
   3   9   0    2.48    3.81
   3  -9   0    1.91    1.25
   3  -9   0    2.83    3.67
  -3  -9   0    2.87    3.46
   3  -9  -1    0.07    0.73
   3  -9  -1   -0.95    2.18
   3   9   1    0.76    2.68
   3  -9  -1   -0.36    2.34
  -3  -9   1   -0.36    2.40
   3   9  -1    0.47    2.70
   3  -9   1    1.12    2.04
   3  -9   1    0.15    1.48
   3  -9   1    1.66    2.52
  -3  -9  -1   -0.43    2.51
   3   9   2   12.74    5.28
   3  -9  -2    8.24    6.36
   3  -9  -2   12.58    4.82
  -3  -9   2   14.47    4.66
   3   9  -2    6.53    7.67
   3  -9   2    0.32    7.24
   3  -9   2   12.30    3.96
   3  -9   2   11.36    2.27
  -3  -9  -2   13.99    4.75
   3  -9  -3   12.24    6.48
   3   9   3   15.27    5.35
   3  -9  -3   10.82    5.09
   3  -9  -3   11.58    0.84
  -3  -9   3   12.69    4.58
   3   9  -3    8.62    5.04
   3  -9   3    0.48    6.77
   3  -9   3   12.26    2.24
   3  -9   3   10.66    3.89
  -3  -9  -3   13.38    4.82
   3  -9  -4    4.59    3.53
  -3  -9   4    4.64    3.72
   3   9   4    4.73    4.55
   3  -9  -4    3.68    4.06
  -3  -9  -4    8.23    4.12
   3  -9   4    2.40    3.22
   3  -9   4    4.90    2.00
   3   9  -4    6.18    4.14
   3  -9   4    1.09    3.43
   3  -9  -5    2.70    3.27
  -3  -9   5    2.78    3.30
   3   9   5   -0.09    3.97
   3  -9  -5    0.17    3.60
   3   9  -5    2.51    3.63
   3  -9   5   -0.06    3.27
  -3  -9  -5    7.34    3.73
   3  -9   5    2.01    4.24
   3  -9   5    1.76    1.89
   3   9   6    5.89    8.39
   3  -9  -6   17.90    4.26
   3  -9  -6   10.11    4.95
  -3  -9   6   15.74    4.42
   3  -9   6   12.42    3.65
   3   9  -6   -0.32    4.80
  -3  -9  -6    5.67    5.13
   3  -9   6    0.37    4.33
   3  -9   6   12.05    2.64
   3   9   7   11.80    5.53
   3  -9  -7   13.86    4.34
   3  -9  -7   11.11    4.80
  -3  -9   7    0.28    6.30
   3  -9   7    0.93    3.78
   3   9  -7   -0.09    4.61
   3  -9   7   13.71    3.44
   3  -9   7    7.99    2.70
  -3  -9  -7   15.27    4.80
   3   9   8    6.33    4.30
   3  -9  -8    4.06    3.95
   3  -9  -8    4.43    3.45
  -3  -9   8   -0.28    3.23
  -3  -9  -8    5.25    3.83
   3  -9   8    2.61    2.69
   3  -9   8    1.25    2.22
   3  -9   8   -0.23    3.20
   3   9  -8   -0.14    3.57
  -3  -9   9    0.37    4.30
   3  -9  -9   17.91    4.69
   3  -9  -9   14.16    5.10
   3   9   9   12.67    5.67
   3  -9   9   14.84    5.33
   3   9  -9    0.33    4.70
   3  -9   9   11.98    3.12
   3  -9   9    0.73    5.89
  -3  -9  -9   18.33    5.22
   3   9  10    7.24    5.14
   3  -9 -10    8.10    4.32
   3  -9 -10    5.85    4.71
  -3  -9  10   -0.43    5.58
   3   9 -10   -0.25    4.14
  -3  -9 -10    8.51    7.28
   3  -9  10    9.30    3.02
   3  -9  10    9.51    2.99
   3  -9  10   -0.97    3.64
   3  -9 -11   15.09    4.71
   3   9  11   14.24    5.68
   3  -9 -11   10.34    7.82
  -3  -9  11    0.09    3.92
   3  -9  11   12.38    3.25
   3   9 -11    0.05    4.47
  -3  -9 -11   25.40    8.08
   3  -9  11   12.88    3.35
   3  -9  11    0.31    3.87
   3   9  12    4.42    4.42
  -3  -9  12    0.56    3.05
   3  -9 -12    2.13    3.61
   3  -9 -12    6.57    6.28
  -3  -9 -12   -1.70    4.05
   3   9 -12   -0.01    3.47
   3  -9  12    5.38    3.72
   3  -9  12    3.27    2.68
   3  -9  12    1.40    2.80
   3  -9 -13    0.03    7.17
   3   9  13    8.58    5.37
   3  -9 -13   11.29    5.37
  -3  -9  13    0.33    3.75
   3  -9  13    9.14    3.31
   3   9 -13   -0.04    4.29
   3  -9  13    8.79    2.93
  -3  -9 -13    6.74    3.87
   3  -9  13    7.55    3.85
  -3  -9 -13   12.89    5.15
   3  -9 -14   -0.18    6.39
   3   9  14    4.73    4.98
  -3  -9  14   -0.31    3.38
   3  -9 -14    4.20    4.85
  -3  -9 -14    2.70    4.48
   3  -9  14    6.73    2.91
   3  -9  14    4.93    3.91
  -3  -9 -14    5.16    3.52
   3  -9  14    3.80    3.29
   3   9 -14    0.06    3.78
   3   9  15    2.78    4.01
   3  -9 -15    0.51    4.11
  -3  -9  15   -0.55    4.02
   3  -9 -15    0.45    3.39
   3  -9  15    1.62    2.20
   3   9 -15   -0.15    2.84
  -3  -9 -15   -0.64    3.60
  -3  -9 -15    1.47    2.79
   3  -9  15    0.16    2.65
   3  -9  15    0.76    1.98
  -3  -9  16    2.09    3.02
   3   9  16    1.95    7.18
   3  -9 -16    0.63    3.98
   3  -9 -16    2.64    4.53
  -3  -9 -16    3.97    4.38
   3  -9  16    0.82    2.45
   3  -9  16    3.79    2.17
   3   9 -16   -0.21    4.98
  -3  -9 -16    1.19    3.30
   3  -9  16    1.42    3.18
   3  -9 -17    0.44    4.50
   3  -9 -17    8.21    5.20
  -3  -9  17    4.39    5.18
   3   9  17    5.39    4.78
  -3  -9 -17    1.43    4.92
   3  -9  17    4.30    3.56
   3  -9  17    3.84    2.58
  -3  -9 -17    2.62    3.73
   3  -9  17    1.94    3.73
   3   9 -17    6.27    3.62
   3  -9 -18    5.36    5.73
   3  -9 -18    0.34    4.89
   3   9  18    9.23    5.19
  -3  -9  18   11.09    3.58
  -3  -9 -18    3.90    5.36
  -3  -9 -18    4.51    6.75
   3   9 -18    1.72    3.89
   3  -9  18    5.17    4.08
   3  -9 -19   -0.61    4.74
  -3  -9  19    4.49    4.43
   3   9  19   -0.37    4.36
   3  -9 -19   -0.50    4.12
  -3  -9 -19    2.07    6.88
   3   9 -19    4.44    3.20
  -3  -9 -19    0.43    3.59
   3  -9 -20   -6.11    7.80
   3   9  20    2.46    4.53
  -3  -9  20    1.59    3.04
   3  -9 -20   -0.36    4.55
  -3  -9 -20   10.45    7.34
   3   9 -20    3.95    3.45
  -3  -9 -20    1.60    5.99
   3  -9 -21    0.52    5.12
  -3  -9  21    4.90    3.44
   3  -9 -21    4.52    5.57
   3   9 -21    6.89    3.91
  -3  -9 -21    2.29    4.33
  -3  -9 -21    3.69    8.61
   3  -9 -22    0.81    6.41
  -3  -9  22   17.54    6.40
   3  -9 -22   11.99    6.93
  -3  -9 -22   16.25    7.02
  -3  -9 -22   18.19    8.24
   3   9 -22    7.50    6.97
   3  -9 -23   -0.45    4.71
   3  -9 -23    0.48    5.08
  -3  -9 -23    2.40    3.93
  -3  -9 -23    4.77    5.13
   3  10   0    0.58    7.20
   3 -10   0    3.47    1.53
   3 -10   0    5.55    3.75
  -3 -10   0    6.85    4.60
   3 -10   0    2.66    4.25
   3  10   1   22.08    7.00
   3 -10  -1   24.56    2.00
   3 -10  -1   18.32    6.17
   3 -10  -1   14.54    8.25
  -3 -10   1   29.92    6.43
   3  10  -1   18.21   10.14
   3 -10   1   20.87    3.75
   3 -10   1    0.50    5.89
   3 -10   1   30.79    5.19
  -3 -10  -1   29.32    6.49
   3 -10  -2   16.98    5.48
   3 -10  -2   19.61    1.54
   3  10   2   24.00    6.73
  -3 -10   2   24.52    5.97
   3 -10  -2   21.37    5.20
   3  10  -2   17.66    6.40
   3 -10   2   18.13    2.62
   3 -10   2    1.08    6.12
   3 -10   2   20.65    4.92
  -3 -10  -2   23.20    6.32
   3  10   3   -0.37    2.79
   3 -10  -3    0.07    2.21
   3 -10  -3    0.48    2.21
   3 -10  -3   -0.02    0.38
  -3 -10   3   -3.97    2.39
   3 -10   3    2.01    1.95
   3  10  -3    0.36    2.46
   3 -10   3   -1.62    3.38
   3 -10   3   -0.02    1.10
  -3 -10  -3    3.47    2.49
   3  10   4   -0.13    4.74
   3 -10  -4    6.55    3.97
   3 -10  -4    1.30    3.85
  -3 -10   4    6.43    4.01
   3 -10   4    1.64    3.31
   3  10  -4    3.72    4.12
  -3 -10  -4    2.48    4.32
   3 -10   4    2.20    2.05
   3 -10   4   -0.61    3.63
   3 -10  -5   13.55    4.84
   3  10   5    7.91    6.31
  -3 -10   5   15.92    5.22
   3 -10  -5   13.26    5.41
   3 -10   5    8.77    4.35
   3 -10   5   -1.36    4.61
   3  10  -5    0.37    5.53
   3 -10   5   13.01    2.84
  -3 -10  -5   24.00    5.77
   3  10   6    0.60    4.53
   3 -10  -6    3.67    3.95
  -3 -10   6   -0.61    3.62
   3 -10  -6    3.41    3.54
  -3 -10  -6    1.91    4.16
   3 -10   6   -1.05    3.28
   3 -10   6    3.96    4.57
   3  10  -6   -0.01    4.02
   3 -10   6    2.02    2.10
   3  10   7   11.41    6.27
   3 -10  -7   16.77    5.18
   3 -10  -7    6.42    5.52
  -3 -10   7   10.71    4.89
   3 -10   7    0.35    4.40
   3  10  -7   -0.13    5.25
   3 -10   7    9.57    3.95
   3 -10   7   10.20    3.07
  -3 -10  -7   12.66    5.77
   3 -10  -8   10.13    4.45
   3  10   8   13.07    8.96
  -3 -10   8    5.26    4.24
   3 -10  -8    6.26    4.94
   3 -10   8    2.25    3.52
   3  10  -8    0.31    4.75
  -3 -10  -8    5.35    5.18
   3 -10   8    0.31    3.97
   3 -10   8    7.61    2.93
   3 -10  -9    5.13    4.66
   3 -10  -9    7.59    5.18
   3  10   9    7.33    5.80
  -3 -10   9    9.64    4.28
   3  10  -9    0.03    5.22
   3 -10   9    4.34    3.50
   3 -10   9   -0.06    6.47
   3 -10   9    5.78    3.09
  -3 -10  -9    5.35    5.46
   3 -10 -10   15.00    5.78
   3  10  10   22.71    6.97
   3 -10 -10   15.96    6.43
  -3 -10  10   25.24    5.36
   3 -10  10   14.30    4.26
   3  10 -10   -0.08    5.83
   3 -10  10   21.43    4.03
  -3 -10 -10   23.82    6.73
   3 -10  10    1.19    5.13
   3  10  11   14.37    6.83
   3 -10 -11   11.77    5.57
  -3 -10  11   18.21    5.00
   3 -10 -11    8.01    9.58
   3 -10  11   15.88    4.10
   3  10 -11    0.63    5.59
   3 -10  11    9.69    4.05
   3 -10  11   14.96    4.94
  -3 -10 -11   20.72    6.57
   3  10  12    0.71    5.04
   3 -10 -12    6.33    4.13
  -3 -10  12    4.90    3.67
   3 -10 -12    9.84    7.18
  -3 -10 -12   -1.54    7.32
   3 -10  12    1.21    2.89
   3  10 -12    0.17    4.09
   3 -10  12    1.02    3.04
   3 -10  12    1.05    3.51
   3  10  13    0.77    4.82
   3 -10 -13    7.83    4.10
   3 -10 -13    2.07    4.51
  -3 -10  13    0.23    3.44
   3  10 -13    0.42    3.79
   3 -10  13    1.23    5.03
  -3 -10 -13    1.09    3.52
   3 -10  13    1.38    3.03
   3 -10  13    0.50    2.64
  -3 -10 -13    1.99    6.90
   3 -10 -14   13.96    6.92
   3  10  14   14.06    7.10
   3 -10 -14    0.20    6.32
  -3 -10  14   12.59    5.05
   3 -10  14   20.63    4.46
  -3 -10 -14   13.04    5.19
   3 -10  14   18.43    4.00
   3  10 -14    0.25    5.29
  -3 -10 -14   12.91   10.46
   3 -10 -15   -6.32    5.40
   3  10  15    1.06    5.56
   3 -10 -15    0.52    4.87
  -3 -10  15    2.80    3.88
   3 -10  15    6.08    3.26
   3 -10  15    4.66    2.85
  -3 -10 -15    1.66    3.99
   3  10 -15    0.53    6.14
  -3 -10 -15    8.70    8.65
   3  10  16    8.34    6.38
   3 -10 -16   -0.76    5.63
  -3 -10  16    7.97    4.47
   3 -10 -16    4.39    6.05
  -3 -10 -16    5.62   10.05
   3 -10  16    8.23    3.60
   3  10 -16    6.88    4.51
  -3 -10 -16    6.60    4.65
   3 -10  16    5.60    3.20
   3 -10 -17    2.70    4.80
   3 -10 -17    0.20    6.60
   3  10  17    5.17    4.83
  -3 -10  17    2.31    3.31
  -3 -10 -17   -1.69    3.62
   3  10 -17   -1.01    3.53
  -3 -10 -17    6.67    7.55
   3  10  18    9.17    6.50
   3 -10 -18   -0.57    9.90
  -3 -10  18   15.38    4.82
   3 -10 -18    6.24    7.14
  -3 -10 -18   16.85   11.03
  -3 -10 -18    6.50    7.70
   3  10 -18   10.44    5.07
   3 -10 -19    0.26    5.64
  -3 -10  19    7.62    4.08
   3 -10 -19   -2.18    6.29
   3  10 -19    3.49    4.57
  -3 -10 -19    6.03    4.41
  -3 -10 -19    9.47    6.36
   3 -10 -20    0.11    4.89
  -3 -10  20    3.28    3.51
   3 -10 -20    1.65    5.43
   3  10 -20    1.42    3.90
  -3 -10 -20    1.95    6.08
  -3 -10 -20    3.25    5.71
   3 -11   0    1.33    3.82
   3 -11   0    2.69    4.23
   3  11   0    3.68    4.92
  -3 -11   0    1.49    4.75
   3 -11  -1    3.88    3.59
   3 -11  -1    2.51    4.04
  -3 -11   1   -0.62    4.48
   3  11   1   -0.27    4.60
   3  11  -1    1.49    4.51
   3 -11   1   -1.11    5.42
   3 -11   1    1.11    5.45
  -3 -11  -1    1.53    4.45
   3 -11  -2    4.38    4.76
   3 -11  -2   10.76    5.22
   3  11   2    5.93    9.67
  -3 -11   2   14.31    5.69
   3  11  -2   -1.61    6.26
   3 -11   2    8.92    4.54
   3 -11   2    4.40    3.52
   3 -11   2    0.39    7.26
  -3 -11  -2    8.18    5.82
   3 -11  -3    2.98    4.13
   3 -11  -3   -0.95    4.19
   3  11   3   -2.01    5.51
  -3 -11   3    1.44    7.36
   3 -11   3    7.56    3.74
   3  11  -3    4.12    4.96
   3 -11   3    1.80    2.14
   3 -11   3    2.89    4.06
  -3 -11  -3    5.75    5.01
   3  11   4    5.15    6.19
   3 -11  -4    4.23    4.75
  -3 -11   4    4.16    5.26
   3 -11  -4    4.25    4.79
   3  11  -4    8.14    5.49
   3 -11   4    5.23    2.59
   3 -11   4    9.15    4.28
  -3 -11  -4   11.10    5.83
   3 -11   4   -0.79    4.52
   3  11   5    2.87    5.20
   3 -11  -5   -2.04    4.15
   3 -11  -5    2.94    4.07
  -3 -11   5    4.48    4.38
   3 -11   5    0.28    3.61
   3 -11   5    2.66    2.37
   3  11  -5    3.30    4.57
   3 -11   5    0.50    3.72
  -3 -11  -5    3.31    4.98
   3  11   6    2.30    5.55
   3 -11  -6    3.44    4.69
   3 -11  -6    0.15    2.87
  -3 -11   6    6.20    4.37
   3  11  -6    2.57    4.81
   3 -11   6    2.02    3.68
   3 -11   6   -0.42    3.90
   3 -11   6    3.69    2.66
  -3 -11  -6    3.50    3.58
   3 -11  -7    8.42    5.48
   3 -11  -7    2.65    6.05
   3  11   7   10.14    7.06
  -3 -11   7   11.38    5.67
   3 -11   7   11.07    3.52
   3  11  -7   15.49    6.06
   3 -11   7   10.41    4.52
   3 -11   7   -0.19    5.09
  -3 -11  -7    9.14    4.42
   3 -11  -8   -0.46    3.27
   3  11   8    5.87    6.36
   3 -11  -8   -0.74    5.46
  -3 -11   8    9.12    4.92
   3  11  -8    6.89    5.38
  -3 -11  -8    6.78    4.02
   3 -11   8    7.85    3.23
   3 -11   8    4.48    3.92
   3 -11   8    0.48    4.75
   3 -11  -9    2.39    2.86
   3  11   9   -2.90    5.73
  -3 -11   9   -0.59    4.46
   3 -11  -9    4.03    4.95
   3 -11   9    3.39    3.46
   3  11  -9    2.39    4.68
   3 -11   9    0.96    6.39
  -3 -11  -9    3.60    3.68
   3 -11 -10    2.07    3.13
   3  11  10    2.61    9.16
   3 -11 -10    9.51    8.24
  -3 -11  10    1.00    4.64
   3 -11  10    6.11    5.58
   3  11 -10    5.14    5.00
   3 -11  10   -0.60    4.30
  -3 -11 -10    5.33    5.96
   3  11  11    3.99    5.64
   3 -11 -11    2.29    3.14
   3 -11 -11   -0.43    8.00
  -3 -11  11    3.84    4.37
   3  11 -11    3.02    4.70
   3 -11  11    0.13    3.43
   3 -11  11    1.47    4.19
  -3 -11 -11    6.90    5.88
   3  11  12    8.58    5.06
   3 -11 -12    0.70    2.78
  -3 -11  12   -0.18    3.89
   3 -11 -12   -1.38    4.49
   3  11 -12    3.88    4.20
  -3 -11 -12   -1.42    3.40
   3 -11  12    3.60    2.97
  -3 -11 -12   -3.14    5.12
   3 -11  12   -1.16    3.58
   3 -11 -13   -0.65    3.31
   3  11  13    0.13    6.16
  -3 -11  13    5.17    4.63
   3 -11 -13    2.01    5.69
   3  11 -13    2.34    4.88
   3 -11  13   10.80    5.42
  -3 -11 -13    3.58    4.15
  -3 -11 -13    7.96    6.31
   3 -11  13    3.51    6.25
   3 -11 -14    0.72    5.93
   3  11  14    9.91    6.76
  -3 -11  14    8.11    5.06
   3 -11 -14   -1.77    6.82
   3 -11  14    5.94    4.34
   3 -11  14    4.58    3.86
  -3 -11 -14    7.33    7.19
  -3 -11 -14    8.79    7.06
   3  11 -14    7.74    5.42
   3 -11 -15   -0.42    5.16
  -3 -11  15    2.95    4.26
   3 -11 -15   -1.74    5.52
   3  11  15   -0.90    5.86
   3 -11  15    2.66    3.57
   3 -11  15    4.85    4.88
   3  11 -15   -3.15    7.01
  -3 -11 -15    1.43    3.93
  -3 -11 -15    9.37    6.04
  -3 -12   0    0.86    5.86
   3 -12   0    2.97    4.47
   3  12   0    5.81    5.54
   3 -12   0   -3.68    7.41
   3 -12  -1    8.04    5.99
   3  12   1   15.82    7.44
   3 -12  -1   14.30    9.51
  -3 -12   1   11.33    7.61
   3 -12   1   10.70    5.86
   3  12  -1   13.53    7.27
   3 -12   1    9.91    6.00
  -3 -12  -1    9.87    7.99
   3 -12  -2    2.33    4.32
   3  12   2    5.12    5.29
   3 -12  -2    6.28    6.57
  -3 -12   2    2.84    5.30
   3 -12   2   -5.16    6.21
   3  12  -2   -2.13    5.09
   3 -12   2    2.94    4.25
  -3 -12  -2   -1.32    5.70
  -3 -12   3    7.75    6.36
   3  12   3    5.16    6.96
   3 -12  -3    8.97    8.55
   3 -12  -3    4.04    5.38
   3 -12   3    2.45    4.93
  -3 -12  -3    5.21    4.73
   3  12  -3    4.75    6.18
   3 -12   3   10.46    5.27
   3 -12  -4   10.19    6.42
   3  12   4   14.90    8.23
   3 -12  -4   21.94   10.20
  -3 -12   4   14.54    7.36
   3 -12   4   14.53    5.75
   3  12  -4   13.19    7.37
   3 -12   4    7.04    6.13
  -3 -12  -4   15.05    8.48
   3 -12  -5   -0.08    4.27
   3  12   5    4.22    8.41
   3 -12  -5    4.41    6.72
  -3 -12   5    1.75    4.78
  -3 -12  -5    0.94    3.62
   3 -12   5    0.87    3.66
   3  12  -5    5.34    4.86
   3 -12   5   -2.66    3.89
   3 -12  -6    7.63    6.30
   3  12   6   10.43    7.86
   3 -12  -6    5.86   10.31
  -3 -12   6   11.62    6.84
   3 -12   6   14.10    5.36
   3  12  -6   12.64    7.10
   3 -12   6    6.82    5.68
  -3 -12  -6    8.19    5.24
   3 -12  -7   -2.28    2.19
   3  12   7    1.13    4.04
   3 -12  -7    4.17    5.63
  -3 -12   7    0.88    5.48
  -3 -12  -7    1.29    2.79
   3 -12   7   -0.82    2.77
   3  12  -7    1.51    3.58
   3 -12   7    1.36    3.08
   3 -12  -8   -1.03    3.55
   3  12   8    2.56    6.74
  -3 -12   8    8.91    5.79
   3 -12  -8   -6.80    9.00
   3  12  -8    6.03    5.68
   3 -12   8    4.92    4.32
  -3 -12  -8    6.10    4.47
   3 -12   8    4.63    4.86
   4   0   0    0.12    1.48
  -4   0   0    4.46    1.40
   4   0  -1    0.80    0.94
   4   0   1   -1.18    0.91
  -4   0   1    0.71    0.88
  -4   0  -1   -0.17    0.87
  -4   0  -2 2453.59   41.32
   4   0  -2 2483.14   43.39
  -4   0   2 2471.77   42.10
   4   0   2 2456.76   42.40
  -4   0   3   50.41    2.99
  -4   0  -3   52.11    2.78
   4   0  -3   53.36    3.26
   4   0   3   48.81    2.93
   4   0   4   99.96    3.68
  -4   0  -4   99.22    3.49
  -4   0   4   95.55    3.72
   4   0  -4   99.29    4.14
  -4   0  -4  100.00    3.83
   4   0  -5  128.93    4.69
  -4   0  -5  128.20    3.96
  -4   0  -5  134.79    4.45
  -4   0   5  128.55    4.38
   4   0   5  121.20    4.09
  -4   0   6  244.51    6.31
   4   0  -6  250.58    8.77
  -4   0  -6  242.31    5.69
  -4   0  -6  234.39    6.27
   4   0   6  233.10    5.81
   4   0   7   13.83    2.00
  -4   0  -7   16.23    2.35
  -4   0  -7   17.20    2.80
   4   0  -7   17.54    2.60
  -4   0   7   21.92    2.34
  -4   0   8   93.61    3.99
  -4   0  -8   94.32    4.19
   4   0  -8   99.39    4.56
   4   0   8   91.01    3.55
  -4   0  -8   96.97    3.41
  -4   0   9   47.51    3.16
  -4   0  -9   47.69    2.65
   4   0  -9   47.08    3.58
  -4   0  -9   46.70    3.33
   4   0   9   42.54    2.75
   4   0 -10   92.23    4.55
  -4   0  10   83.95    5.59
  -4   0 -10   88.99    3.24
  -4   0 -10   86.97    4.41
   4   0  10   85.07    3.41
  -4   0  11    1.27    1.31
  -4   0 -11    0.98    1.57
   4   0  11    0.28    1.08
  -4   0 -11    0.60    1.01
   4   0 -11   -0.56    1.52
  -4   0 -12   35.65    2.36
  -4   0  12   37.66    3.07
  -4   0 -12   39.64    3.80
   4   0 -12   38.78    3.52
   4   0  12   36.86    3.62
  -4   0  13    9.13    2.24
  -4   0 -13    9.38    4.26
   4   0  13    8.87    1.74
  -4   0 -13    8.97    1.73
   4   0 -13    9.91    2.62
  -4   0  14   89.17    4.47
  -4   0 -14   98.67    5.32
   4   0 -14  101.53    5.06
   4   0  14   93.60    3.64
  -4   0 -14   93.53    3.37
   4   0  15   38.32    2.58
  -4   0 -15   35.44    2.38
   4   0 -15   40.49    3.77
  -4   0  15   35.84    3.32
  -4   0 -15   38.02    4.30
   4   0 -16  211.09    7.52
   4   0  16  196.66    7.02
  -4   0 -16  189.28    7.75
  -4   0  16  202.00    6.61
  -4   0 -16  196.35    5.03
   4   0  17   10.74    2.92
   4   0  17    8.69    3.35
  -4   0 -17   11.87    1.77
   4   0 -17   14.58    3.03
  -4   0 -17   10.05    3.58
  -4   0  17   12.33    2.62
   4   0 -18   36.04    3.88
  -4   0 -18   31.56    2.27
   4   0  18   29.52    2.47
  -4   0 -18   30.34    4.50
   4   0  18   27.57    4.29
  -4   0  18   32.95    3.38
   4   0  19    2.25    1.43
  -4   0  19    2.05    2.03
  -4   0 -19    0.80    1.30
   4   0 -19    4.45    2.36
   4   0  19    3.01    2.77
  -4   0 -19    4.28    2.88
   4   0 -20  158.45    7.12
  -4   0 -20  153.25    4.53
   4   0  20  155.25    7.88
   4   0  20  152.00    4.85
  -4   0  20  160.14    8.91
  -4   0 -20  150.06    8.36
  -4   0  21   98.84    5.36
  -4   0 -21   91.58    4.85
   4   0 -21   99.60    6.14
   4   0  21   91.35    3.77
   4   0  21   96.64    7.02
  -4   0  21   91.04    5.47
  -4   0 -21   91.99    7.43
  -4   0 -22   29.66    5.43
  -4   0  22   30.55    3.81
   4   0  22   29.24    2.55
   4   0  22   27.84    5.14
  -4   0  22   26.78    3.81
   4   0 -22   33.66    4.41
  -4   0 -22   29.05    2.21
  -4   0 -23    2.35    3.10
  -4   0  23   -0.04    2.19
  -4   0 -23    0.96    1.17
   4   0 -23    1.62    2.52
  -4   0  23    1.91    2.16
   4   0  23    0.24    2.98
   4   0  23    2.18    1.31
   4   0  24    4.57    1.46
  -4   0 -24    2.04    3.76
  -4   0  24    2.57    2.58
  -4   0 -24    1.73    1.96
  -4   0  24    1.59    2.49
   4   0 -24    5.99    4.34
   4   0  24    0.01    3.61
  -4   0 -25    6.70    4.31
  -4   0  25    5.35    3.10
  -4   0 -25    5.75    1.42
   4   0 -25    7.91    3.28
   4   0  25   -0.18    4.13
  -4   0 -26    1.43    4.37
  -4   0  26    5.83    3.11
   4   0 -26    7.42    3.02
   4   0  26    0.00    4.53
  -4   0 -26    4.51    1.92
  -4   0 -27   32.71    6.51
  -4   0  27   33.80    4.73
   4   0 -27   28.45    4.53
   4   0  27   -0.13    6.41
  -4   0  28    0.53    2.60
  -4   0 -28    3.47    5.40
   4   0 -28    0.67    2.41
   4   0  28   -0.11    3.49
  -4   0  29    3.02    3.09
  -4   0 -29    0.36    4.19
   4   0 -29    2.69    4.39
   4   0  29   -0.04    4.52
  -4   0  30    4.15    4.81
  -4   0 -30    3.07    4.12
   4   0 -30   -0.25    2.94
   4   0  30    0.05    4.42
   4   0 -31   17.59    4.59
  -4   0 -31   11.50    6.54
   4   0  31    0.10    7.09
  -4   0  31   17.97    4.91
  -4   0  32    9.79    4.74
  -4   0 -32   14.35    6.51
   4   0 -32    9.99    4.37
   4   0  32   -0.16    6.86
  -4   0 -33    8.78    3.66
   4   0 -33   -2.51    3.53
   4   0  33   -0.09    3.87
  -4   0  33   -2.82    2.63
   4   1   0   75.08    3.61
  -4   1   0   75.70    3.28
  -4  -1   0   78.51    3.54
   4  -1   0   85.35    3.60
  -4   1  -1  299.30    6.84
   4  -1  -1  303.13    7.37
  -4  -1   1  313.14    7.33
   4   1   1  305.56    9.03
  -4  -1  -1  313.55    7.17
   4  -1   1  308.91    7.26
  -4   1   1  302.37    6.95
   4   1  -1  288.98    7.23
   4   1   2  355.89    8.25
  -4   1  -2  356.43    7.71
  -4   1  -2  366.50    7.45
  -4  -1   2  367.57    8.09
   4  -1  -2  363.05    8.49
   4  -1   2  365.60    8.07
  -4   1   2  377.87    8.19
  -4  -1  -2  360.24    7.87
   4   1  -2  373.96   10.49
  -4  -1   3  114.96    4.13
   4  -1  -3  125.07    4.63
  -4   1  -3  122.11    3.79
  -4   1  -3  116.70    3.89
   4   1   3  115.57    4.27
  -4   1   3  111.41    4.13
  -4  -1  -3  114.10    3.99
   4  -1   3  123.90    4.12
   4   1  -3  115.56    4.48
  -4   1  -4   53.43    2.75
   4   1   4   55.95    3.07
  -4  -1   4   52.99    3.02
  -4   1  -4   55.14    3.87
   4  -1  -4   52.09    3.35
  -4  -1  -4   54.17    2.94
   4  -1   4   47.84    2.80
   4   1  -4   51.55    3.29
  -4   1   4   51.57    4.45
  -4   1  -5    9.68    1.67
   4  -1  -5    4.85    1.96
  -4   1  -5    6.09    1.51
  -4  -1   5    7.85    1.78
   4   1   5    5.17    1.78
  -4   1   5    9.22    1.86
  -4  -1  -5    7.92    1.66
   4  -1   5    3.88    1.60
   4   1  -5    7.17    1.97
  -4   1  -6   31.42    2.19
  -4   1  -6   34.90    2.62
  -4  -1   6   32.53    2.63
   4   1   6   32.09    2.61
  -4   1   6   34.48    2.76
   4   1  -6   33.45    4.29
  -4  -1  -6   32.27    2.93
  -4  -1  -6   36.08    2.54
   4  -1   6   32.19    3.37
   4  -1  -7   31.41    2.95
   4   1   7   24.12    2.49
  -4   1  -7   29.22    2.04
  -4  -1   7   32.27    3.72
  -4   1  -7   26.96    2.54
   4  -1   7   24.41    2.14
  -4   1   7   28.10    2.65
  -4  -1  -7   25.94    2.40
  -4  -1  -7   25.53    2.98
   4   1  -7   26.42    2.86
  -4   1  -8   88.20    3.91
   4  -1  -8   81.01    4.33
  -4   1  -8   80.66    3.04
  -4  -1   8   82.88    3.69
   4   1   8   79.45    3.64
  -4   1   8   81.84    3.83
  -4  -1  -8   81.60    4.11
  -4  -1  -8   84.44    3.37
   4   1  -8   82.13    4.20
   4  -1   8   81.61    3.14
  -4   1  -9   -0.57    1.30
  -4   1  -9    0.70    0.86
   4  -1  -9    1.63    1.41
  -4  -1   9    0.69    1.13
   4   1   9    0.99    1.12
  -4  -1  -9   -0.07    1.40
  -4   1   9   -1.15    1.24
  -4  -1  -9    0.63    1.01
   4   1  -9    0.07    1.33
   4  -1   9   -0.38    0.93
  -4  -1  10  172.71    5.37
  -4   1 -10  177.63    4.45
   4  -1 -10  185.56    6.25
   4   1  10  172.33    5.21
  -4   1 -10  174.99    7.94
  -4   1  10  172.88    5.68
  -4  -1 -10  177.06    6.17
  -4  -1 -10  169.75    4.94
   4   1 -10  184.38    6.00
   4  -1  10  168.96    4.55
  -4  -1  11   53.11    3.23
   4   1  11   50.26    4.38
  -4   1 -11   49.06    3.75
   4  -1 -11   52.56    3.78
  -4   1 -11   43.01    2.36
  -4  -1 -11   48.63    5.81
  -4  -1 -11   46.82    2.75
   4   1 -11   50.58    3.64
   4  -1  11   28.10    3.39
   4  -1  11   46.22    2.53
  -4   1  11   49.27    3.56
  -4   1 -12  122.78    5.48
   4   1  12  124.54    4.57
  -4   1 -12  118.69    3.56
   4  -1 -12  137.83    5.73
  -4  -1  12  124.13    4.68
  -4  -1 -12  124.91    5.57
   4   1 -12  116.92    5.17
   4  -1  12  118.85    5.09
  -4  -1 -12  133.54    5.81
   4  -1  12  119.45    5.01
  -4   1  12  124.39    5.02
   4  -1 -13   46.19    4.08
  -4   1 -13   44.56    2.30
  -4   1 -13   46.00    4.03
   4   1  13   44.41    3.11
  -4  -1  13   42.34    3.27
  -4  -1 -13   44.72    4.16
   4   1 -13   46.67    3.75
   4  -1  13   44.94    3.73
  -4  -1 -13   46.95    6.34
   4  -1  13   44.18    2.48
  -4   1  13   49.14    3.64
   4   1  14   32.40    2.83
   4  -1 -14   31.29    3.72
  -4   1 -14   32.54    2.02
  -4   1 -14   32.19    3.85
  -4  -1  14   31.11    3.05
  -4   1  14   29.43    3.40
  -4  -1 -14   36.06    3.99
   4   1 -14   31.46    3.43
   4  -1  14   34.50    3.56
  -4  -1 -14   34.21    2.55
   4  -1  14   33.76    2.27
   4   1  15   91.95    4.20
  -4  -1  15   88.49    4.39
  -4   1 -15   91.28    3.00
   4  -1 -15   93.93    5.36
  -4   1 -15   93.27    8.11
   4  -1  15   88.20    3.15
  -4  -1 -15   94.25    5.82
   4   1 -15  100.53    4.95
   4  -1  15   87.49    5.16
  -4  -1 -15   88.84    3.68
  -4   1  15   87.98    4.71
  -4  -1  16    4.58    1.92
   4  -1 -16    4.97    2.42
  -4   1 -16    2.96    2.67
  -4   1 -16    3.01    1.18
   4   1  16    2.90    1.79
   4  -1  16    3.38    1.28
  -4   1  16    5.54    2.15
   4   1 -16    3.16    2.20
   4  -1  16    3.37    2.42
  -4  -1 -16    1.69    1.55
  -4  -1 -16    3.02    2.79
  -4  -1  17   39.53    3.47
   4  -1 -17   50.19    4.31
  -4   1 -17   39.95    2.19
   4   1  17   43.25    4.69
  -4   1 -17   45.30    4.71
   4  -1  17   42.34    2.32
  -4  -1 -17   43.59    2.87
   4   1 -17   42.68    4.01
  -4   1  17   43.99    3.94
  -4  -1 -17   41.70    4.78
   4  -1  17   38.36    6.42
   4   1  18   16.24    2.53
   4  -1 -18   20.43    3.50
  -4  -1  18   15.87    2.69
  -4   1 -18   14.26    1.60
  -4   1 -18   19.67    3.92
   4   1 -18   20.04    3.21
   4  -1  18   14.39    1.74
  -4  -1 -18   19.59    6.27
  -4  -1 -18   17.35    3.26
  -4   1  18   21.18    3.20
   4  -1  18   16.52    3.73
  -4   1 -19   44.40    5.48
   4   1  19   50.25    3.43
  -4   1 -19   48.33    3.15
   4  -1 -19   47.42    4.77
  -4  -1  19   43.95    3.88
  -4   1  19   51.02    3.57
   4  -1  19   45.14    3.41
  -4  -1 -19   47.88    4.37
  -4  -1 -19   45.96    5.47
   4   1 -19   48.49    4.37
  -4   1  19   47.78    4.31
   4  -1  19   39.51    4.95
  -4   1 -20   69.52    6.32
   4  -1 -20   68.22    5.41
  -4   1 -20   67.63    2.53
   4   1  20   68.51    4.07
  -4  -1  20   65.78    4.33
   4  -1  20   64.64    3.77
  -4   1  20   71.88    5.92
  -4   1  20   65.86    4.84
  -4  -1 -20   68.19    3.48
  -4  -1 -20   61.07    6.42
   4   1 -20   66.79    4.95
   4  -1  20   66.45    5.74
  -4   1 -21   13.51    4.53
  -4   1 -21   14.09    1.44
  -4  -1  21   13.38    2.90
   4   1  21    9.72    3.99
   4  -1 -21   14.79    5.50
   4  -1  21   14.16    1.58
  -4   1  21   12.98    2.75
  -4   1  21   13.90    3.29
   4   1 -21   15.73    3.36
  -4  -1 -21   14.00    4.56
   4  -1  21   17.49    4.09
  -4  -1 -21   11.94    2.28
   4   1  22    4.30    2.06
  -4   1 -22    5.98    1.09
  -4   1 -22   -0.37    3.64
  -4  -1  22    4.92    2.41
  -4  -1  22    6.07    2.86
   4  -1 -22    4.53    3.07
  -4   1  22    4.64    3.59
   4  -1  22    5.21    1.77
  -4   1  22    3.61    2.73
  -4  -1 -22    4.12    1.88
   4   1 -22    4.45    2.80
  -4  -1 -22    8.62    3.76
   4  -1  22    5.16    3.47
   4   1  23    7.65    2.22
   4  -1 -23    7.40    3.31
  -4   1 -23    8.63    4.29
  -4  -1  23    9.45    3.18
  -4  -1  23    6.13    2.99
  -4   1 -23    4.84    1.52
  -4   1  23    6.02    2.62
   4  -1  23    6.84    1.08
  -4  -1 -23    6.52    1.97
   4   1 -23    8.71    3.05
  -4  -1 -23    9.03    4.13
   4  -1  23   -0.10    3.69
  -4   1 -24   70.52    2.50
  -4   1 -24   67.10    7.54
   4   1  24   65.53    4.05
  -4  -1  24   75.19    5.86
   4  -1 -24   73.19    6.14
  -4  -1  24   67.79    4.96
  -4  -1 -24   72.62    7.60
  -4   1  24   76.55    4.99
  -4  -1 -24   73.51    3.85
   4   1 -24   73.62    5.66
   4  -1  24   73.99    6.84
  -4   1 -25   69.75    7.73
   4   1  25   66.65    3.99
  -4  -1  25   64.54    5.97
   4  -1 -25   70.13    6.20
  -4  -1  25   66.22    7.29
  -4  -1 -25   69.69    7.37
  -4   1  25   66.13    5.23
  -4  -1 -25   69.36    5.38
   4   1 -25   64.25    8.38
   4  -1  25   67.71    7.11
  -4  -1  26   18.94    4.60
  -4   1 -26   18.98    5.63
   4  -1 -26   17.29    4.46
  -4  -1  26   15.97    3.52
  -4  -1 -26   16.99    5.47
  -4   1  26   20.22    3.82
  -4  -1 -26   15.31    2.49
   4   1 -26   18.29    4.08
   4  -1  26    0.05    5.17
  -4  -1  27    0.94    2.63
  -4   1 -27    1.16    3.43
   4  -1 -27    0.35    3.80
  -4  -1  27    2.15    2.11
  -4   1  27    0.57    2.23
  -4  -1 -27   -1.24    3.25
  -4  -1 -27    0.19    1.36
   4   1 -27    0.84    2.35
   4  -1  27    0.05    3.17
  -4  -1  28   22.82    4.77
  -4   1 -28   19.43    6.20
   4  -1 -28   20.36    4.68
  -4  -1 -28   15.67    5.97
   4  -1  28   -0.11    5.71
  -4  -1 -28   11.94    3.71
   4   1 -28   19.64    3.94
  -4   1  28   20.69    4.21
  -4  -1  29    2.67    3.01
  -4   1 -29    0.24    3.81
   4  -1 -29    0.78    2.84
  -4  -1 -29   -1.21    3.74
  -4   1  29    0.16    2.57
   4   1 -29    2.03    2.55
   4  -1  29   -0.24    3.64
  -4  -1  30    6.89    4.32
  -4   1 -30    6.85    5.65
   4  -1 -30    7.45    4.03
  -4   1  30    5.80    3.71
  -4  -1 -30    6.44    8.54
   4  -1  30    0.04    5.49
   4   1 -30    8.80    5.54
  -4  -1  31    5.54    4.10
  -4   1 -31    5.17    5.23
   4  -1 -31    4.43    6.13
   4  -1  31    0.20    8.05
  -4  -1 -31    5.32    5.09
  -4   1  31   -0.50    3.56
   4   1 -31    4.52    3.25
  -4  -1  32    4.96    4.39
  -4   1 -32    6.35    5.66
   4  -1 -32    4.80    4.11
  -4  -1 -32    5.90    5.00
  -4   1  32    6.51    3.88
   4  -1  32   -0.25    8.84
   4   1 -32    1.09    3.36
   4  -1 -33   -0.05    4.23
  -4   1 -33    6.42    6.03
   4  -1 -33    8.58    4.22
  -4  -1  33    1.61    4.59
  -4  -1 -33    5.14    5.78
  -4   1  33    7.39    4.05
   4  -1  33   -0.04    6.01
  -4   2   0   14.76    2.04
  -4  -2   0   16.52    2.32
   4  -2   0   13.79    2.33
  -4   2   0   13.62    1.43
   4   2   0   13.96    2.37
  -4   2  -1  305.39    8.67
  -4   2  -1  300.56    5.95
   4  -2  -1  311.44    7.72
  -4  -2   1  301.54    9.17
   4   2   1  296.52    9.60
  -4   2   1  291.34    7.13
   4  -2   1  294.74    7.23
  -4  -2  -1  309.75    7.54
  -4   2   1  300.93    5.64
   4   2  -1  288.54    7.63
  -4   2  -2   71.98    3.20
  -4   2  -2   65.66    3.66
   4  -2  -2   67.57    3.78
  -4  -2   2   68.05    3.48
   4   2   2   66.51    3.73
  -4   2   2   65.38    3.39
   4  -2   2   65.60    4.79
  -4  -2  -2   65.40    3.47
   4   2  -2   66.68    3.75
  -4   2  -3  208.79    5.36
   4  -2  -3  201.22    6.28
  -4  -2   3  207.36    5.87
  -4   2  -3  196.80    4.77
   4   2   3  196.94    6.01
  -4   2   3  210.06    5.81
   4   2  -3  202.93    6.06
   4  -2   3  206.71    5.65
  -4  -2  -3  205.09    5.82
  -4   2  -4  151.13    4.44
  -4   2  -4  142.97    4.16
   4  -2  -4  150.57    5.37
  -4  -2   4  151.53    6.51
   4   2   4  146.44    5.15
  -4   2   4  149.53    6.59
   4   2  -4  142.19    5.12
   4  -2   4  145.22    4.52
  -4  -2  -4  152.32    4.95
  -4   2  -5   98.40    3.51
  -4   2  -5  106.21    3.65
   4  -2  -5  104.79    4.68
  -4  -2   5  102.26    4.10
   4   2   5   95.94    4.30
   4   2  -5  101.36    4.43
   4  -2   5   95.13    3.70
  -4  -2  -5  102.48    4.16
  -4   2   5  107.41    4.37
  -4   2  -6   20.03    1.93
   4  -2  -6   20.90    2.81
  -4  -2   6   18.73    2.35
  -4   2  -6   19.64    3.26
   4   2   6   18.53    3.84
   4   2  -6   17.26    2.63
   4  -2   6   21.44    2.14
  -4  -2  -6   21.65    2.38
  -4   2   6   22.50    2.67
  -4   2  -7  111.74    3.64
   4  -2  -7  112.72    5.03
  -4  -2   7  114.06    4.36
   4   2   7  117.18    4.61
  -4   2  -7  115.62    4.16
  -4  -2  -7  119.91    4.40
   4  -2   7  113.19    3.77
   4   2  -7  111.13    4.60
  -4   2   7  126.53    4.77
  -4   2  -8    3.40    1.28
   4  -2  -8    2.97    2.06
  -4  -2   8    3.13    1.63
  -4   2  -8    3.28    1.66
   4   2   8    4.23    2.72
   4  -2   8    2.61    1.33
  -4  -2  -8    3.39    2.10
   4  -2   8    4.19    1.66
  -4  -2  -8    4.62    1.69
   4   2  -8    3.06    1.88
  -4   2   8    1.39    1.91
  -4  -2   9    9.20    2.06
  -4   2  -9    8.60    1.53
   4   2   9    6.99    2.19
   4  -2  -9    9.85    2.53
  -4   2  -9    8.12    2.14
  -4   2   9    8.14    2.36
  -4  -2  -9   12.13    2.56
   4  -2   9    9.21    1.60
   4  -2   9    8.29    2.08
  -4  -2  -9    9.81    2.00
   4   2  -9    9.49    2.27
  -4   2 -10   99.13    3.30
   4   2  10  102.27    6.36
   4  -2 -10  102.33    7.31
  -4   2 -10  105.72    4.52
  -4  -2  10   97.82    4.23
   4   2 -10   95.72    4.67
  -4  -2 -10  102.91    5.14
   4  -2  10  100.15    4.36
   4  -2  10  101.65    3.40
  -4  -2 -10  104.24    4.25
  -4   2  10  102.63    4.81
  -4  -2  11   94.57    5.97
  -4   2 -11   95.28    3.12
   4  -2 -11  101.26    7.46
  -4   2 -11   97.35    4.60
   4   2  11  100.17    4.58
   4  -2  11  101.23    6.20
  -4  -2 -11  102.04    7.30
   4  -2  11   99.70    4.58
   4   2 -11   93.35    4.69
  -4  -2 -11   97.12    4.21
  -4   2  11   92.72    4.73
   4   2  12   11.03    3.61
  -4   2 -12    9.42    1.47
   4  -2 -12   14.84    4.34
  -4  -2  12    8.69    2.15
  -4   2 -12    8.55    2.57
  -4  -2 -12    9.01    2.93
  -4  -2 -12    9.21    2.15
   4  -2  12    9.27    1.53
   4   2 -12    9.40    2.43
  -4   2  12    6.30    3.85
   4  -2  12    9.95    2.44
  -4   2 -13  168.64    4.15
   4  -2 -13  171.62    9.59
   4   2  13  177.70    6.06
  -4  -2  13  163.21    5.48
  -4   2 -13  171.65    6.56
   4  -2  13  171.40    4.32
  -4  -2 -13  169.23    9.66
  -4   2  13  168.81    6.39
  -4  -2 -13  173.87    5.61
   4   2 -13  169.94    6.19
   4  -2  13  168.83    6.16
  -4  -2  14  149.15    5.39
  -4   2 -14  157.62    3.95
   4  -2 -14  153.37    9.46
   4   2  14  154.36    5.90
  -4   2 -14  150.62    6.46
  -4   2  14  153.20    6.41
   4   2 -14  159.14    6.07
  -4  -2 -14  157.94    5.38
  -4  -2 -14  158.50    7.09
   4  -2  14  158.75    4.12
   4  -2  14  147.54    6.16
  -4   2 -15   69.48    5.06
  -4   2 -15   69.02    3.50
   4   2  15   62.50    4.21
  -4  -2  15   68.41    4.00
   4  -2 -15   72.09    5.17
  -4  -2 -15   68.72    3.75
  -4   2  15   66.23    4.71
  -4  -2 -15   67.31    7.72
   4   2 -15   72.43    4.49
   4  -2  15   64.21    4.69
   4  -2  15   67.80    2.64
  -4   2 -16   28.43    1.80
  -4   2 -16   28.28    4.08
  -4  -2  16   29.37    3.06
   4  -2 -16   31.30    4.07
   4   2  16   30.69    3.32
  -4  -2 -16   35.07    4.47
  -4   2  16   35.13    2.25
  -4   2  16   32.09    3.83
  -4  -2 -16   33.33    2.98
   4   2 -16   36.93    3.55
   4  -2  16   29.44    3.78
   4  -2  16   29.56    1.92
  -4   2 -17   56.29    5.29
  -4  -2  17   59.27    3.89
   4  -2 -17   57.38    5.16
   4   2  17   57.72    4.22
  -4   2 -17   61.62    2.27
   4  -2  17   63.04    3.29
  -4  -2 -17   63.05    5.56
  -4   2  17   61.93    4.33
  -4   2  17   61.41    4.82
  -4  -2 -17   60.66    3.73
   4   2 -17   57.25    4.36
   4  -2  17   56.71    4.90
  -4   2 -18    3.33    1.60
  -4   2 -18    5.94    4.64
  -4  -2  18    5.34    2.07
   4   2  18    6.46    2.31
   4  -2 -18    3.64    2.88
  -4  -2 -18    5.36    3.10
  -4   2  18    3.66    1.63
  -4   2  18    6.26    2.65
   4  -2  18    3.41    1.12
  -4  -2 -18    6.05    2.03
   4   2 -18    7.20    2.44
   4  -2  18    5.32    4.31
  -4  -2  19   43.12    3.54
  -4   2 -19   41.43    5.14
   4   2  19   21.94    5.75
   4  -2 -19   47.29    4.86
  -4   2 -19   41.08    1.76
  -4  -2 -19   44.56    5.32
  -4   2  19   44.54    2.95
  -4  -2 -19   45.85    3.44
   4   2 -19   38.44    4.10
   4  -2  19   40.71    7.24
   4  -2  19   41.46    2.65
  -4  -2  20    6.14    2.35
  -4   2 -20    6.48    3.72
   4   2  20    5.51    2.58
   4  -2 -20    6.81    3.27
  -4   2  20    6.35    2.06
   4  -2  20    6.72    1.00
   4  -2  20    6.35    5.08
  -4  -2 -20    6.17    5.71
  -4  -2 -20    7.40    2.27
   4   2 -20    8.46    2.72
  -4  -2  21   89.14    4.86
  -4   2 -21   97.05    7.34
   4  -2 -21   99.84    6.68
   4   2  21   91.42    5.35
  -4   2 -21   91.61    1.99
   4  -2  21   89.25    2.14
  -4   2  21   98.06    6.36
   4  -2  21   97.80    9.65
  -4  -2 -21   95.58    7.67
  -4  -2 -21   98.14    4.77
   4   2 -21   90.77    5.73
  -4   2 -22    3.40    5.67
   4  -2 -22    6.41    3.06
   4   2  22    4.52    2.35
  -4  -2  22    3.85    2.19
  -4   2  22    5.75    2.00
   4  -2  22    3.01    0.42
   4  -2  22    6.40    4.82
  -4  -2 -22    6.57    3.73
  -4  -2 -22    5.54    2.15
   4   2 -22    3.13    2.57
  -4   2 -23    9.34    4.34
   4  -2 -23    9.40    5.63
   4   2  23    5.39    2.79
  -4  -2  23    6.86    2.57
  -4   2  23    8.27    2.54
   4  -2  23    3.31    5.87
   4   2 -23    8.57    3.09
  -4  -2 -23   12.00    2.60
  -4  -2 -23    8.13    4.42
  -4   2 -24    9.49    4.90
   4   2  24    9.29    2.88
   4  -2 -24   12.61    4.03
  -4  -2  24    8.57    3.92
  -4  -2  24    8.18    2.82
  -4   2  24   10.29    2.77
  -4  -2 -24   15.59    2.81
   4   2 -24    7.75    3.35
  -4  -2 -24    9.19    4.75
   4  -2  24   11.69    6.58
  -4   2 -25    8.21    5.07
   4   2  25   12.90    2.98
   4  -2 -25    8.53    4.27
  -4  -2  25    6.95    4.09
  -4  -2  25   11.32    4.53
  -4  -2 -25   10.10    4.39
   4   2 -25   12.53    3.40
  -4  -2 -25    9.21    5.54
  -4   2  25   13.27    3.05
   4  -2  25   11.40    6.92
  -4  -2  26   13.25    4.26
  -4   2 -26   11.34    5.39
   4  -2 -26    9.03    4.40
  -4  -2  26   10.55    3.50
   4   2  26   14.99    3.21
  -4  -2 -26    9.47    5.14
  -4   2  26   12.11    3.22
  -4  -2 -26   11.16    2.95
   4   2 -26   12.27    5.50
   4  -2  26   13.57    4.95
  -4  -2  27    0.78    2.98
   4  -2 -27   -0.29    3.08
  -4   2 -27    4.07    3.94
  -4  -2  27    2.96    2.25
  -4  -2 -27   -0.99    3.46
   4   2 -27    0.32    2.49
  -4   2  27    1.73    2.35
  -4  -2 -27    0.24    2.02
   4  -2  27    5.17    3.43
  -4  -2  28    5.74    3.49
   4  -2 -28    0.24    3.27
  -4   2 -28    4.12    4.24
  -4  -2  28    1.60    2.46
  -4  -2 -28   -2.05    3.76
  -4   2  28    0.69    2.66
  -4  -2 -28    1.86    2.17
   4   2 -28    5.52    2.64
   4  -2  28   -0.04    3.95
  -4  -2  29    1.00    3.45
  -4   2 -29    5.51    4.27
   4  -2 -29    0.17    3.15
  -4  -2 -29    3.79    3.71
   4   2 -29    1.36    2.54
   4  -2  29    0.22    3.88
  -4   2  29    0.54    2.62
  -4  -2 -29    1.00    3.11
  -4  -2  30   11.75    4.94
  -4   2 -30   10.48    5.91
   4  -2 -30   10.05    4.56
  -4  -2 -30    9.94    5.40
  -4   2  30    8.05    3.75
   4   2 -30   12.69    5.36
   4  -2  30   -0.24    6.00
   4  -2 -31    1.36    3.62
  -4  -2  31   -2.32    3.85
   4  -2 -31    6.15    3.60
  -4  -2 -31    3.65    4.21
   4  -2  31   -0.03    4.65
  -4   2  31    1.59    3.01
  -4  -2  32    3.29    4.35
   4  -2 -32    1.32    4.08
   4  -2 -32    2.22    3.95
   4  -2  32    0.24    5.35
  -4  -2 -32   -2.04    7.45
  -4   2  32    6.09    3.40
  -4   3   0  160.87    3.58
   4  -3   0  161.75    5.68
  -4  -3   0  172.57    5.80
   4   3   0  153.82    5.86
  -4   3   0  157.99    5.21
   4  -3  -1  564.70   12.61
  -4   3  -1  551.53    9.27
  -4  -3   1  575.22   12.39
  -4   3  -1  568.19   11.76
   4   3   1  538.05   12.54
  -4   3   1  574.31    8.93
   4  -3   1  584.63   14.48
  -4  -3  -1  583.39   12.55
  -4   3   1  557.75   11.84
   4   3  -1  549.45   12.58
   4   3   2  177.94    6.23
   4  -3  -2  188.64    6.42
  -4   3  -2  182.51    4.25
  -4  -3   2  194.25    6.07
  -4   3  -2  187.96    5.48
   4  -3   2  183.51    5.83
  -4  -3  -2  188.26    6.12
  -4   3   2  185.58    3.55
  -4   3   2  185.70    5.82
   4   3  -2  174.04    8.27
   4  -3  -3  135.06    5.43
  -4  -3   3  128.29    4.90
   4   3   3  129.57    5.35
  -4   3  -3  136.27    4.78
  -4   3  -3  134.86    4.44
  -4   3   3  109.41    3.14
   4  -3   3  135.59    4.74
  -4  -3  -3  140.07    5.26
  -4   3   3  129.98    5.01
   4   3  -3  123.37    5.23
   4   3   4   93.02    4.67
   4  -3  -4   95.10    4.98
  -4   3  -4   94.18    3.27
  -4   3  -4   99.45    5.21
  -4  -3   4   94.03    4.32
   4  -3   4   97.22    4.09
  -4  -3  -4  101.44    4.62
  -4   3   4   99.74    4.50
   4   3  -4   96.48    4.59
   4  -3  -5   77.36    6.36
  -4  -3   5   74.85    3.91
  -4   3  -5   78.34    3.17
   4   3   5   74.73    4.26
  -4   3  -5   78.49    4.71
   4  -3   5   76.18    3.55
  -4   3   5   75.34    6.00
  -4  -3  -5   77.78    4.11
   4   3  -5   71.75    4.18
   4  -3  -6   13.00    2.78
  -4  -3   6   12.51    2.33
  -4   3  -6   11.93    2.87
  -4   3  -6   12.06    2.10
   4   3   6   12.05    2.65
   4  -3   6   12.31    2.01
   4  -3   6   11.53    1.91
  -4   3   6   13.98    2.65
  -4  -3  -6   16.02    2.49
   4   3  -6   14.45    2.66
   4  -3  -7  105.09    5.37
   4   3   7  112.16    7.19
  -4  -3   7  106.55    4.53
  -4   3  -7  106.87    5.05
  -4   3  -7  111.16    4.07
   4   3  -7  111.84    4.90
   4  -3   7  100.94    3.84
   4  -3   7  109.61    3.97
  -4   3   7  115.17    4.92
  -4  -3  -7  111.37    4.90
   4  -3  -8   92.16    5.29
   4   3   8   81.42    4.70
  -4  -3   8   86.96    4.13
  -4   3  -8   86.38    3.94
  -4   3  -8   87.71    3.38
  -4  -3  -8   90.49    4.54
   4  -3   8   89.44    3.48
  -4   3   8   80.71    4.65
   4   3  -8   84.54    4.46
   4  -3   8   85.58    3.77
   4  -3  -9  133.26    6.11
   4   3   9  124.27    5.52
  -4  -3   9  124.63    4.97
  -4   3  -9  127.93    4.02
  -4   3  -9  127.03    6.62
   4  -3   9  136.09    4.18
  -4   3   9  129.38    5.64
  -4  -3  -9  137.21    5.38
   4   3  -9  133.11    5.42
   4  -3   9  129.50    4.69
  -4   3 -10   35.32    3.16
   4   3  10   38.14    3.66
   4  -3 -10   42.48    4.24
  -4  -3  10   36.45    4.68
  -4   3 -10   33.74    2.31
   4  -3  10   33.11    3.05
   4  -3  10   40.57    3.52
  -4  -3 -10   38.15    3.84
  -4   3  10   10.59    5.41
  -4  -3 -10   36.92    3.30
   4   3 -10   37.78    3.53
   4   3  11  102.48    5.15
  -4   3 -11   95.68    4.80
   4  -3 -11  108.18    5.85
  -4  -3  11  102.06    4.43
  -4   3 -11  100.99    3.41
   4   3 -11  100.74    4.99
  -4  -3 -11   98.04    5.38
  -4   3  11  103.56    5.25
   4  -3  11  102.86    3.48
   4  -3  11   97.68    6.47
  -4  -3 -11  106.44    6.75
  -4   3 -12    2.10    1.99
   4  -3 -12    1.91    2.39
  -4  -3  12    2.45    1.73
   4   3  12    0.93    2.10
  -4   3 -12    1.59    1.18
  -4   3  12    2.18    0.72
  -4  -3 -12    2.77    2.31
   4  -3  12    1.03    1.87
  -4  -3 -12    5.41    1.94
  -4   3  12    2.71    2.26
   4  -3  12    2.01    1.17
   4   3 -12    1.84    1.96
  -4   3 -13   42.84    5.76
   4  -3 -13   39.84    4.55
  -4  -3  13   40.39    3.27
  -4   3 -13   38.72    2.19
   4   3  13   36.45    4.02
  -4   3  13   43.48    2.25
   4  -3  13   41.52    3.69
  -4   3  13   40.82    4.08
   4  -3  13   37.81    2.22
  -4  -3 -13   39.83    4.41
  -4  -3 -13   40.45    3.77
   4   3 -13   38.84    3.74
  -4   3 -14    3.22    2.41
   4  -3 -14    6.75    2.84
   4   3  14    5.14    2.43
  -4  -3  14    6.39    1.97
  -4   3 -14    3.20    1.24
  -4   3  14    4.20    0.94
   4  -3  14    4.10    2.33
  -4   3  14    3.22    2.54
  -4  -3 -14    3.98    2.81
   4  -3  14    3.87    1.24
  -4  -3 -14    4.14    2.20
   4   3 -14    3.49    2.27
  -4   3 -15   29.28    3.93
   4  -3 -15   29.88    4.35
  -4  -3  15   33.13    3.06
  -4   3 -15   29.97    1.93
   4   3  15   31.79    3.82
   4  -3  15   27.94    1.92
  -4   3  15   30.70    1.77
   4   3 -15   35.18    3.50
   4  -3  15   31.52    3.66
  -4  -3 -15   30.86    4.31
  -4  -3 -15   34.22    3.52
  -4  -3  16   58.89    3.76
  -4   3 -16   52.12    5.08
   4  -3 -16   59.75    7.94
   4   3  16   54.62    4.74
  -4   3 -16   61.43    3.23
  -4  -3 -16   58.51    4.18
  -4   3  16   57.15    3.28
   4  -3  16   58.78    4.76
  -4  -3 -16   61.65    5.32
   4  -3  16   58.49    2.35
   4   3 -16   55.12    4.30
   4   3  17   18.10    3.45
  -4   3 -17   13.67    3.84
   4  -3 -17   19.08    6.15
  -4   3 -17   18.98    1.42
  -4  -3  17   20.07    2.75
  -4   3  17   15.20    1.73
  -4  -3 -17   19.34    4.06
   4  -3  17   16.70    3.53
  -4  -3 -17   17.80    3.07
   4   3 -17   23.92    3.20
   4  -3  17   14.75    2.19
  -4  -3  18   16.41    2.75
   4  -3 -18   14.35    4.22
  -4   3 -18   14.85    4.00
   4   3  18   17.93    3.54
  -4   3  18   13.62    2.71
  -4  -3 -18   15.43    4.09
   4  -3  18   17.70    1.28
   4  -3  18   15.59    3.72
  -4  -3 -18   16.36    3.06
   4   3 -18   17.74    3.14
   4  -3 -19   -0.03    2.45
   4   3  19    0.87    2.00
  -4   3 -19    0.11    2.39
  -4  -3  19    2.21    1.58
  -4  -3 -19    0.74    3.77
   4  -3  19    0.59    0.58
   4   3 -19    0.42    1.82
   4  -3  19    0.30    2.19
  -4  -3 -19    0.55    1.74
  -4   3  19    0.11    1.09
   4  -3 -20   -0.83    2.21
  -4   3 -20   -0.34    2.24
   4   3  20    0.45    1.80
  -4  -3  20   -0.60    2.15
  -4  -3 -20   -0.91    2.30
  -4  -3 -20   -0.02    1.62
   4  -3  20    0.35    0.56
   4  -3  20    1.65    1.98
   4   3 -20   -0.95    1.62
  -4   3  20    0.58    1.03
  -4  -3  21   74.52    4.46
   4  -3 -21   72.14    6.89
  -4   3 -21   71.08    6.85
   4   3  21   71.93    5.63
   4  -3  21   78.60    6.36
  -4   3  21   73.10    5.29
  -4  -3 -21   81.08    7.31
   4   3 -21   76.06    5.11
  -4  -3 -21   79.71    7.28
   4  -3 -22   50.05    5.86
   4   3  22   37.06    4.85
  -4   3 -22   40.15    6.13
  -4  -3  22   42.37    3.71
  -4  -3 -22   39.04    6.42
   4  -3  22   45.38    5.55
  -4  -3 -22   43.09    6.53
  -4   3  22   43.56    3.23
   4   3 -22   44.97    4.51
  -4  -3  23   13.35    2.77
   4  -3 -23   13.55    4.44
   4   3  23   11.56    3.66
  -4   3 -23   10.29    4.74
   4  -3  23   15.41    4.34
  -4  -3 -23   12.05    4.93
  -4   3  23   11.89    2.45
  -4  -3 -23   10.84    3.29
   4   3 -23   11.57    3.33
   4  -3 -24    6.10    6.09
  -4   3 -24    6.00    4.44
   4   3  24    5.07    3.15
  -4  -3  24    6.72    2.53
  -4   3  24    4.27    3.47
   4  -3  24    6.37    3.89
  -4  -3 -24    5.56    4.40
  -4  -3 -24    6.68    2.94
   4   3 -24    6.22    2.95
   4  -3 -25   24.87    5.21
   4   3  25   24.31    4.17
  -4  -3  25   -0.09    5.07
  -4   3 -25   28.17    6.05
  -4  -3  25   21.56    3.38
  -4   3  25   21.02    3.16
   4  -3  25   25.97    5.24
  -4  -3 -25   22.30    3.94
  -4  -3 -25   16.90    5.34
   4   3 -25   20.82    5.91
   4  -3 -26    4.27    3.70
   4   3  26    1.44    2.96
  -4  -3  26    0.01    3.62
  -4   3 -26    4.36    4.37
  -4  -3  26    1.94    2.37
   4   3 -26    4.67    4.11
  -4   3  26    2.87    2.29
   4  -3  26    6.42    3.80
  -4  -3 -26    4.73    2.82
  -4  -3 -26    4.15    3.78
  -4  -3  27    6.86    6.60
   4  -3 -27    4.95    4.42
  -4   3 -27    3.88    5.17
  -4  -3  27    1.44    4.63
  -4   3  27    6.99    2.78
   4  -3  27    3.94    4.67
  -4  -3 -27    9.39    3.31
  -4  -3 -27    8.67    6.80
   4   3 -27    9.35    3.09
  -4  -3  28   -0.81    3.26
   4  -3 -28    0.37    3.06
  -4  -3  28   -0.88    2.08
  -4  -3 -28    1.62    3.15
  -4   3  28    0.20    2.00
   4  -3  28    1.90    3.19
  -4  -3 -28    4.51    3.46
   4   3 -28    0.35    2.08
  -4  -3  29    4.87    4.45
   4  -3 -29    3.28    6.62
  -4  -3  29    6.44    2.89
   4  -3 -29    6.62    4.35
  -4  -3 -29    4.86    4.72
  -4   3  29   -0.02    3.02
   4  -3  29    4.47    3.36
  -4  -3 -29   11.18    3.30
   4   3 -29    5.38    2.96
  -4  -3  30    1.37    5.96
   4  -3 -30    1.37    3.60
   4  -3 -30    6.00    3.66
  -4  -3 -30   -1.96    6.04
  -4   3  30    0.07    2.58
   4  -3  30    2.28    2.81
  -4  -3 -30    0.74    2.69
   4  -3 -31   11.90    5.11
   4  -3 -31   13.26    5.41
  -4  -3  31   19.06    5.42
  -4   3  31   -0.52    3.58
  -4  -3 -31   11.22    5.57
   4  -3  31    8.15    4.04
   4  -3 -32    6.19    4.03
   4  -3 -32    4.45    4.31
  -4  -3  32    0.56    4.51
  -4  -3 -32    0.99    5.06
   4  -3  32    2.19    7.81
  -4   3  32    0.19    2.99
  -4   4   0   67.17    2.08
   4  -4   0   64.96    4.21
   4   4   0   61.89    4.58
  -4   4   0   64.98    3.96
  -4  -4   0   68.52    6.39
  -4   4  -1    5.39    1.05
   4   4   1    3.88    2.42
   4  -4  -1    5.28    2.25
  -4   4  -1    6.31    1.95
  -4  -4   1    3.54    2.28
  -4   4   1    4.14    0.83
   4   4  -1    1.01    3.71
   4  -4   1    4.46    2.08
  -4   4   1    8.02    2.14
  -4  -4  -1    3.59    2.33
  -4   4  -2   18.78    1.62
   4   4   2   23.63    3.30
   4  -4  -2   23.35    3.14
  -4   4  -2   20.66    2.62
  -4  -4   2   20.81    3.08
   4  -4   2   19.19    2.84
  -4   4   2   22.21    2.95
   4   4  -2   20.10    3.20
  -4  -4  -2   21.57    3.07
  -4   4  -3   10.21    1.49
   4   4   3   13.82    2.96
  -4   4  -3   11.60    2.20
  -4  -4   3   11.80    2.60
   4  -4  -3    9.80    4.18
   4  -4   3    9.49    2.40
  -4   4   3   11.30    2.67
  -4  -4  -3   11.62    2.74
   4   4  -3   12.76    2.74
  -4   4  -4   29.78    2.96
   4   4   4   25.64    3.56
   4  -4  -4   26.47    3.51
  -4   4  -4   24.73    2.77
  -4  -4   4   25.42    3.20
  -4   4   4   24.95    1.19
   4  -4   4   24.96    2.88
  -4   4   4   26.80    3.20
   4  -4   4   24.52    2.07
  -4  -4  -4   30.96    3.38
   4   4  -4   27.53    3.39
  -4   4  -5   20.87    2.01
   4  -4  -5   23.01    3.35
   4   4   5   23.31    3.42
  -4   4  -5   20.09    2.44
  -4  -4   5   19.88    2.95
  -4   4   5   20.58    0.89
   4  -4   5   16.63    2.64
  -4   4   5   21.03    3.08
   4   4  -5   21.94    3.19
  -4  -4  -5   24.12    3.26
   4  -4   5   21.84    3.11
   4   4   6   41.56    6.01
   4  -4  -6   39.47    3.98
  -4   4  -6   35.54    2.58
  -4   4  -6   34.40    2.81
  -4  -4   6   38.93    4.87
  -4   4   6   34.18    0.61
   4  -4   6   34.77    2.86
  -4   4   6   36.85    3.64
   4   4  -6   33.93    5.37
  -4  -4  -6   37.23    3.67
   4  -4   6   34.86    2.50
  -4   4  -7   51.50    3.15
   4  -4  -7   60.02    4.75
  -4   4  -7   55.77    3.21
  -4  -4   7   52.84    3.77
   4   4   7   50.16    4.66
   4  -4   7   57.58    3.34
  -4   4   7   46.64    4.10
   4   4  -7   59.04    4.35
   4  -4   7   58.14    3.11
  -4  -4  -7   57.48    4.32
   4   4   8   34.56    4.03
  -4   4  -8   33.93    2.85
  -4   4  -8   34.70    2.64
  -4  -4   8   33.89    3.36
   4  -4  -8   39.18    4.27
   4  -4   8   37.25    4.10
   4   4  -8   33.69    3.66
   4  -4   8   31.05    2.87
  -4  -4  -8   39.66    3.79
   4  -4  -9   23.24    3.93
   4   4   9   25.71    3.76
  -4   4  -9   22.53    2.82
  -4  -4   9   22.20    3.04
  -4   4  -9   22.15    2.32
   4  -4   9   25.24    2.43
   4  -4   9   26.24    2.78
  -4  -4  -9   22.49    3.47
   4   4  -9   24.70    3.42
  -4   4 -10   44.75    3.63
   4   4  10   52.19    4.66
   4  -4 -10   47.16    4.89
  -4  -4  10   54.23    3.78
  -4   4 -10   47.86    2.80
   4   4 -10   45.96    4.11
   4  -4  10   51.60    4.18
   4  -4  10   49.42    3.52
  -4  -4 -10   55.00    4.31
  -4   4 -11  174.17    6.38
   4  -4 -11  177.38    8.06
   4   4  11  188.27    7.69
  -4  -4  11  187.88    6.42
  -4  -4 -11  200.09    9.59
   4  -4  11  179.74    5.05
   4  -4  11  180.35    6.27
  -4  -4 -11  183.83    7.69
   4   4 -11  176.22    6.98
   4   4  12   11.83    3.38
  -4   4 -12   10.26    2.85
  -4  -4  12   12.23    2.67
   4  -4 -12   13.42    3.49
  -4   4  12   11.78    0.35
  -4  -4 -12   12.42    4.56
   4  -4  12   12.32    2.65
   4  -4  12   11.68    1.90
  -4  -4 -12   10.23    5.14
   4   4 -12   13.07    2.95
   4  -4 -13   64.11    5.68
  -4   4 -13   60.17    4.59
  -4  -4  13   69.76    5.76
   4   4  13   67.66    5.31
   4  -4  13   68.11    6.51
  -4   4  13   62.37    1.35
  -4  -4 -13   65.67    5.27
   4  -4  13   61.45    2.85
  -4  -4 -13   61.94    4.69
   4   4 -13   61.22    4.56
   4  -4 -14   21.67    4.15
   4   4  14   15.81    5.96
  -4   4 -14   19.71    3.45
  -4  -4  14   23.53    2.86
   4  -4  14   19.81    3.38
  -4   4  14   19.18    1.11
   4   4 -14   21.79    3.32
  -4  -4 -14   12.19    5.86
   4  -4  14   17.76    2.84
  -4  -4 -14   19.79    3.56
   4  -4 -15   25.33    4.42
  -4   4 -15   19.53    3.72
  -4  -4  15   17.97    4.48
   4   4  15   19.89    4.08
   4  -4  15   24.22    3.47
  -4   4  15   21.84    1.40
  -4  -4 -15   23.26    4.13
   4  -4  15   17.50    2.81
  -4  -4 -15   27.67    3.64
   4   4 -15   21.08    3.36
   4   4  16   13.80    3.47
  -4   4 -16   11.60    3.34
   4  -4 -16   10.86    5.93
  -4  -4  16    9.68    2.52
   4  -4  16    9.77    3.17
  -4   4  16   11.02    0.93
  -4  -4 -16   13.76    3.13
  -4  -4 -16    5.39    5.52
   4  -4  16    8.26    1.46
   4   4 -16   10.54    2.98
   4  -4 -17   87.27    6.87
  -4  -4  17   89.72    6.62
  -4   4 -17   77.49    8.87
   4   4  17   85.69    6.23
   4  -4  17   94.99    5.79
  -4   4  17   86.91    2.30
   4  -4  17   90.38    2.76
  -4  -4 -17   89.44    6.77
  -4  -4 -17   88.30    5.64
   4   4 -17   86.55    5.21
   4  -4 -18   26.62    5.06
   4   4  18   30.54    4.48
  -4   4 -18   27.17    4.70
  -4  -4  18   25.72    3.21
   4  -4  18   23.42    4.34
  -4   4  18   26.41    1.62
   4   4 -18   27.41    3.72
  -4  -4 -18   27.07    7.41
  -4  -4 -18   32.68    4.09
   4  -4  18   26.01    1.50
  -4  -4  19   56.49    4.23
   4  -4 -19   61.47    6.51
  -4   4 -19   63.05    6.23
   4   4  19   68.32    5.87
   4  -4  19   64.28    5.63
   4  -4  19   62.26    1.69
  -4  -4 -19   66.90    6.50
  -4   4  19   62.11    2.38
   4  -4  19   61.89    1.74
  -4  -4 -19   65.00    5.18
   4   4 -19   55.11    4.80
  -4  -4  20   65.00    4.15
   4  -4 -20   68.45    6.57
   4   4  20   66.51    5.88
  -4   4 -20   61.27    6.37
   4  -4  20   59.53    5.76
  -4  -4 -20   68.91    6.66
  -4   4  20   63.83    2.62
   4  -4  20   56.22    0.92
  -4  -4 -20   62.82    7.73
   4   4 -20   60.71    4.80
   4   4  21   21.22    6.95
  -4  -4  21   21.61    3.15
   4  -4 -21   26.20    5.35
  -4   4 -21   25.08    5.16
   4  -4  21   25.41    4.57
  -4   4  21   21.06    3.10
  -4  -4 -21   23.30    5.55
  -4  -4 -21   18.57    6.25
   4   4 -21   23.00    3.75
   4   4  22    7.89    3.87
   4  -4 -22   10.20    4.40
  -4   4 -22   10.86    4.38
  -4  -4  22    8.01    2.57
   4  -4  22   13.13    4.20
  -4  -4 -22    8.41    4.60
   4   4 -22    8.92    3.19
  -4   4  22    7.53    2.65
  -4  -4 -22   11.00    3.49
  -4  -4  23    0.34    2.27
   4   4  23    8.69    4.91
   4  -4 -23    6.37    3.87
   4  -4  23    8.46    3.49
  -4  -4 -23    4.16    6.09
  -4   4  23   -0.05    1.59
  -4  -4 -23    7.74    3.04
   4   4 -23    7.65    2.66
  -4  -4  24   13.87    2.70
   4  -4 -24   12.67    7.00
   4   4  24    9.01    4.05
   4  -4  24   10.63    4.26
  -4  -4 -24    8.40    3.66
  -4  -4 -24    9.66    4.18
  -4   4  24   -0.25    1.99
   4   4 -24   12.45    3.12
   4  -4 -25   18.06    4.59
   4   4  25    8.49    6.05
  -4  -4  25    8.32    2.63
   4  -4  25    6.96    6.39
  -4  -4 -25    7.48    4.26
  -4   4  25   -0.19    2.05
  -4  -4 -25    8.76    3.67
   4   4 -25   11.36    4.64
   4  -4 -26   13.77    4.87
  -4  -4  26   -0.05    4.62
  -4  -4  26   13.72    2.89
   4   4  26   14.95    4.23
   4   4 -26   -0.04    3.11
   4  -4  26    4.48    6.92
  -4  -4 -26   16.62    3.92
  -4   4  26    0.17    2.31
  -4  -4 -26   12.94    4.54
   4  -4 -27    7.15    4.48
   4  -4 -27   10.52    4.31
  -4  -4  27   -0.09    4.33
  -4  -4  27    6.04    4.07
   4   4 -27   -0.03    2.83
   4  -4  27    5.83    4.33
  -4   4  27    0.02    3.37
  -4  -4 -27    6.70    3.67
  -4  -4 -27    8.26    4.22
   4  -4 -28    2.37    4.21
  -4  -4  28   -0.04    6.10
  -4  -4  28    4.37    2.44
   4  -4 -28    6.99    4.04
  -4   4  28    0.00    2.12
  -4  -4 -28    7.09    5.17
   4   4 -28    0.06    2.49
   4  -4  28    3.20    3.00
  -4  -4 -28    2.29    4.32
  -4  -4  29   -0.05    4.47
   4  -4 -29    3.75    6.86
   4  -4 -29    1.38    4.29
  -4  -4 -29    1.85    4.26
   4  -4  29    1.85    3.06
  -4  -4 -29    7.10    3.52
   4  -4 -30    1.24    3.43
  -4  -4  30   -0.20    3.67
   4  -4 -30    2.04    3.71
  -4  -4 -30    2.60    3.48
   4  -4  30   -1.78    2.55
  -4  -4 -30    1.64    2.93
  -4  -4  31    0.02    8.93
   4  -4 -31    7.68    5.74
   4  -4 -31    8.01    5.35
  -4  -4 -31   11.72    8.72
   4  -4  31    7.45    3.99
  -4  -4 -31   12.49    4.49
   4  -5   0    7.21    2.79
   4   5   0    7.91    2.94
  -4  -5   0    7.24    2.85
   4   5   1   72.29    7.56
   4  -5  -1   70.03    4.84
  -4  -5   1   66.67    4.76
   4   5  -1   56.15    5.18
   4  -5   1   64.03    4.63
  -4  -5  -1   67.94    4.96
   4  -5  -2   39.97    4.16
   4   5   2   48.29    4.64
  -4   5  -2   36.76    2.02
  -4  -5   2   41.27    4.04
   4  -5   2   42.50    3.85
   4   5  -2   39.81    4.48
   4  -5   2   39.15    2.09
  -4  -5  -2   44.55    4.21
   4  -5  -3    2.63    3.76
  -4   5  -3    2.11    1.16
   4   5   3    0.19    2.67
  -4  -5   3    3.05    3.43
   4  -5   3    3.23    2.10
   4   5  -3    2.63    2.49
   4  -5   3    3.07    1.85
  -4  -5  -3    5.78    2.44
   4  -5  -4    4.41    4.30
   4   5   4    6.43    3.03
  -4   5  -4    5.97    1.46
  -4  -5   4    6.01    2.52
  -4  -5  -4    7.57    2.79
   4  -5   4    3.98    2.30
   4   5  -4    3.61    2.78
   4  -5   4    4.44    1.46
   4  -5  -5   47.62    4.88
   4   5   5   62.48    7.40
  -4   5  -5   46.02    2.68
  -4  -5   5   52.57    4.13
   4   5  -5   45.62    4.59
   4  -5   5   51.65    3.82
   4  -5   5   47.16    4.05
  -4  -5  -5   55.78    4.80
   4  -5  -6   12.01    3.64
  -4   5  -6   13.96    2.05
  -4  -5   6   15.42    4.56
   4   5   6   16.42    3.72
   4   5  -6   13.08    3.41
   4  -5   6   16.33    2.70
   4  -5   6   13.37    2.07
  -4  -5  -6   14.88    3.43
   4  -5  -7  112.09    6.72
  -4   5  -7  104.65    4.25
  -4  -5   7  114.87    5.51
   4   5   7  112.47    6.69
   4   5  -7  109.43    6.07
   4  -5   7  114.72    4.95
   4  -5   7  112.89    4.32
  -4  -5  -7  123.67    6.40
   4  -5  -8   13.51    3.82
   4   5   8   13.70    3.86
  -4  -5   8   12.18    3.05
   4   5  -8   14.50    3.36
   4  -5   8   15.22    2.55
   4  -5   8   15.96    3.56
  -4  -5  -8   16.52    3.61
   4  -5  -9   26.02    4.35
   4   5   9   21.82    4.18
  -4  -5   9   21.73    3.31
  -4  -5  -9   19.84    3.77
   4  -5   9   19.90    4.00
   4   5  -9   14.50    3.64
   4  -5   9   23.27    2.77
   4  -5 -10   94.03    6.50
   4   5  10   86.72    6.26
  -4   5 -10   84.95    4.60
  -4  -5  10   87.76    4.94
   4   5 -10   91.18    5.59
   4  -5  10   90.48    4.19
   4  -5  10   90.31    4.51
  -4  -5 -10   91.11    5.93
   4  -5 -11   25.08    4.48
   4   5  11   21.02    4.31
  -4  -5  11   22.61    4.87
   4   5 -11   19.94    3.64
   4  -5  11   20.58    3.79
  -4  -5 -11   20.98    3.95
   4  -5  11   21.69    3.14
   4  -5 -12  123.98    7.71
   4   5  12  129.22    7.55
  -4   5 -12  125.29    5.80
  -4  -5  12  133.81    5.72
   4  -5  12  128.53    4.60
   4   5 -12  114.90    9.12
  -4  -5 -12  127.72    7.20
  -4  -5 -12  135.27    6.95
   4  -5  12  116.18    5.68
   4  -5 -13   31.31    7.61
   4   5  13   32.27    5.20
  -4   5 -13   26.66    3.90
  -4  -5  13   37.73    3.55
  -4  -5 -13   30.60    4.51
   4   5 -13   32.29    5.93
   4  -5  13   30.34    2.57
  -4  -5 -13   28.40    7.13
   4  -5  13   28.21    3.67
   4  -5 -14   46.07    8.66
  -4  -5  14   50.11    4.30
   4   5  14   54.55    5.84
   4   5 -14   52.68    6.83
  -4  -5 -14   51.58    5.48
   4  -5  14   53.34    4.34
   4  -5  14   52.02    4.54
  -4  -5 -14   52.03    5.15
   4   5  15   22.10    4.51
   4  -5 -15   18.45    4.66
  -4  -5  15   21.31    3.14
   4  -5  15   13.89    2.05
   4  -5  15   16.06    2.98
   4   5 -15   17.02    5.28
   4  -5  15   20.77    3.64
  -4  -5 -15   15.18    3.93
  -4  -5 -15    2.56    6.58
   4  -5 -16   22.94    5.04
   4   5  16   17.60    4.78
  -4  -5  16   21.77    3.23
   4  -5  16   24.37    3.04
   4   5 -16   19.89    5.58
   4  -5  16   23.64    2.97
  -4  -5 -16   21.88    4.67
   4  -5  16   17.86    3.93
  -4  -5 -16   20.03    4.25
   4  -5 -17    3.84    3.61
  -4  -5  17    3.11    2.22
   4   5  17    5.63    3.45
   4   5 -17    4.00    4.04
  -4  -5 -17    1.89    3.03
  -4  -5 -17    4.79    5.07
   4  -5  17    5.29    1.29
   4  -5  17    2.97    1.22
   4  -5  17    2.41    3.22
  -4  -5  18    7.86    2.67
   4  -5 -18    9.70    4.57
   4   5  18   11.17    4.31
   4   5 -18    6.41    4.99
   4  -5  18   11.76    1.39
   4  -5  18    9.11    3.70
  -4  -5 -18   11.10    4.18
  -4  -5 -18   14.48    3.78
   4  -5 -19   10.82    4.86
   4   5  19   12.78    4.51
  -4  -5  19   10.02    4.34
   4   5 -19   12.64    3.49
  -4  -5 -19   10.84    4.56
   4  -5  19   13.44    1.12
  -4  -5 -19   16.60    3.99
   4  -5  19   12.63    4.01
   4  -5 -20    1.90    3.25
  -4  -5  20    0.80    1.86
   4   5  20    0.82    2.93
   4  -5  20    1.11    0.43
   4  -5  20    0.82    0.46
  -4  -5 -20    1.78    3.04
   4   5 -20    1.82    2.30
  -4  -5 -20    3.24    2.66
   4  -5  20    5.92    2.68
  -4  -5  21    6.91    2.61
   4  -5 -21    5.93    4.48
   4   5  21    5.98    3.98
   4   5 -21    7.58    3.17
  -4  -5 -21    3.46    4.32
  -4  -5 -21    6.96    3.70
   4  -5  21    8.89    3.78
   4   5  22   22.59    4.67
   4  -5 -22   13.49    7.86
  -4  -5  22   -0.22    3.04
  -4  -5 -22   20.40    5.05
   4   5 -22    0.01    3.64
  -4  -5 -22   26.38    4.35
   4  -5  22   23.35    4.53
   4  -5 -23   28.19    5.37
   4  -5 -23   21.33    4.97
   4   5  23   17.20    4.71
  -4  -5  23   -0.20    3.09
   4   5 -23    0.01    3.70
  -4  -5 -23   17.25    4.75
  -4  -5 -23   23.58    4.53
   4  -5  23   18.37    4.84
   4  -5 -24    6.83    4.39
  -4  -5  24    0.03    3.88
   4   5  24    6.03    3.86
   4  -5 -24    5.92    4.14
   4   5 -24   -0.05    2.96
  -4  -5 -24    4.39    6.13
  -4  -5 -24    3.63    3.76
   4  -5  24   10.73    3.88
  -4  -5  25    0.13    2.37
   4  -5 -25    3.82    4.14
   4   5  25    3.32    3.91
   4  -5 -25    3.07    4.04
  -4  -5 -25    4.28    3.60
   4   5 -25   -0.04    2.66
  -4  -5 -25    2.56    4.08
   4  -5  25    7.68    3.72
   4   5  26    5.61    3.83
   4  -5 -26    6.44    4.19
  -4  -5  26    3.39    2.27
   4  -5 -26    0.54    3.98
  -4  -5  26   -0.02    3.91
  -4  -5 -26   -3.17    3.66
  -4  -5 -26    1.30    5.45
   4   5 -26   -0.03    2.60
   4  -5  26    2.55    3.78
   4  -5 -27   -5.43    3.05
   4  -5 -27    2.24    4.44
  -4  -5  27   -0.02    2.91
  -4  -5  27    1.86    2.58
   4   5 -27   -0.05    1.84
  -4  -5 -27   -3.15    4.04
  -4  -5 -27   -0.71    2.75
   4  -5  27    2.34    1.89
   4  -5 -28    2.74    6.57
  -4  -5  28    0.04    4.25
   4  -5 -28    3.67    4.00
   4  -5  28   -0.66    2.71
  -4  -5 -28    6.32    3.67
  -4  -5 -28   -0.49    3.83
   4  -5 -29    8.34    5.65
  -4  -5  29    0.13    5.54
   4  -5 -29    4.96    5.24
   4  -5  29    5.14    3.63
  -4  -5 -29   14.54    4.85
  -4  -5 -29    5.16    5.32
   4  -5 -30    4.96    4.74
  -4  -5  30    0.18    4.74
   4  -5 -30    4.42    4.39
  -4  -5 -30   -0.29    4.46
   4  -5  30   -1.79    4.76
  -4  -5 -30    3.70    4.22
   4  -6   0    1.79    2.41
   4   6   0    0.52    4.07
  -4  -6   0    1.28    2.47
   4  -6  -1   15.09    3.74
   4   6   1   16.28    4.05
  -4  -6   1   16.54    3.76
   4  -6   1   13.89    3.53
   4   6  -1   13.59    4.06
   4  -6   1   13.41    1.48
  -4  -6  -1   17.46    3.90
   4  -6  -2   28.88    4.53
  -4  -6   2   36.07    6.44
   4   6   2   32.92    4.94
   4  -6   2   32.10    4.11
   4   6  -2   35.14    4.59
  -4  -6  -2   32.31    4.43
   4  -6   2   27.31    1.97
   4  -6  -3  143.03    7.53
   4   6   3  135.26    8.21
  -4  -6   3  145.04    7.11
   4  -6   3  141.50    6.66
   4   6  -3  135.31    7.58
   4  -6   3  134.74    3.98
  -4  -6  -3  157.10    7.76
   4  -6  -4   53.20    5.70
   4   6   4   57.70    5.99
  -4  -6   4   65.59    5.27
   4  -6   4   62.49    4.92
   4   6  -4   58.36    5.66
   4  -6   4   61.28    2.98
  -4  -6  -4   65.04    5.70
   4  -6  -5  217.52    9.60
   4   6   5  225.90   10.07
  -4  -6   5  233.58    8.79
   4  -6   5  233.75    8.30
   4   6  -5  226.68    9.47
  -4  -6  -5  249.27    9.94
   4  -6   5  237.07    6.03
   4  -6  -6    1.60    2.71
   4   6   6    1.52    2.80
  -4  -6   6    1.69    2.30
   4  -6   6    0.40    2.04
   4   6  -6    0.23    2.59
   4  -6   6    2.27    2.14
  -4  -6  -6    1.32    2.58
   4  -6  -7   12.31    4.34
   4   6   7   15.83    4.44
  -4  -6   7   17.85    3.65
   4  -6   7   13.13    4.72
   4  -6   7   16.39    2.44
   4   6  -7   13.91    5.89
  -4  -6  -7   17.54    4.05
   4  -6  -8   35.81    5.43
   4   6   8   35.80    5.45
  -4  -6   8   32.71    4.35
   4   6  -8   30.63    4.75
   4  -6   8   34.24    3.17
   4  -6   8   41.05    3.70
  -4  -6  -8   37.73    5.04
   4  -6  -9   38.96    5.65
  -4  -6   9   43.45    4.38
   4   6   9   36.58    5.66
   4   6  -9   39.79    4.88
   4  -6   9   36.66    3.73
  -4  -6  -9   45.22    5.26
   4  -6   9   34.76    3.50
   4  -6 -10   66.93    6.68
   4   6  10   62.70    6.61
  -4  -6  10   70.81    5.11
   4  -6  10   72.04    4.33
   4  -6  10   68.58    4.33
   4   6 -10   62.64    5.74
  -4  -6 -10   68.15    9.18
   4  -6 -11   48.46    6.08
   4   6  11   47.68    6.34
  -4  -6  11   44.72    4.60
   4  -6  11   54.50    3.85
   4  -6  11   50.95    3.82
   4  -6  11   56.06    6.15
   4   6 -11   50.68    5.23
  -4  -6 -11   59.14    5.81
   4  -6 -12   28.65    5.33
   4   6  12   26.31    7.95
  -4  -6  12   29.15    3.78
   4   6 -12   24.79    4.38
  -4  -6 -12   29.62    4.90
   4  -6  12   27.38    5.38
   4  -6  12   23.76    3.01
   4  -6  12   24.78    2.98
  -4  -6 -12   25.89    4.80
   4  -6 -13   98.98    7.99
   4   6  13   95.89    8.11
  -4  -6  13   99.58    7.98
   4   6 -13   94.14    6.39
   4  -6  13   95.92    5.69
   4  -6  13   94.97    4.47
  -4  -6 -13   95.24    7.10
  -4  -6 -13  105.42    7.34
   4  -6  13   93.36    6.26
   4  -6 -14   41.23    6.44
   4   6  14   38.71    6.46
  -4  -6  14   46.04    4.39
   4  -6  14   44.42    4.53
   4  -6  14   47.80    3.23
   4  -6  14   43.68    3.16
  -4  -6 -14   35.97    5.40
   4   6 -14   44.73    5.05
  -4  -6 -14   46.11    5.87
   4  -6 -15    7.09    4.46
   4   6  15    8.93    4.37
  -4  -6  15    7.33    2.87
   4  -6  15    7.74    3.10
   4   6 -15    8.83    3.41
   4  -6  15    9.79    3.18
   4  -6  15    8.66    2.01
  -4  -6 -15    7.44    3.95
  -4  -6 -15    6.96    4.00
   4   6  16   29.38    5.89
  -4  -6  16   27.57    3.80
   4  -6 -16   27.45    6.03
  -4  -6 -16   32.76    5.28
   4   6 -16   23.20    4.46
   4  -6  16   29.70    2.58
  -4  -6 -16   27.65    5.12
   4  -6  16   35.57    4.44
   4  -6  16   21.31    3.79
   4   6  17    1.63    3.86
  -4  -6  17    1.84    2.45
   4  -6 -17    4.84    3.99
  -4  -6 -17    1.65    3.44
   4  -6  17    5.58    3.00
   4   6 -17    2.68    2.90
   4  -6  17    3.49    1.52
   4  -6  17    3.36    2.21
  -4  -6 -17    4.63    3.42
   4  -6 -18    6.48    4.23
   4   6  18    6.90    4.14
  -4  -6  18    4.08    2.55
   4  -6  18    4.68    1.41
   4  -6  18    5.85    3.27
   4   6 -18    5.06    3.06
   4  -6  18    2.76    1.39
  -4  -6 -18    6.45    3.71
  -4  -6 -18    6.35    3.67
   4   6  19    3.63    3.43
   4  -6 -19   -1.15    5.45
  -4  -6  19    1.27    3.22
   4  -6 -19   -0.09    3.28
   4   6 -19    0.83    2.36
   4  -6  19    1.47    1.40
   4  -6  19    0.59    2.75
   4  -6  19    0.80    1.38
  -4  -6 -19    0.86    3.14
  -4  -6 -19    3.84    3.05
   4  -6 -20   10.07    4.83
  -4  -6  20   10.48    2.94
   4   6  20   11.06    4.62
   4  -6 -20    0.49    4.44
   4   6 -20    8.95    3.27
   4  -6  20   10.59    3.94
  -4  -6 -20   13.00    6.69
   4  -6  20    6.03    1.22
  -4  -6 -20   14.29    4.40
   4  -6 -21   14.66    5.32
  -4  -6  21   -0.37    3.27
   4   6  21   27.64    5.20
   4  -6 -21   -0.26    5.06
   4   6 -21    0.08    5.51
  -4  -6 -21   28.01    5.10
   4  -6  21   21.77    6.89
  -4  -6 -21   29.54    7.72
   4  -6 -22    5.65    4.27
  -4  -6  22   -0.40    2.53
   4   6  22    6.02    3.98
   4  -6 -22   -0.18    4.07
  -4  -6 -22   10.24    3.68
   4   6 -22   -0.06    2.87
  -4  -6 -22    8.89    6.02
   4  -6  22    3.52    5.60
  -4  -6  23   -0.11    2.44
   4  -6 -23    3.19    4.23
   4  -6 -23    0.16    3.91
   4   6  23    3.60    3.91
   4   6 -23   -0.08    2.77
  -4  -6 -23    3.80    3.60
  -4  -6 -23    6.88    3.90
   4  -6  23    5.92    3.56
   4  -6 -24    0.89    4.06
  -4  -6  24    0.49    3.65
   4  -6 -24    0.18    3.72
   4   6  24    0.82    5.74
   4   6 -24    0.00    2.74
  -4  -6 -24    3.75    3.66
   4  -6  24    2.30    3.56
  -4  -6 -24    4.55    3.75
   4  -6 -25    8.68    4.80
   4  -6 -25    0.83    4.33
  -4  -6  25   -0.25    2.68
   4   6  25    7.06    4.21
   4   6 -25    0.01    3.13
  -4  -6 -25    4.60    4.47
  -4  -6 -25    8.46    4.23
   4  -6  25    6.37    4.22
   4  -6 -26    5.67    7.73
  -4  -6  26    0.29    2.72
   4  -6 -26    6.82    4.84
   4   6  26    4.33    4.58
   4   6 -26    0.00    4.78
  -4  -6 -26    5.62    4.54
  -4  -6 -26    6.07    4.60
   4  -6  26    8.84    4.56
   4  -6 -27   16.19    6.46
  -4  -6  27    0.01    6.44
   4  -6 -27   12.36    6.01
  -4  -6 -27   11.72    5.65
  -4  -6 -27   16.56    5.75
   4  -6  27    8.54    5.69
   4  -6 -28    0.29    4.51
   4  -6 -28   -3.03    6.50
  -4  -6  28    0.06    4.58
  -4  -6 -28    7.23    4.11
  -4  -6 -28   -0.64    4.04
   4  -6  28    0.88    4.21
   4   7   0   31.66    5.29
  -4  -7   0   30.48    4.99
   4  -7   0   25.93    1.63
   4  -7   0   28.32    7.11
   4   7   1   39.73    5.79
  -4  -7   1   47.18    5.42
   4  -7  -1   37.92    8.04
  -4  -7  -1   46.58    5.57
   4   7  -1   19.37    8.54
   4  -7   1   37.66    5.13
   4  -7   1   37.20    2.07
   4   7   2   22.42    4.97
  -4  -7   2   22.08    4.51
   4  -7  -2   21.99    4.65
   4   7  -2   18.95    4.78
   4  -7   2   16.76    4.21
   4  -7   2   17.52    2.82
  -4  -7  -2   23.26    4.71
   4   7   3   15.88    4.44
  -4  -7   3   17.07    3.90
   4  -7  -3   14.55    4.20
   4   7  -3   13.85    4.22
   4  -7   3   10.97    1.84
   4  -7   3    0.71    3.69
  -4  -7  -3   15.24    4.29
   4   7   4   98.23    8.01
  -4  -7   4  107.41    6.95
   4  -7  -4   96.98    7.55
   4   7  -4  107.44    7.82
   4  -7   4  103.62    6.35
   4  -7   4  103.81    5.49
  -4  -7  -4  111.14    7.86
   4  -7   4   93.74    6.55
   4   7   5    0.59    3.27
   4  -7  -5   -0.02    3.10
  -4  -7   5    4.27    2.71
  -4  -7  -5    2.57    3.16
   4  -7   5    0.67    2.30
   4  -7   5    0.31    2.48
   4   7  -5    3.04    2.91
   4  -7   5    1.42    1.45
  -4  -7   6    1.87    1.98
   4   7   6    0.17    2.53
   4  -7  -6   -1.27    2.35
   4  -7   6   -0.87    2.76
   4   7  -6    1.55    2.24
   4  -7   6   -0.45    1.74
  -4  -7  -6   -0.89    2.36
   4  -7   6    0.30    1.18
   4   7   7   75.54    7.44
  -4  -7   7   85.43    8.90
   4  -7  -7   81.71    7.18
   4  -7   7   71.01    5.49
   4   7  -7   75.54    6.90
   4  -7   7   80.09    5.22
  -4  -7  -7   77.77   10.48
   4  -7   7   68.90    4.10
   4   7   8   13.16    5.03
  -4  -7   8   14.43    3.96
   4  -7  -8   14.10    4.99
   4  -7   8   15.41    3.55
   4   7  -8   14.41    4.39
   4  -7   8   17.94    3.26
  -4  -7  -8   19.96    4.86
   4  -7   8   10.35    4.20
   4   7   9   22.40    8.86
  -4  -7   9   26.93    4.53
   4  -7  -9   24.72    5.87
  -4  -7  -9   31.91    5.63
   4  -7   9   29.75    4.03
   4  -7   9   28.83    3.67
   4   7  -9   34.92    5.08
   4  -7   9   30.04    3.42
   4   7  10    4.91    4.48
  -4  -7  10    9.66    5.03
   4  -7 -10    4.57    4.54
   4  -7  10    7.12    2.61
   4  -7  10    7.42    2.89
   4  -7  10    8.81    2.73
   4   7 -10    9.00    3.82
  -4  -7 -10   10.09    4.26
  -4  -7  11   31.93    4.44
   4   7  11   28.24    6.18
   4  -7 -11   37.36    5.93
   4  -7  11   27.19    3.94
   4  -7  11   27.87    3.63
   4   7 -11   33.91    5.15
  -4  -7 -11   32.27    5.80
   4  -7  11   33.61    3.90
   4   7  12   32.43    6.35
  -4  -7  12   37.39    4.39
   4  -7 -12   23.61    5.40
   4  -7 -12   27.71    6.17
   4   7 -12   29.76    5.05
   4  -7  12   24.73    3.68
   4  -7  12   28.57    3.91
   4  -7  12   23.83    3.45
  -4  -7 -12   29.63    5.86
   4   7  13   45.67   11.56
  -4  -7  13   61.35    5.19
   4  -7 -13   55.41   11.68
  -4  -7 -13   66.40    7.32
   4  -7  13   65.64    4.55
   4  -7  13   64.38    4.30
   4  -7  13   69.48    5.27
   4   7 -13   58.46    9.23
  -4  -7 -13   63.34    6.78
   4  -7 -14    5.85    7.09
   4   7  14    7.25    4.67
  -4  -7  14    4.29    2.98
   4  -7 -14   -0.43    4.11
   4   7 -14    6.36    5.54
   4  -7  14    7.79    2.42
   4  -7  14    7.01    3.09
  -4  -7 -14    7.19    3.93
   4  -7  14    7.66    3.54
  -4  -7 -14    4.83    4.21
   4   7  15    4.04    4.33
   4  -7 -15    4.55    4.34
   4  -7 -15   -0.49    3.81
  -4  -7  15    5.41    2.73
   4  -7  15    4.53    2.05
   4  -7  15    3.05    2.09
  -4  -7 -15    4.46    3.53
   4  -7  15    4.93    3.00
   4   7 -15    1.36    3.28
  -4  -7 -15    0.04    3.84
   4  -7 -16    1.50    5.05
   4  -7 -16   13.13    5.69
   4   7  16   13.71    5.65
  -4  -7  16   13.02    3.56
   4  -7  16   17.85    3.91
   4   7 -16   12.75    4.22
   4  -7  16   11.77    2.50
   4  -7  16   15.29    2.51
  -4  -7 -16   19.16    4.64
  -4  -7 -16    0.28    5.01
   4  -7 -17    2.80    3.70
   4  -7 -17    0.05    3.37
  -4  -7  17   -2.30    3.58
   4   7  17    1.36    3.64
   4  -7  17    0.89    2.69
   4  -7  17    1.84    2.28
  -4  -7 -17   -1.05    3.07
   4   7 -17    0.80    2.74
  -4  -7 -17    0.39    3.33
   4  -7  17    1.79    1.49
   4   7  18   21.84    6.19
  -4  -7  18   17.79    3.87
   4  -7 -18   30.79    6.18
   4  -7 -18    0.37    5.51
   4  -7  18   19.77    3.35
  -4  -7 -18   26.25    5.24
   4  -7  18   16.22    2.28
   4  -7  18   15.20    4.53
   4   7 -18   16.27    4.32
  -4  -7 -18   -0.50    5.56
   4   7  19    3.73    3.79
   4  -7 -19    4.40    4.39
   4  -7 -19    0.38    5.92
  -4  -7  19    2.31    2.59
   4  -7  19    1.53    1.96
   4  -7  19    3.77    3.45
   4  -7  19    1.69    1.28
  -4  -7 -19    2.30    3.48
   4   7 -19    3.43    2.93
  -4  -7 -19    0.34    3.89
   4  -7 -20   -1.98    4.82
   4  -7 -20   -0.78    4.07
  -4  -7  20    6.81    2.69
   4   7  20    3.44    6.07
   4  -7  20    2.74    3.44
  -4  -7 -20    2.06    3.69
   4   7 -20   -0.00    3.03
  -4  -7 -20    2.60    4.03
   4  -7 -21    5.68    4.93
   4  -7 -21    0.83    4.44
   4   7  21    7.86    4.62
  -4  -7  21    0.59    2.95
  -4  -7 -21    7.23    4.01
   4  -7  21    8.34    4.23
   4   7 -21    0.03    3.33
  -4  -7 -21    7.95    4.68
   4  -7 -22    4.30    6.22
   4  -7 -22   -0.83    3.67
   4   7  22   -3.53    3.65
  -4  -7  22    0.08    2.37
  -4  -7 -22    4.07    3.44
   4   7 -22   -0.01    2.65
   4  -7  22    0.84    3.20
  -4  -7 -22    7.64    3.91
   4   7  23   -4.64    5.80
   4  -7 -23    5.71    4.19
  -4  -7  23   -0.02    2.42
   4  -7 -23   -0.51    3.80
   4   7 -23   -0.00    4.29
   4  -7  23    2.82    3.68
  -4  -7 -23    2.80    4.02
   4  -7 -24   -0.37    4.22
  -4  -7  24   -0.18    2.44
   4  -7 -24    0.67    3.83
   4   7  24    0.40    3.83
   4   7 -24    2.46    2.81
   4  -7  24    1.01    5.43
  -4  -7 -24   -0.40    3.59
  -4  -7 -24    5.26    4.10
   4  -7 -25    4.20    5.15
   4  -7 -25    6.31    7.48
  -4  -7  25    0.37    2.91
   4   7  25    5.54    4.69
   4   7 -25    6.08    3.29
  -4  -7 -25    1.71    4.46
  -4  -7 -25    3.01    7.88
   4  -7  25   -1.12    6.91
   4  -7 -26   -3.75    4.54
   4  -7 -26   -1.79    4.32
  -4  -7 -26    2.01    3.90
  -4  -7 -26   -3.07    4.44
   4  -7  26   -0.29    3.95
   4  -8   0   44.48    2.05
   4   8   0   45.76    6.86
   4  -8   0   46.64    8.18
  -4  -8   0   45.40    6.48
   4  -8   0   42.58    6.12
   4  -8  -1    5.26    3.09
  -4  -8   1    6.73    5.36
   4   8   1    5.34    3.82
   4  -8  -1    5.69    3.49
   4   8  -1    3.73    3.73
  -4  -8  -1    8.78    3.58
   4  -8   1    5.56    2.99
   4  -8   1    0.04    1.20
   4  -8   1    4.14    3.39
  -4  -8   2   14.79    4.68
   4   8   2   16.30    5.32
   4  -8  -2   15.15    4.81
   4  -8  -2   15.65    4.39
   4  -8   2   18.08    3.95
   4   8  -2   10.92    7.45
  -4  -8  -2   19.00    5.09
   4  -8   2    0.31    4.48
   4   8   3    0.79    3.73
  -4  -8   3    4.49    3.28
   4  -8  -3    2.66    3.17
   4  -8  -3    2.23    3.46
   4  -8   3    1.02    4.72
   4   8  -3    3.25    3.46
   4  -8   3    0.02    2.15
   4  -8   3    3.43    2.74
  -4  -8  -3    2.30    3.57
   4   8   4   18.33    5.71
   4  -8  -4   18.72    5.07
  -4  -8   4   24.57    4.84
   4  -8  -4   18.24    5.14
   4   8  -4   21.16    5.14
   4  -8   4   -0.12    4.50
   4  -8   4   20.60    3.96
  -4  -8  -4   19.41    5.38
   4   8   5    0.48    7.89
   4  -8  -5   14.79    4.19
  -4  -8   5   12.97    6.51
   4  -8  -5    8.60    4.63
   4  -8   5   -0.02    3.84
   4  -8   5   11.11    3.54
   4   8  -5   10.46    4.59
  -4  -8  -5   17.27    7.48
   4  -8   5   10.18    2.24
   4  -8  -6    0.33    3.29
   4   8   6    3.81    3.98
  -4  -8   6    4.24    3.15
   4  -8  -6    0.75    3.59
   4   8  -6    2.69    3.47
   4  -8   6   -0.21    2.86
   4  -8   6    4.75    2.69
  -4  -8  -6   -0.04    3.76
   4  -8   6    2.54    2.84
   4   8   7    0.19    2.97
   4  -8  -7   -0.15    2.44
  -4  -8   7    0.22    2.30
   4  -8  -7    1.10    2.75
   4   8  -7    0.15    2.51
   4  -8   7    0.24    1.45
   4  -8   7    0.46    2.92
  -4  -8  -7   -0.37    2.76
   4  -8   7    0.20    2.27
   4   8   8   12.05    4.96
   4  -8  -8    4.09    4.22
  -4  -8   8   -0.56    3.78
   4  -8  -8   11.92    4.68
   4  -8   8    8.46    5.28
   4  -8   8   11.84    3.20
   4   8  -8   -0.11    4.25
   4  -8   8   10.13    2.52
  -4  -8  -8   -0.18    4.76
   4  -8  -9   15.88    4.90
  -4  -8   9   -0.02    4.24
   4   8   9   20.54    5.74
   4  -8  -9   22.16    5.41
   4  -8   9   15.85    3.88
   4  -8   9   19.05    3.48
   4  -8   9   18.20    3.57
   4   8  -9   -0.07    4.80
  -4  -8  -9    0.47    5.36
  -4  -8  10   -0.22    3.41
   4   8  10    5.96    7.45
   4  -8 -10    5.28    4.69
   4  -8 -10    7.03    6.49
   4  -8  10    8.74    3.18
   4   8 -10    0.45    4.07
   4  -8  10    6.87    2.88
   4  -8  10    9.80    2.73
  -4  -8 -10    0.31    4.62
   4  -8 -11    4.16    6.18
   4   8  11    5.89    4.60
  -4  -8  11   -0.57    3.27
   4  -8 -11    6.95    4.34
   4  -8  11   10.10    4.59
   4  -8  11    6.63    2.75
   4  -8  11    4.79    4.19
   4   8 -11    0.47    3.83
  -4  -8 -11   -0.02    4.46
   4   8  12   26.50    6.59
   4  -8 -12    0.61    5.64
  -4  -8  12   25.07    4.54
   4  -8 -12   30.61    6.59
   4  -8  12   31.95    4.16
   4   8 -12   -0.10    5.32
   4  -8  12   29.22    4.04
   4  -8  12   24.69    3.75
  -4  -8 -12   -0.50    6.29
   4   8  13    7.22    4.91
   4  -8 -13   -0.10    4.16
  -4  -8  13    3.75    3.38
   4  -8 -13    2.96    4.99
   4  -8  13    7.21    2.90
   4  -8  13    5.10    3.05
  -4  -8 -13    0.44    4.58
  -4  -8 -13    8.57    3.93
   4  -8  13    6.01    2.65
   4   8 -13    0.31    3.87
   4   8  14   19.47    6.81
   4  -8 -14    0.72    5.85
  -4  -8  14   26.70    6.96
   4  -8 -14   29.85    6.93
   4   8 -14    0.35    5.32
   4  -8  14   28.66    3.95
   4  -8  14   28.94    4.39
  -4  -8 -14   24.40    5.35
   4  -8  14   26.59    3.53
  -4  -8 -14    0.77    6.39
   4  -8 -15    0.35    3.80
  -4  -8  15    1.04    2.87
   4   8  15    0.08    4.40
   4  -8 -15    3.44    4.43
   4  -8  15    0.82    2.16
   4  -8  15    4.59    2.32
   4   8 -15    0.08    3.32
   4  -8  15    3.00    2.89
  -4  -8 -15    2.04    3.35
  -4  -8 -15   -0.06    4.10
   4   8  16    2.72    4.26
   4  -8 -16   -0.23    3.97
  -4  -8  16    0.68    4.63
   4  -8 -16    2.01    4.62
   4   8 -16    0.12    3.46
   4  -8  16    4.20    2.11
   4  -8  16    3.15    2.24
  -4  -8 -16    3.22    3.63
   4  -8  16    2.16    3.13
  -4  -8 -16   -0.08    4.31
   4  -8 -17    0.10    3.80
   4  -8 -17    2.82    6.74
   4   8  17    2.98    3.98
  -4  -8  17    1.60    2.76
   4  -8  17    4.21    3.04
   4   8 -17    0.39    3.05
  -4  -8 -17    1.78    3.44
   4  -8  17    0.20    1.95
   4  -8  17    2.56    2.79
  -4  -8 -17   -0.22    4.14
   4  -8 -18   -5.26    4.74
   4   8  18   -2.67    5.99
   4  -8 -18    0.12    3.71
  -4  -8  18    2.28    2.73
   4  -8  18    4.88    2.54
  -4  -8 -18    1.90    3.27
   4  -8  18    0.27    2.68
   4  -8  18    1.65    3.12
   4   8 -18    0.30    3.06
  -4  -8 -18    0.12    4.06
   4  -8 -19    2.26    4.73
   4  -8 -19    0.42    4.04
   4   8  19    4.93    4.16
  -4  -8  19    4.66    2.97
   4  -8  19    2.78    3.41
   4   8 -19   -2.05    3.18
  -4  -8 -19    0.51    3.47
  -4  -8 -19    0.40    4.37
   4  -8 -20    3.95    6.53
   4  -8 -20    0.42    5.47
  -4  -8  20   13.21    6.13
   4   8  20    9.83    5.63
   4   8 -20   12.29    4.28
   4  -8  20    9.21    4.72
  -4  -8 -20   10.87    4.75
  -4  -8 -20   11.43    6.02
   4  -8 -21    5.84    5.42
   4   8  21    1.13    4.73
  -4  -8  21    4.28    3.31
   4  -8 -21    0.22    7.75
   4   8 -21    6.37    5.65
   4  -8  21    2.07    4.20
  -4  -8 -21    8.20    5.19
  -4  -8 -21   -0.26    6.43
   4  -8 -22    6.15    5.76
   4  -8 -22   -0.37    5.41
   4   8  22   11.65    5.34
  -4  -8  22    0.00    3.52
  -4  -8 -22    7.78    4.68
   4   8 -22    5.95    4.10
   4  -8  22    6.57    4.46
  -4  -8 -22    6.14    5.78
  -4  -8  23    0.08    2.71
   4  -8 -23    0.28    4.47
   4  -8 -23    0.07    4.19
   4   8  23    2.21    4.24
  -4  -8 -23    0.20    3.91
   4   8 -23    3.49    3.18
  -4  -8 -23   -0.28    4.64
   4  -8  23    1.10    3.97
   4  -8 -24    6.24    8.57
  -4  -8  24   -0.39    3.17
   4  -8 -24    1.00    5.15
   4   8  24    4.02    5.02
   4   8 -24    1.92    3.49
  -4  -8 -24    6.16    4.47
   4  -8  24    3.34    4.51
  -4  -8 -24    7.25    5.54
   4  -9   0    0.55    2.99
   4  -9   0    0.03    0.94
  -4  -9   0   -3.85    2.41
   4   9   0    2.53    2.59
   4  -9   0    1.13    2.22
   4   9   1    3.04    4.64
   4  -9  -1    3.40    5.42
  -4  -9   1    6.71    4.20
   4  -9  -1    7.07    4.05
   4   9  -1    4.70    4.44
   4  -9   1    4.95    3.45
   4  -9   1   -0.02    2.05
  -4  -9  -1   11.97    4.30
   4  -9   1   -0.98    3.89
   4  -9  -2    9.44    3.71
   4   9   2   10.36    4.77
  -4  -9   2   13.34    4.32
   4  -9  -2    6.80    4.74
   4   9  -2    4.10    7.08
   4  -9   2    9.54    3.52
   4  -9   2   -0.01    1.60
  -4  -9  -2   11.21    4.50
   4  -9   2   -2.30    4.07
  -4  -9   3   -1.29    3.06
   4   9   3    0.81    3.54
   4  -9  -3    0.51    2.72
   4  -9  -3    0.60    3.10
   4  -9   3   -0.65    2.45
   4   9  -3    2.11    3.28
  -4  -9  -3    5.07    3.37
   4  -9   3   -0.02    1.92
   4  -9   3   -0.66    2.83
   4  -9  -4   16.58    4.59
   4   9   4   15.92    5.74
  -4  -9   4   19.40    5.01
   4  -9  -4   12.88    5.16
   4   9  -4   16.02    5.22
   4  -9   4   19.19    4.05
  -4  -9  -4   20.74    8.55
   4  -9   4    0.45    2.33
   4  -9   4    1.45    4.50
   4   9   5    9.88    5.48
   4  -9  -5   14.98    4.21
  -4  -9   5   12.50    4.50
   4  -9  -5    6.53    4.78
   4  -9   5    0.45    4.00
   4   9  -5    7.97    4.88
  -4  -9  -5   11.12    5.38
   4  -9   5   -0.14    2.31
   4  -9   5   12.08    3.67
   4  -9  -6   27.01    5.46
  -4  -9   6   31.46    8.35
   4   9   6   18.42   10.59
   4  -9  -6   27.26    5.95
   4  -9   6   -0.57    5.04
   4   9  -6   24.37    6.02
   4  -9   6   -0.49    4.70
   4  -9   6   25.88    4.51
  -4  -9  -6   31.67    6.80
   4  -9  -7   10.37    4.02
   4   9   7    7.62    5.30
  -4  -9   7    8.19    3.99
   4  -9  -7    6.33    4.60
   4  -9   7    0.65    3.69
   4  -9   7   -0.15    2.41
   4  -9   7    8.22    3.29
   4   9  -7    0.09    4.47
  -4  -9  -7    0.46    4.83
   4   9   8   36.43    6.82
   4  -9  -8   37.50    5.67
  -4  -9   8   38.48    5.21
   4  -9  -8   40.15    6.33
   4  -9   8   28.13    4.50
   4  -9   8    1.03    4.86
   4   9  -8   -0.15    5.88
   4  -9   8   -0.25    3.57
  -4  -9  -8    0.19    6.67
   4   9   9   58.08    8.43
   4  -9  -9   54.41    6.96
  -4  -9   9   57.84    6.40
   4  -9  -9   50.85    7.78
   4  -9   9    2.08    8.98
   4   9  -9    0.28    7.28
   4  -9   9   55.40    4.62
   4  -9   9   59.25    5.46
  -4  -9  -9    0.37    8.55
  -4  -9  10    0.15    2.83
   4   9  10    2.54    3.93
   4  -9 -10   -0.84    3.28
   4  -9 -10    5.35    3.62
   4  -9  10    0.46    2.37
   4  -9  10    0.65    2.82
   4   9 -10   -0.26    3.23
   4  -9  10   -0.01    2.12
  -4  -9 -10   -0.18    3.91
   4   9  11    6.79    5.38
   4  -9 -11    2.32    4.48
  -4  -9  11    8.89    3.94
   4  -9 -11    3.68    4.99
   4  -9  11    6.39    3.79
   4   9 -11   -0.16    4.30
   4  -9  11    4.17    3.10
   4  -9  11    3.93    3.00
  -4  -9 -11   -0.20    5.13
   4   9  12    6.44    5.46
   4  -9 -12   10.22    7.21
  -4  -9  12    7.52    4.00
   4  -9 -12    5.60    5.31
   4  -9  12    6.46    3.19
   4  -9  12    8.05    3.80
   4  -9  12    3.38    3.22
   4   9 -12    0.04    4.47
  -4  -9 -12   -0.15    5.49
   4   9  13   -0.47    4.33
  -4  -9  13    1.30    3.05
   4  -9 -13    0.07    5.50
   4  -9 -13   -3.04    4.23
   4  -9  13    3.82    2.82
   4  -9  13    2.69    3.61
   4  -9  13    0.23    2.60
  -4  -9 -13    1.38    3.24
   4   9 -13   -0.02    3.46
  -4  -9 -13   -0.68    4.15
   4  -9 -14    0.58    5.01
  -4  -9  14    8.34    4.15
   4   9  14    7.75    5.95
   4  -9 -14    7.19    5.95
   4  -9  14   11.78    3.17
   4  -9  14    7.80    3.57
   4   9 -14    0.15    4.71
   4  -9  14    4.10    3.66
  -4  -9 -14    5.13    4.53
  -4  -9 -14    0.70    5.84
   4  -9 -15    0.73    5.33
  -4  -9  15   15.95    6.49
   4  -9 -15    6.35    6.21
   4   9  15    6.56    6.15
   4   9 -15    0.20    4.81
   4  -9  15   11.24    3.15
   4  -9  15   10.70    3.52
   4  -9  15    6.31    3.96
  -4  -9 -15    4.67    4.40
  -4  -9 -15    0.08    5.92
   4   9  16    5.80    7.29
  -4  -9  16    7.35    3.58
   4  -9 -16   -0.54    4.75
   4  -9 -16    1.66    5.15
   4   9 -16   -0.13    3.88
   4  -9  16    3.01    2.79
   4  -9  16    5.55    3.47
   4  -9  16    1.92    2.49
  -4  -9 -16    0.41    3.81
  -4  -9 -16   -0.23    5.12
   4  -9 -17   -0.27    6.48
   4   9  17   14.40    6.33
  -4  -9  17   14.08    7.28
   4  -9 -17   21.24    7.25
   4  -9  17    9.53    4.93
  -4  -9 -17    8.39    7.90
   4   9 -17   15.83    5.11
   4  -9  17   19.62    4.75
   4  -9  17   12.22    3.58
  -4  -9 -17   -0.49    6.94
   4   9  18   12.89    6.25
  -4  -9  18   12.75    4.59
   4  -9 -18    0.39    6.09
   4  -9 -18   15.68    6.97
  -4  -9 -18    8.61    5.04
   4   9 -18   11.70    4.94
   4  -9  18   12.56    5.33
  -4  -9 -18   -0.31    7.08
   4  -9 -19    8.09    7.60
   4  -9 -19   -0.52    4.44
   4   9  19   -1.78    4.43
  -4  -9  19   -0.16    3.07
  -4  -9 -19    5.56    5.60
   4   9 -19    2.28    5.26
   4  -9  19    2.79    3.48
  -4  -9 -19    0.35    5.08
   4  -9 -20   -0.81    5.98
   4   9  20    7.77    7.97
  -4  -9  20    4.67    3.76
   4  -9 -20    0.26    5.31
   4  -9  20    5.15    4.68
   4   9 -20    6.22    4.23
  -4  -9 -20    0.72    4.30
  -4  -9 -20    0.46    5.95
   4  -9 -21   -1.79    4.90
   4  -9 -21    1.11    4.33
   4   9  21    4.16    4.24
  -4  -9  21    1.38    4.71
   4   9 -21    0.62    3.45
   4  -9  21   -0.55    3.96
  -4  -9 -21   -0.91    4.93
  -4  -9 -21    1.50    3.55
  -4 -10   0    6.34    4.36
   4  10   0    1.74    4.55
   4 -10   0   -4.25    5.30
   4 -10   0    0.59    3.53
   4  10   1    2.48    4.61
   4 -10  -1    3.38    5.23
  -4 -10   1    0.24    4.34
   4 -10  -1    4.10    3.48
   4 -10   1    2.90    3.28
   4  10  -1    5.53    6.51
   4 -10   1    0.02    1.81
  -4 -10  -1   -0.07    4.32
   4 -10   1   -0.35    3.48
   4  10   2   12.29    5.80
   4 -10  -2   11.66    4.38
  -4 -10   2   16.26    8.13
   4 -10  -2   12.36    4.46
   4 -10   2   11.93    4.24
   4 -10   2    0.01    1.84
  -4 -10  -2   14.91    5.49
   4  10  -2   10.09    5.31
   4 -10   2   -0.64    4.56
   4  10   3    2.94    3.39
   4 -10  -3   -7.36    2.73
  -4 -10   3    3.43    3.06
   4 -10  -3    0.11    2.95
   4  10  -3   -2.80    3.39
   4 -10   3    2.72    2.42
  -4 -10  -3    4.61    3.33
   4 -10   3   -0.08    1.82
   4 -10   3   -0.89    2.74
   4  10   4    5.18    4.62
  -4 -10   4   -0.85    4.00
   4 -10  -4    0.48    3.61
   4 -10  -4    2.60    3.62
   4 -10   4    3.11    3.15
   4  10  -4    2.28    4.10
  -4 -10  -4    7.75    6.87
   4 -10   4   -0.21    1.73
   4 -10   4    0.41    3.61
   4  10   5   12.85    6.10
  -4 -10   5   10.09    5.04
   4 -10  -5   13.86    4.80
   4 -10  -5    9.43    4.82
   4 -10   5    9.32    4.19
   4  10  -5    7.73    5.36
  -4 -10  -5   18.44    6.21
   4 -10   5    0.06    2.51
   4 -10   5   -1.12    4.68
   4  10   6   14.32    7.12
  -4 -10   6   18.50    5.55
   4 -10  -6   16.76    5.34
   4 -10  -6   11.93    6.05
   4  10  -6   12.98    5.82
   4 -10   6    0.76    5.10
   4 -10   6    0.02    4.64
   4 -10   6   10.89    4.52
  -4 -10  -6   21.84    6.93
   4  10   7    4.64    8.07
   4 -10  -7    2.05    3.88
  -4 -10   7    3.53    4.02
   4 -10  -7    6.54    4.54
   4 -10   7   -0.36    3.65
   4  10  -7    1.39    4.28
   4 -10   7   -0.16    2.36
   4 -10   7    2.42    3.27
  -4 -10  -7    4.77    4.97
   4 -10  -8   14.70    5.01
   4  10   8    9.96    7.06
  -4 -10   8   13.49    4.98
   4 -10  -8   11.46    5.71
   4 -10   8    1.20    4.51
  -4 -10  -8    0.16    6.50
   4 -10   8    0.02    3.09
   4 -10   8    7.32    4.00
   4  10  -8   15.35    5.57
   4 -10  -9    9.99    4.68
   4  10   9    7.49    5.79
  -4 -10   9    4.63    4.61
   4 -10  -9    6.36    5.17
   4 -10   9    0.92    4.34
   4 -10   9    5.91    3.64
   4  10  -9    5.00    4.91
   4 -10   9    0.15    2.98
  -4 -10  -9   -0.58    5.98
   4 -10 -10    7.72    5.00
   4  10  10    3.89    6.10
  -4 -10  10   10.21    7.34
   4 -10 -10   13.19    5.64
   4 -10  10   11.37    6.81
   4 -10  10    4.58    3.66
   4 -10  10   -0.22    3.28
   4  10 -10    6.71    5.15
  -4 -10 -10   -0.27    6.35
   4  10  11    1.26    5.29
  -4 -10  11    3.33    4.10
   4 -10 -11    3.84    2.95
   4 -10 -11    6.43    4.96
   4 -10  11    0.41    3.81
   4  10 -11    1.56    4.40
   4 -10  11   -0.13    2.91
   4 -10  11    2.61    3.11
  -4 -10 -11    0.07    5.72
   4 -10 -12    6.62    3.31
   4  10  12   -0.10    6.09
  -4 -10  12   10.68    4.54
   4 -10 -12    2.09    5.56
   4 -10  12    4.72    4.23
   4 -10  12    4.47    3.40
   4 -10  12   -0.08    3.41
   4  10 -12    1.83    4.85
  -4 -10 -12    1.33    6.28
   4  10  13    3.15    9.32
   4 -10 -13    4.17    3.38
   4 -10 -13    9.15    5.65
   4 -10  13   10.94    6.07
   4 -10  13   11.23    5.32
   4 -10  13   -0.14    3.56
  -4 -10 -13    2.81    4.75
   4  10 -13   -0.10    4.94
  -4 -10 -13    0.73    6.34
   4 -10 -14   -0.07    5.14
   4  10  14   11.72    5.87
  -4 -10  14    3.77    4.32
   4 -10 -14    2.81    5.76
   4 -10  14    4.05    3.73
   4 -10  14    3.51    3.59
   4 -10  14    3.56    3.17
  -4 -10 -14    1.32    4.16
   4  10 -14   -0.10    4.72
  -4 -10 -14    0.89    6.21
   4 -10 -15    1.35    7.91
   4  10  15    0.29    5.81
  -4 -10  15    5.54    4.26
   4 -10 -15    4.34    5.76
   4 -10  15    3.29    3.48
   4 -10  15    5.67    3.04
   4  10 -15   -0.19    4.66
   4 -10  15   -2.08    3.67
  -4 -10 -15    5.59    4.13
  -4 -10 -15   -0.25    6.24
   4  10  16   -2.66    4.62
  -4 -10  16    3.07    3.33
   4 -10 -16   -0.51    6.30
   4 -10 -16   -1.28    4.56
  -4 -10 -16   -0.24    5.00
   4 -10  16    1.32    2.67
   4  10 -16   -1.03    3.62
   4 -10  16   -1.73    2.94
  -4 -10 -16    0.16    3.38
   4 -10  16    2.42    2.30
   4 -10 -17    0.14    5.97
   4  10  17   12.52    6.34
  -4 -10  17   11.07    4.92
   4 -10 -17    2.45    6.80
  -4 -10 -17    8.08    7.89
   4  10 -17   11.61    8.26
   4 -10  17    4.89    4.53
  -4 -10 -17    0.28    7.30
   4 -10 -18    0.91    4.87
  -4 -10  18    9.13    5.87
   4  10  18    0.10    8.55
   4 -10 -18   -3.77    5.50
  -4 -10 -18    4.80    4.15
   4 -10  18   -1.94    4.17
   4  10 -18    4.48    6.60
  -4 -10 -18   -0.48    5.90
   4  11   0   -2.72    5.21
   4 -11   0   -3.11    4.21
   4 -11   0   -0.08    6.10
  -4 -11   0   -0.56    5.45
   4 -11  -1    2.51    4.24
   4 -11  -1    1.94    4.43
   4  11   1    3.14    8.61
  -4 -11   1    2.73    5.68
   4 -11   1    3.53    6.46
   4  11  -1   -3.64    5.31
  -4 -11  -1    4.67    3.82
   4 -11   1    3.72    4.54
   4 -11  -2    2.70    4.18
   4  11   2    0.95    5.64
  -4 -11   2   14.50    8.21
   4 -11  -2    3.54    4.41
   4 -11   2    0.78    4.08
   4  11  -2   -1.85    5.22
   4 -11   2   -2.39    4.37
  -4 -11  -2    5.92    3.77
   4 -11  -3   -2.19    5.16
   4 -11  -3    5.15    5.39
  -4 -11   3    8.93    5.72
   4  11   3    1.82    6.64
   4 -11   3    1.80    4.64
   4  11  -3    8.05    5.90
   4 -11   3   11.29    5.04
  -4 -11  -3    7.47    4.52
   4 -11  -4    4.85    4.46
   4  11   4    4.95    5.85
  -4 -11   4    7.23    5.24
   4 -11  -4   -3.05    4.68
   4 -11   4    2.15    4.36
   4  11  -4    1.31    5.21
   4 -11   4    3.29    3.99
  -4 -11  -4    0.92    4.05
   4 -11  -5   11.99    5.88
   4 -11  -5    8.48    6.07
   4  11   5    5.78    7.49
  -4 -11   5   14.16    6.72
   4 -11   5    7.58    5.08
   4  11  -5   12.85    6.63
  -4 -11  -5   16.06    7.98
   4 -11   5    8.64    5.45
   4  11   6   30.86    9.62
   4 -11  -6   26.02    7.58
   4 -11  -6   30.97    7.51
  -4 -11   6   35.39    8.13
   4 -11   6   27.40   10.27
   4 -11   6   24.01    6.27
   4  11  -6   26.37    8.30
  -4 -11  -6   29.02    6.53
   4 -11  -7    1.12    5.31
   4 -11  -7    1.82    3.23
   4  11   7    5.93    6.28
  -4 -11   7   -0.07    5.09
   4 -11   7    4.32    4.50
   4 -11   7    2.17    6.02
   4  11  -7    5.01    5.40
   4 -11   7    0.14    4.25
  -4 -11  -7    6.56    4.25
   4 -11  -8   -0.54    5.49
   4 -11  -8    2.62    3.26
   4  11   8    2.27    6.32
  -4 -11   8    7.08    5.19
   4 -11   8    6.30    3.91
   4 -11   8    0.29    4.43
   4 -11   8    0.03    2.92
   4  11  -8    3.17    5.32
  -4 -11  -8    7.32    4.40
   4  11   9   -7.58    7.12
   4 -11  -9   -1.60    2.41
  -4 -11   9    2.30    3.75
   4 -11  -9    0.74    4.03
   4 -11   9    0.82    3.17
   4 -11   9   -0.55    2.75
   4 -11   9   -0.09    2.25
   4  11  -9   -0.18    3.81
  -4 -11  -9   -0.10    4.93
[truncated: 273,302 more chars]
