# Supplementary material for: Crystal structure of 3β-acet­oxy­androsta-5,16-dien-17-yl tri­fluoro­methane­sulfon­ate
Source: Acta Crystallogr E Crystallogr Commun. 2015 May 16;71(Pt 6):o404–5. doi: 10.1107/S2056989015009123 (PMC4459318; doi:10.1107/S2056989015009123)
Supplement: Supplementary file 2 [file e-71-0o404-Isup2.hkl]

data_I                                                                          
_shelx_title ' '                                                                
_shelx_refln_list_code          4                                               
_shelx_F_calc_maximum      249.49                                               
_exptl_crystal_F_000       976.00                                               
_reflns_d_resolution_high  0.7701                                               
                                                                                
loop_                                                                           
 _space_group_symop_operation_xyz                                               
 'x, y, z'                                                                      
 '-x+1/2, -y, z+1/2'                                                            
 'x+1/2, -y+1/2, -z'                                                            
 '-x, y+1/2, -z+1/2'                                                            
                                                                                
_cell_length_a     8.0734                                                       
_cell_length_b     9.9640                                                       
_cell_length_c    27.6900                                                       
_cell_angle_alpha  90.000                                                       
_cell_angle_beta   90.000                                                       
_cell_angle_gamma  90.000                                                       
                                                                                
_shelx_F_squared_multiplier     1.000                                           
                                                                                
loop_                                                                           
 _refln_index_h                                                                 
 _refln_index_k                                                                 
 _refln_index_l                                                                 
 _refln_F_squared_calc                                                          
 _refln_F_squared_meas                                                          
 _refln_F_squared_sigma                                                         
 _refln_observed_status                                                         
   2   0   0        491.48        452.05         7.73 o                         
   4   0   0          4.68         12.92        11.61 o                         
   6   0   0         54.03         20.85        19.07 o                         
   8   0   0        233.43        330.64        25.39 o                         
  10   0   0         35.63         38.78        21.06 o                         
   1   1   0         46.84         57.55         1.37 o                         
   2   1   0       1181.48        910.49         9.25 o                         
   3   1   0       1114.91       1113.56        12.49 o                         
   4   1   0        351.42        421.18        10.43 o                         
   5   1   0        318.43        376.99        11.88 o                         
   6   1   0         35.72         22.78         7.23 o                         
   7   1   0         67.67         50.37         9.62 o                         
   8   1   0          0.04         -1.85         6.15 o                         
   9   1   0          7.30          9.37         8.44 o                         
  10   1   0          9.70          9.64        12.04 o                         
   1   2   0         20.21         22.46         1.79 o                         
   2   2   0       6238.92       5569.51        43.23 o                         
   3   2   0         66.26         61.66         3.46 o                         
   4   2   0         69.71         77.02         4.73 o                         
   5   2   0         56.29         64.62         9.45 o                         
   6   2   0         17.11         13.44         5.34 o                         
   7   2   0         50.88         74.94        12.80 o                         
   8   2   0         41.03         12.93         7.77 o                         
   9   2   0          5.53         11.62         8.56 o                         
  10   2   0          1.27          1.00         7.99 o                         
   1   3   0          7.31          3.78         2.62 o                         
   2   3   0        447.43        404.27         5.71 o                         
   3   3   0        161.38        200.56         5.56 o                         
   4   3   0        827.18        863.26        12.30 o                         
   5   3   0        182.99        205.04         7.91 o                         
   6   3   0         42.12         26.84         6.06 o                         
   7   3   0          3.15          8.87         6.14 o                         
   8   3   0        135.73         -0.09         6.62 o                         
   9   3   0         19.58          1.87         7.49 o                         
  10   3   0         20.82         20.26        11.73 o                         
   0   4   0        135.01        111.51        10.89 o                         
   1   4   0      11635.89      10925.19       104.50 o                         
   2   4   0         17.30         22.98         2.62 o                         
   3   4   0         43.30         47.04         3.39 o                         
   4   4   0        279.11        353.53         8.22 o                         
   5   4   0        570.38        513.81        11.15 o                         
   6   4   0        247.68        236.53        10.11 o                         
   7   4   0         65.35         44.51        13.70 o                         
   8   4   0          2.46         -1.95         6.65 o                         
   9   4   0         96.14         95.97        29.75 o                         
   1   5   0       3197.20       3265.65        38.13 o                         
   2   5   0        140.32        132.49         4.67 o                         
   3   5   0          4.16          2.39         2.42 o                         
   4   5   0         42.03         39.84         8.83 o                         
   5   5   0        772.80        789.69        26.41 o                         
   6   5   0        117.99        120.27         8.82 o                         
   7   5   0         60.11         40.53        10.28 o                         
   8   5   0         21.53         13.00         8.29 o                         
   9   5   0         51.53         28.76        12.36 o                         
   0   6   0        199.47        186.72        17.01 o                         
   1   6   0         24.25         37.47         6.94 o                         
   2   6   0        136.24        137.26         5.92 o                         
   3   6   0         32.03         29.12         5.65 o                         
   4   6   0          4.43          6.97         8.50 o                         
   5   6   0        155.25        181.81        18.18 o                         
   6   6   0         83.28         60.93        11.60 o                         
   7   6   0        197.29        211.60        37.37 o                         
   8   6   0          4.13          4.19         8.03 o                         
   9   6   0          0.73         12.18        14.14 o                         
   1   7   0        265.56        268.02        13.27 o                         
   2   7   0        333.27        337.54        10.70 o                         
   3   7   0        390.43        428.26        11.74 o                         
   4   7   0        150.66        144.38         8.15 o                         
   5   7   0        181.48        210.55        19.22 o                         
   6   7   0         49.26         35.09        14.50 o                         
   7   7   0         16.72          8.67        12.51 o                         
   8   7   0          4.68          3.95        10.46 o                         
   0   8   0        227.75        192.07        32.69 o                         
   1   8   0        254.60        289.42        15.44 o                         
   2   8   0        672.58        773.88        18.39 o                         
   3   8   0          4.01          2.77         3.82 o                         
   4   8   0        246.48        238.55         9.39 o                         
   5   8   0         19.67         27.75        13.79 o                         
   6   8   0        103.28        103.41        19.67 o                         
   7   8   0         11.27         18.29        15.81 o                         
   8   8   0          0.71         -0.57        11.96 o                         
   1   9   0         13.87         16.80        10.73 o                         
   2   9   0        135.93        168.89        11.75 o                         
   3   9   0         15.18         13.44         5.42 o                         
   4   9   0          1.11          0.21         4.28 o                         
   5   9   0         72.87         88.13        18.59 o                         
   6   9   0          3.18         -6.31        11.23 o                         
   7   9   0          5.45         11.91        13.94 o                         
   0  10   0         70.87         38.52        31.78 o                         
   1  10   0         31.29         28.92        12.19 o                         
   2  10   0         53.46         55.57         8.84 o                         
   3  10   0         17.69         21.03         6.79 o                         
   4  10   0          0.01          6.98        11.49 o                         
   5  10   0         53.76         38.44        14.81 o                         
   6  10   0         43.62         37.70        15.03 o                         
   1  11   0         19.79          8.78        15.22 o                         
   2  11   0          8.24         10.22         7.68 o                         
   3  11   0          9.90         12.00        11.67 o                         
   4  11   0          1.28         -9.48        13.64 o                         
   5  11   0         11.77         15.10        12.97 o                         
   0  12   0        219.28        253.22        65.70 o                         
   1  12   0         24.45         44.94        13.79 o                         
   2  12   0         10.58         21.73        13.55 o                         
   3  12   0         13.91         10.28        14.84 o                         
   2   0   1       3349.39       2756.63        20.79 o                         
   3   0   1       2321.99       2078.95        19.02 o                         
   4   0   1          2.74          0.20         2.40 o                         
   5   0   1        114.92         65.52        27.03 o                         
   6   0   1          8.43          6.92         5.48 o                         
   7   0   1         49.20         60.12        14.45 o                         
   8   0   1          0.05          1.80         5.98 o                         
   9   0   1          0.06          0.37         5.72 o                         
  10   0   1         24.18         27.68        12.55 o                         
 -10   1   1          0.80         -1.05         7.13 o                         
  -9   1   1         11.55         11.19         8.94 o                         
  -8   1   1        109.01         78.82        36.45 o                         
  -7   1   1         32.57         22.73         8.31 o                         
  -6   1   1         20.96         21.29         6.95 o                         
  -5   1   1        697.95        695.78        14.04 o                         
  -4   1   1       1584.99       1625.00        24.02 o                         
  -3   1   1       4018.11       3657.83        31.00 o                         
  -2   1   1        510.47        456.47         7.44 o                         
  -1   1   1       4139.21       3732.36        20.79 o                         
   1   1   1       4110.25       3696.25        20.47 o                         
   2   1   1        496.08        449.36         6.40 o                         
   3   1   1       4052.18       3728.74        27.53 o                         
   4   1   1       1590.60       1632.41        20.13 o                         
   5   1   1        690.02        683.78        14.85 o                         
   6   1   1         22.31         32.23         6.12 o                         
   7   1   1         33.17         24.83         7.13 o                         
   8   1   1        107.53         70.10        33.57 o                         
   9   1   1         11.49          4.05         8.16 o                         
  10   1   1          0.81          1.08         6.81 o                         
 -10   2   1          1.38          2.84         8.63 o                         
  -9   2   1          9.85          1.93         7.97 o                         
  -8   2   1          7.39          7.99         6.88 o                         
  -7   2   1          3.28          6.20         6.03 o                         
  -6   2   1         96.66         88.86        12.98 o                         
  -5   2   1        184.01        139.75        17.53 o                         
  -4   2   1       1750.89       1592.30        18.02 o                         
  -3   2   1       3176.86       2969.16        24.71 o                         
  -2   2   1         72.21         72.05         2.65 o                         
  -1   2   1       9167.01       7948.36        54.13 o                         
   0   2   1      62247.52      51690.71       428.80 o                         
   1   2   1       9233.70       8077.52        53.11 o                         
   2   2   1         62.85         60.20         2.47 o                         
   3   2   1       3168.02       2922.50        35.47 o                         
   4   2   1       1762.60       1622.58        18.79 o                         
   5   2   1        185.57        161.00         7.81 o                         
   6   2   1         98.18        101.91        13.26 o                         
   7   2   1          3.41          2.10         5.79 o                         
   8   2   1          8.39          4.94         7.28 o                         
   9   2   1          9.84          8.65         7.77 o                         
  10   2   1          1.33          6.60        10.30 o                         
 -10   3   1         19.81         10.22        11.40 o                         
  -9   3   1         49.62         21.10        10.68 o                         
  -8   3   1         26.25         11.34         7.61 o                         
  -7   3   1         10.48          4.06         6.16 o                         
  -6   3   1         51.55         45.81         8.52 o                         
  -5   3   1        375.02        369.64         9.44 o                         
  -4   3   1       3104.10       3049.84        34.81 o                         
  -3   3   1       1152.75       1092.03        15.26 o                         
  -2   3   1        232.96        216.50         5.57 o                         
  -1   3   1      14293.94      12804.35       115.30 o                         
   0   3   1       4140.60       3997.86        31.40 o                         
   1   3   1      14205.28      12691.47       140.17 o                         
   2   3   1        225.79        211.59         3.43 o                         
   3   3   1       1137.22       1093.32        11.90 o                         
   4   3   1       3073.33       2990.44        31.87 o                         
   5   3   1        364.17        364.79         9.78 o                         
   6   3   1         50.89         49.12         7.39 o                         
   7   3   1         10.15          3.66         6.04 o                         
   8   3   1         25.05          9.67         8.36 o                         
   9   3   1         48.79         39.72        14.74 o                         
  10   3   1         19.06         23.70        11.37 o                         
  -9   4   1          7.87          9.41         9.56 o                         
  -8   4   1         31.57         18.44        10.44 o                         
  -7   4   1         29.71         20.86         9.35 o                         
  -6   4   1         88.18         82.24         8.13 o                         
  -5   4   1        152.50        161.17         7.59 o                         
  -4   4   1         26.09         24.05         4.44 o                         
  -3   4   1        842.60        751.58        10.94 o                         
  -2   4   1       1036.48        895.35        11.67 o                         
  -1   4   1       1243.68       1017.55        15.38 o                         
   0   4   1       2208.07       1832.39        19.44 o                         
   1   4   1       1254.04       1023.22        15.63 o                         
   2   4   1       1029.75        894.42        10.72 o                         
   3   4   1        853.63        744.41        13.02 o                         
   4   4   1         24.48         27.34         4.07 o                         
   5   4   1        154.76        177.77         9.57 o                         
   6   4   1         89.72         75.65         8.57 o                         
   7   4   1         27.92         20.54         9.37 o                         
   8   4   1         31.65         18.95        11.48 o                         
   9   4   1          7.86          9.10         9.23 o                         
  -9   5   1         30.59         11.45         9.88 o                         
  -8   5   1          4.30          7.25         6.95 o                         
  -7   5   1         53.48         25.45        10.25 o                         
  -6   5   1         81.93         90.92         7.65 o                         
  -5   5   1         12.22          7.71         4.92 o                         
  -4   5   1        338.20        338.68        15.78 o                         
  -3   5   1        133.73        142.91         6.08 o                         
  -2   5   1        127.36        120.97         4.90 o                         
  -1   5   1        411.61        457.96        17.30 o                         
   0   5   1       2608.04       2378.22        26.65 o                         
   1   5   1        414.68        471.86        12.20 o                         
   2   5   1        129.10        121.79         4.27 o                         
   3   5   1        130.09        154.52         6.23 o                         
   4   5   1        351.65        369.44        16.56 o                         
   5   5   1         12.49         10.65         5.35 o                         
   6   5   1         84.02         92.41         8.31 o                         
   7   5   1         51.93         31.15        10.10 o                         
   8   5   1          4.07          0.98         7.27 o                         
   9   5   1         30.50         20.64        10.41 o                         
  -9   6   1          2.19         10.09        12.83 o                         
  -8   6   1          2.29          2.83         5.11 o                         
  -7   6   1         23.30         12.15         8.75 o                         
  -6   6   1        326.25        357.33        23.55 o                         
  -5   6   1        139.43        136.89        29.75 o                         
  -4   6   1         81.63         74.84         6.57 o                         
  -3   6   1        537.09        527.40        11.75 o                         
  -2   6   1        493.65        472.82         9.43 o                         
  -1   6   1       1347.19       1308.64        42.86 o                         
   0   6   1          2.40          3.06         4.22 o                         
   1   6   1       1333.24       1339.45        22.83 o                         
   2   6   1        496.54        482.69        13.65 o                         
   3   6   1        539.03        513.54        11.69 o                         
   4   6   1         79.90         85.48        11.87 o                         
   5   6   1        138.33        135.96        15.18 o                         
   6   6   1        329.56        303.71        12.97 o                         
   7   6   1         21.70         20.27         7.78 o                         
   8   6   1          2.22         -6.12         6.14 o                         
   9   6   1          2.08         10.54        11.27 o                         
  -8   7   1          8.21          0.29        10.63 o                         
  -7   7   1          8.64          2.61        11.49 o                         
  -6   7   1          4.01         14.24        12.59 o                         
  -5   7   1        278.01        301.11        25.41 o                         
  -4   7   1        184.86        202.81        21.75 o                         
  -3   7   1        210.36        196.29         8.10 o                         
  -2   7   1        394.70        474.58        10.84 o                         
  -1   7   1         81.98         93.66         9.95 o                         
   0   7   1        218.10        245.16        10.92 o                         
   1   7   1         81.42         92.42        10.06 o                         
   2   7   1        389.40        452.09        19.01 o                         
   3   7   1        206.26        187.57         6.99 o                         
   4   7   1        179.09        229.83        18.99 o                         
   5   7   1        274.26        286.33        20.85 o                         
   6   7   1          4.60         13.46        14.14 o                         
   7   7   1          9.04          8.06        11.54 o                         
   8   7   1          8.16         -0.93         6.88 o                         
  -8   8   1          5.14          5.88        12.32 o                         
  -7   8   1         22.95         16.61        14.64 o                         
  -6   8   1         84.09         96.70        22.35 o                         
  -5   8   1         59.95         56.10        13.89 o                         
  -4   8   1         30.87         17.48         6.62 o                         
  -3   8   1         44.30         37.13         7.36 o                         
  -2   8   1        274.75        283.82        15.58 o                         
  -1   8   1        158.72        183.55        13.98 o                         
   0   8   1         22.05         17.52         9.58 o                         
   1   8   1        162.16        194.70        13.78 o                         
   2   8   1        279.98        312.67        12.66 o                         
   3   8   1         43.05         23.44         7.56 o                         
   4   8   1         30.94         30.26         9.93 o                         
   5   8   1         59.26         60.31        15.81 o                         
   6   8   1         86.16         87.15        18.93 o                         
   7   8   1         23.98          9.29        12.36 o                         
   8   8   1          5.34          2.56        14.26 o                         
  -7   9   1         18.53          2.91        16.38 o                         
  -6   9   1         62.35         66.67        16.81 o                         
  -5   9   1         50.30         37.94        14.01 o                         
  -4   9   1         26.05         17.98        10.30 o                         
  -3   9   1          3.27          3.01         4.99 o                         
  -2   9   1         51.58         53.21         7.79 o                         
  -1   9   1        117.79        132.58        15.78 o                         
   0   9   1          9.51         11.23        10.27 o                         
   1   9   1        119.75        127.70        15.60 o                         
   2   9   1         51.68         54.58         8.94 o                         
   3   9   1          3.58         -0.63         3.33 o                         
   4   9   1         26.55         27.96        12.02 o                         
   5   9   1         51.45         48.90        14.86 o                         
   6   9   1         61.30         74.12        16.78 o                         
   7   9   1         18.71         26.50        15.80 o                         
  -6  10   1         50.00         83.96        16.40 o                         
  -5  10   1          7.90         16.68        13.10 o                         
  -4  10   1         17.07          5.69         7.16 o                         
  -3  10   1        116.00        119.51        22.93 o                         
  -2  10   1        111.77        122.42        10.75 o                         
  -1  10   1        164.71        184.48        17.93 o                         
   0  10   1          7.21          9.12        11.35 o                         
   1  10   1        163.57        168.43        17.88 o                         
   2  10   1        108.31        119.24        10.43 o                         
   3  10   1        116.58        128.83        12.64 o                         
   4  10   1         17.26         13.97        11.43 o                         
   5  10   1          8.21         11.49        14.10 o                         
   6  10   1         48.74         30.85        16.20 o                         
  -5  11   1         23.76         30.57        14.94 o                         
  -4  11   1          9.16         12.34        12.74 o                         
  -3  11   1          5.52          4.42        13.08 o                         
  -2  11   1         35.28         27.30         9.23 o                         
  -1  11   1          5.13         26.33        15.35 o                         
   0  11   1          0.19          9.87        13.52 o                         
   1  11   1          5.11         11.13        18.16 o                         
   2  11   1         35.08         43.81        10.83 o                         
   3  11   1          5.54          8.33        11.01 o                         
   4  11   1          8.97         13.31        13.76 o                         
   5  11   1         24.35         39.24        19.53 o                         
  -3  12   1         55.18         58.62        17.69 o                         
  -2  12   1          7.13         -1.39        10.85 o                         
  -1  12   1          7.92         14.64        13.54 o                         
   0  12   1         36.25         50.04        21.12 o                         
   1  12   1          7.86         17.62        11.13 o                         
   2  12   1          7.20         12.81        10.70 o                         
   3  12   1         55.57         64.26        19.63 o                         
   2   0   2        744.83        633.44         6.70 o                         
   3   0   2        703.65        593.23         8.89 o                         
   4   0   2      12981.06      13193.30       113.11 o                         
   5   0   2        403.29        500.70        11.99 o                         
   6   0   2          4.25          0.48         3.73 o                         
   7   0   2          2.83          1.07         5.11 o                         
   8   0   2        178.43        166.99        50.75 o                         
   9   0   2         10.31          8.12         8.83 o                         
  10   0   2          1.31          7.97         9.11 o                         
 -10   1   2         24.97         15.48        10.80 o                         
  -9   1   2         11.28          6.62         6.96 o                         
  -8   1   2        206.89        125.19        52.19 o                         
  -7   1   2        116.65        110.89        23.33 o                         
  -6   1   2        128.31        137.89        27.00 o                         
  -5   1   2        104.70        102.42         9.40 o                         
  -4   1   2       2124.77       1973.31        22.71 o                         
  -3   1   2       1905.64       1721.26        18.17 o                         
  -2   1   2       4188.77       3683.97        27.43 o                         
  -1   1   2      15311.33      12997.16        92.64 o                         
   1   1   2      15286.00      13024.14        77.26 o                         
   2   1   2       4161.27       3661.32        24.45 o                         
   3   1   2       1928.26       1729.57        14.82 o                         
   4   1   2       2100.45       1936.88        19.07 o                         
   5   1   2        106.96         87.40        12.55 o                         
   6   1   2        128.85        138.39        18.72 o                         
   7   1   2        117.50        122.26        17.69 o                         
   8   1   2        207.55        173.43        44.69 o                         
   9   1   2         11.03          1.79         8.83 o                         
  10   1   2         24.03         17.95        11.94 o                         
 -10   2   2         15.47         31.60        11.89 o                         
  -9   2   2         46.23         41.34        17.29 o                         
  -8   2   2         13.78          3.78         6.83 o                         
  -7   2   2         82.66         74.01        12.57 o                         
  -6   2   2        110.58        107.46        21.30 o                         
  -5   2   2        578.98        527.01        10.78 o                         
  -4   2   2        339.65        351.76        10.03 o                         
  -3   2   2       1726.00       1654.10        16.32 o                         
  -2   2   2       1306.94       1185.90         9.92 o                         
  -1   2   2       7294.12       6593.36        45.59 o                         
   0   2   2       3657.29       3263.84        22.84 o                         
   1   2   2       7328.02       6665.73        42.02 o                         
   2   2   2       1299.34       1184.76        10.18 o                         
   3   2   2       1727.91       1629.79        14.73 o                         
   4   2   2        342.32        365.31         8.49 o                         
   5   2   2        585.97        554.90        11.70 o                         
   6   2   2        107.66        111.17        15.36 o                         
   7   2   2         84.85         82.35        12.82 o                         
   8   2   2         14.24          4.66         7.74 o                         
   9   2   2         46.59         42.64        16.93 o                         
  10   2   2         15.47         12.67        12.15 o                         
 -10   3   2         35.70         38.18        16.01 o                         
  -9   3   2          8.94          4.51         8.22 o                         
  -8   3   2         20.94          6.30         8.23 o                         
  -7   3   2        215.83        172.73        23.58 o                         
  -6   3   2        123.53        125.40        17.48 o                         
  -5   3   2        772.43        776.56        12.78 o                         
  -4   3   2       1023.97        988.59        12.62 o                         
  -3   3   2         71.41         84.52         8.82 o                         
  -2   3   2         78.52         94.91         3.66 o                         
  -1   3   2        817.88        722.14         8.19 o                         
   0   3   2       4373.97       3725.54        29.48 o                         
   1   3   2        828.36        729.84        14.36 o                         
   2   3   2         85.64        103.13         4.54 o                         
   3   3   2         68.90         73.60         4.00 o                         
   4   3   2       1036.31        994.34        13.14 o                         
   5   3   2        773.27        771.39        13.59 o                         
   6   3   2        127.55        140.99        18.21 o                         
   7   3   2        216.32        177.14        26.01 o                         
   8   3   2         21.80          8.67         7.29 o                         
   9   3   2          8.74         11.08         8.65 o                         
  10   3   2         36.65         32.16        13.77 o                         
  -9   4   2         17.05         12.17         9.60 o                         
  -8   4   2         62.19         34.58        19.95 o                         
  -7   4   2        121.28        112.76        17.25 o                         
  -6   4   2        302.80        296.77        10.87 o                         
  -5   4   2         10.77         12.96         3.94 o                         
  -4   4   2        115.93        111.37         8.04 o                         
  -3   4   2        609.04        624.03        10.23 o                         
  -2   4   2         88.84        100.94         6.78 o                         
  -1   4   2       5668.95       5453.75        53.56 o                         
   0   4   2       1473.99       1413.32        16.45 o                         
   1   4   2       5605.29       5460.89        54.44 o                         
   2   4   2         94.60        104.21         3.63 o                         
   3   4   2        609.14        599.86        15.34 o                         
   4   4   2        117.24        110.43         5.89 o                         
   5   4   2         12.07         16.46         4.87 o                         
   6   4   2        303.73        300.33        11.28 o                         
   7   4   2        119.20         74.75        25.29 o                         
   8   4   2         63.81         29.72        16.60 o                         
   9   4   2         16.03         18.56        10.65 o                         
  -9   5   2         62.39         40.99        22.40 o                         
  -8   5   2         21.04         16.25         9.02 o                         
  -7   5   2         62.98         37.98        17.45 o                         
  -6   5   2         59.48         53.95        11.64 o                         
  -5   5   2        483.87        455.28        18.54 o                         
  -4   5   2        191.38        217.48         8.43 o                         
  -3   5   2         73.49         83.19         6.86 o                         
  -2   5   2       1037.87       1014.19        13.69 o                         
  -1   5   2       3252.14       3098.09        37.60 o                         
   0   5   2          0.49          2.93         3.59 o                         
   1   5   2       3224.52       3062.49        37.34 o                         
   2   5   2       1046.80       1040.49        12.74 o                         
   3   5   2         76.15         88.32         9.12 o                         
   4   5   2        193.01        211.52        10.58 o                         
   5   5   2        474.61        431.33        17.92 o                         
   6   5   2         57.06         68.76         7.73 o                         
   7   5   2         62.77         50.89         9.30 o                         
   8   5   2         21.76         25.50         9.16 o                         
   9   5   2         62.28         43.12        10.88 o                         
  -9   6   2          6.85         19.69        13.90 o                         
  -8   6   2          0.26          4.88        10.03 o                         
  -7   6   2         18.20          7.23         7.61 o                         
  -6   6   2         54.78         62.39        15.50 o                         
  -5   6   2        222.48        232.12        16.97 o                         
  -4   6   2        191.85        159.38         9.77 o                         
  -3   6   2        272.11        236.85        10.30 o                         
  -2   6   2        886.57        859.70        12.77 o                         
  -1   6   2         60.49         43.23         7.14 o                         
   0   6   2         64.15         95.82         7.73 o                         
   1   6   2         59.25         48.40         7.18 o                         
   2   6   2        889.33        874.37        11.48 o                         
   3   6   2        271.60        239.80         5.78 o                         
   4   6   2        190.50        171.78        15.86 o                         
   5   6   2        223.32        233.52        17.52 o                         
   6   6   2         56.85         55.88         8.84 o                         
   7   6   2         18.02         10.89         7.54 o                         
   8   6   2          0.17         -5.87         7.62 o                         
   9   6   2          6.96         13.16        14.76 o                         
  -8   7   2         12.72          9.25        12.11 o                         
  -7   7   2         17.24         20.46        18.07 o                         
  -6   7   2        187.07        218.09        20.13 o                         
  -5   7   2         24.51         27.45        15.80 o                         
  -4   7   2        103.28        100.64        10.28 o                         
  -3   7   2         98.37        103.96         7.75 o                         
  -2   7   2        195.76        201.36        13.29 o                         
  -1   7   2        571.24        603.53        19.14 o                         
   0   7   2        441.16        489.96        15.08 o                         
   1   7   2        582.52        586.48        17.63 o                         
   2   7   2        195.56        205.15        12.09 o                         
   3   7   2        100.94        108.86         5.16 o                         
   4   7   2        105.60        118.51        14.51 o                         
   5   7   2         25.46         33.43        14.07 o                         
   6   7   2        187.28        103.62        61.79 o                         
   7   7   2         17.67         19.28        13.85 o                         
   8   7   2         12.12         -2.80         9.84 o                         
  -8   8   2         14.20         17.24        15.57 o                         
  -7   8   2         13.22          0.86        11.79 o                         
  -6   8   2        160.87        215.62        23.73 o                         
  -5   8   2         28.06         36.00        11.60 o                         
  -4   8   2         69.30         71.27        19.96 o                         
  -3   8   2         73.64         55.03         7.28 o                         
  -2   8   2          9.13          3.97         4.77 o                         
  -1   8   2        352.12        319.74        15.96 o                         
   0   8   2        293.09        343.76        18.66 o                         
   1   8   2        356.80        329.57        21.50 o                         
   2   8   2          9.38          5.83         4.81 o                         
   3   8   2         71.49         61.56        11.85 o                         
   4   8   2         70.25         82.68        12.75 o                         
   5   8   2         28.57         23.52        14.06 o                         
   6   8   2        159.35        181.02        24.93 o                         
   7   8   2         12.94         19.02        17.66 o                         
   8   8   2         13.58         21.16        14.22 o                         
  -7   9   2         21.00         24.57        19.56 o                         
  -6   9   2          7.08         -5.21        11.26 o                         
  -5   9   2         63.45         83.46        15.48 o                         
  -4   9   2         49.29         18.36        12.70 o                         
  -3   9   2         68.05         55.86        10.89 o                         
  -2   9   2          1.61          3.88         4.97 o                         
  -1   9   2         29.05         26.44        10.51 o                         
   0   9   2        201.81        218.82        18.88 o                         
   1   9   2         27.65         30.73        10.67 o                         
   2   9   2          1.38          1.63         5.39 o                         
   3   9   2         69.16         65.70        13.83 o                         
   4   9   2         47.86         53.76        11.55 o                         
   5   9   2         64.94         63.20        16.75 o                         
   6   9   2          6.87         -3.21        11.49 o                         
   7   9   2         21.20         29.28        17.39 o                         
  -6  10   2          0.54          5.33        11.11 o                         
  -5  10   2         29.25         21.08        15.44 o                         
  -4  10   2         63.25         28.51        17.24 o                         
  -3  10   2         95.45         93.29        14.04 o                         
  -2  10   2         44.36         38.04         8.63 o                         
  -1  10   2         33.98         34.44        12.51 o                         
   0  10   2        123.79        109.19        18.16 o                         
   1  10   2         34.25         37.18        12.72 o                         
   2  10   2         44.00         35.37         7.83 o                         
   3  10   2         96.29        107.68         7.27 o                         
   4  10   2         62.35         68.33        13.94 o                         
   5  10   2         28.99         37.88        15.57 o                         
   6  10   2          0.46         -0.88        10.19 o                         
  -5  11   2         18.74         24.73        19.32 o                         
  -4  11   2         11.48          4.94        11.42 o                         
  -3  11   2         35.04         24.27        11.87 o                         
  -2  11   2         14.13         19.57         8.51 o                         
  -1  11   2         17.49         19.63         9.88 o                         
   0  11   2          2.11         10.80        13.69 o                         
   1  11   2         17.52         -5.66        16.97 o                         
   2  11   2         14.26         19.07         9.31 o                         
   3  11   2         34.05         48.01        15.29 o                         
   4  11   2         11.12         23.66        13.59 o                         
   5  11   2         18.74         16.79        17.52 o                         
  -3  12   2          4.11         -5.50        13.78 o                         
  -2  12   2          1.14          9.18        11.64 o                         
  -1  12   2         19.97         25.59        12.62 o                         
   0  12   2         13.77          6.74        15.23 o                         
   1  12   2         19.76         19.05        11.41 o                         
   2  12   2          1.09         -3.51         9.78 o                         
   3  12   2          4.37         21.07        13.90 o                         
   1   0   3      22847.76      19351.32       108.06 o                         
   2   0   3       3814.23       3355.36        22.03 o                         
   3   0   3        194.14        201.00         5.61 o                         
   4   0   3        329.63        273.67         7.96 o                         
   5   0   3         96.06         71.53        26.66 o                         
   6   0   3        582.17        613.86        15.71 o                         
   7   0   3         64.51         52.72         9.65 o                         
   8   0   3          0.21          2.69         6.30 o                         
   9   0   3         55.41         53.15        18.70 o                         
  10   0   3         10.44         10.69         9.58 o                         
 -10   1   3          5.60          1.84         7.52 o                         
  -9   1   3          3.50          3.28         6.64 o                         
  -8   1   3        135.50         70.51        36.52 o                         
  -7   1   3         79.37         50.83        13.75 o                         
  -6   1   3        213.01        203.61        35.13 o                         
  -5   1   3        118.16        133.12        11.21 o                         
  -4   1   3        692.25        622.91        12.12 o                         
  -3   1   3         52.74         46.01         3.63 o                         
  -2   1   3       5807.04       5084.14        50.67 o                         
  -1   1   3       6922.91       5682.69        32.24 o                         
   1   1   3       6974.67       5723.76        32.62 o                         
   2   1   3       5734.26       5004.56        34.10 o                         
   3   1   3         54.88         47.08         3.51 o                         
   4   1   3        704.40        635.91        10.06 o                         
   5   1   3        114.11        137.18         7.53 o                         
   6   1   3        206.86        211.21        10.51 o                         
   7   1   3         81.19         50.09        10.17 o                         
   8   1   3        137.17        103.30        29.80 o                         
   9   1   3          3.30          1.23         6.84 o                         
  10   1   3          5.82          1.79         8.19 o                         
 -10   2   3          5.73          5.73         9.37 o                         
  -9   2   3         15.19         19.13         9.50 o                         
  -8   2   3        202.52        103.23        48.88 o                         
  -7   2   3         42.59         21.29         7.38 o                         
  -6   2   3        181.44        159.55        12.37 o                         
  -5   2   3       1214.03       1255.51        34.29 o                         
  -4   2   3       1031.54       1103.73        15.59 o                         
  -3   2   3        767.79        666.32        10.59 o                         
  -2   2   3        580.82        462.01         5.61 o                         
  -1   2   3       2907.16       2694.03        19.91 o                         
   0   2   3       5392.60       4974.06        33.68 o                         
   1   2   3       2848.84       2646.01        19.76 o                         
   2   2   3        570.99        457.97         5.61 o                         
   3   2   3        774.51        679.42         8.47 o                         
   4   2   3       1023.13       1081.53        13.34 o                         
   5   2   3       1189.96       1241.98        17.85 o                         
   6   2   3        181.96        155.56        20.65 o                         
   7   2   3         41.61         25.08         7.19 o                         
   8   2   3        200.48        196.20        50.98 o                         
   9   2   3         14.10         12.28         9.96 o                         
  10   2   3          5.80         15.76        11.08 o                         
 -10   3   3         41.14         28.12        13.84 o                         
  -9   3   3         19.13         14.73         9.01 o                         
  -8   3   3         13.11          6.16         7.09 o                         
  -7   3   3         31.42         22.43         6.77 o                         
  -6   3   3        166.42        204.26        10.08 o                         
  -5   3   3        571.82        585.80        11.11 o                         
  -4   3   3        738.34        666.34        25.85 o                         
  -3   3   3       2685.26       2402.41        32.87 o                         
  -2   3   3       1059.90       1037.18        11.18 o                         
  -1   3   3        679.13        602.76         7.29 o                         
   0   3   3       4581.87       4524.82        35.63 o                         
   1   3   3        675.82        594.71        11.29 o                         
   2   3   3       1085.46       1095.31        12.69 o                         
   3   3   3       2656.83       2337.71        20.61 o                         
   4   3   3        741.28        711.74        11.82 o                         
   5   3   3        579.53        589.59        13.05 o                         
   6   3   3        169.79        197.82        10.85 o                         
   7   3   3         32.19         14.64         7.17 o                         
   8   3   3         14.20          9.38         7.35 o                         
   9   3   3         18.85         12.31        10.07 o                         
  10   3   3         41.51         52.21        15.65 o                         
  -9   4   3          3.23          7.45         8.62 o                         
  -8   4   3         16.97          9.89         7.41 o                         
  -7   4   3         88.97         81.70        10.51 o                         
  -6   4   3          1.70         -0.67         3.91 o                         
  -5   4   3         42.77         50.95         8.11 o                         
  -4   4   3         45.49         60.45         7.02 o                         
  -3   4   3        115.96        107.59         5.51 o                         
  -2   4   3       1586.54       1587.70        16.76 o                         
  -1   4   3        916.26        944.46        15.02 o                         
   0   4   3      10900.99       9686.69        79.26 o                         
   1   4   3        933.09        966.14        14.91 o                         
   2   4   3       1581.92       1636.53        25.40 o                         
   3   4   3        118.74        122.89         6.82 o                         
   4   4   3         46.44         60.20         5.41 o                         
   5   4   3         43.77         53.54         6.21 o                         
   6   4   3          2.20          1.14         3.72 o                         
   7   4   3         87.34         65.65        23.71 o                         
   8   4   3         16.42          9.63         7.70 o                         
   9   4   3          3.41          3.43         7.29 o                         
  -9   5   3          0.62          2.34        12.97 o                         
  -8   5   3         28.54         26.58         8.88 o                         
  -7   5   3        111.72         89.68        27.82 o                         
  -6   5   3        365.05        376.84        17.12 o                         
  -5   5   3         82.63         93.27         5.20 o                         
  -4   5   3         15.30         19.38         5.81 o                         
  -3   5   3        790.04        711.08        12.40 o                         
  -2   5   3        412.46        462.22        12.39 o                         
  -1   5   3        861.23        869.94        15.32 o                         
   0   5   3       2473.49       2333.60        25.15 o                         
   1   5   3        845.52        836.74        15.94 o                         
   2   5   3        410.21        475.23         8.36 o                         
   3   5   3        799.33        720.06        19.71 o                         
   4   5   3         14.19         10.37         5.25 o                         
   5   5   3         81.27         80.39        13.84 o                         
   6   5   3        362.18        373.96        15.17 o                         
   7   5   3        112.89        109.90        18.50 o                         
   8   5   3         27.91         35.46        11.18 o                         
   9   5   3          0.57         14.13         9.57 o                         
  -9   6   3          9.41          9.83        14.26 o                         
  -8   6   3         22.27         14.87        15.59 o                         
  -7   6   3         70.84         49.78        17.10 o                         
  -6   6   3        130.56        158.69        17.01 o                         
  -5   6   3         44.25         46.69        11.87 o                         
  -4   6   3        726.94        746.95        22.05 o                         
  -3   6   3         24.61         34.46         5.21 o                         
  -2   6   3        485.34        430.24         9.51 o                         
  -1   6   3        127.52        118.66         8.83 o                         
   0   6   3        542.71        517.87        13.17 o                         
   1   6   3        129.44        120.89         9.18 o                         
   2   6   3        484.21        476.92         8.81 o                         
   3   6   3         26.04         37.57         8.93 o                         
   4   6   3        728.66        758.11        23.40 o                         
   5   6   3         44.08         46.80        13.45 o                         
   6   6   3        126.74        122.77        11.61 o                         
   7   6   3         71.31         59.54        16.37 o                         
   8   6   3         22.79         14.29        10.48 o                         
   9   6   3          9.26         15.28        11.51 o                         
  -8   7   3          2.63         -1.40         9.43 o                         
  -7   7   3         28.03         32.75        19.01 o                         
  -6   7   3         46.60         58.38        15.37 o                         
  -5   7   3         65.87         99.60        16.58 o                         
  -4   7   3         66.73         56.26        14.14 o                         
  -3   7   3        318.85        322.31        11.50 o                         
  -2   7   3        124.48        129.04         7.90 o                         
  -1   7   3         99.36         98.82        10.10 o                         
   0   7   3         36.80         37.36         7.20 o                         
   1   7   3         98.67         99.74        11.04 o                         
   2   7   3        124.84        137.89         7.21 o                         
   3   7   3        316.11        307.46        22.86 o                         
   4   7   3         67.49         85.42        12.86 o                         
   5   7   3         66.61         72.68        15.25 o                         
   6   7   3         46.84         32.58        19.55 o                         
   7   7   3         28.41         28.27        15.29 o                         
   8   7   3          2.64          2.64         7.36 o                         
  -8   8   3          8.33         -5.46        11.78 o                         
  -7   8   3          4.01          2.72        11.66 o                         
  -6   8   3          0.47         -5.14        10.02 o                         
  -5   8   3          2.65         -7.57         8.10 o                         
  -4   8   3         16.02         10.16         7.17 o                         
  -3   8   3         69.31         61.41        10.05 o                         
  -2   8   3         37.99         32.78         6.33 o                         
  -1   8   3        157.61        144.06        13.89 o                         
   0   8   3         74.55         95.43        13.34 o                         
   1   8   3        153.72        158.61        13.51 o                         
   2   8   3         36.84         26.24         6.40 o                         
   3   8   3         68.32         68.82         3.75 o                         
   4   8   3         15.68         13.92         9.07 o                         
   5   8   3          2.97         12.34         9.33 o                         
   6   8   3          0.37          5.74        10.09 o                         
   7   8   3          3.79          3.38        12.29 o                         
   8   8   3          8.52          6.26         9.12 o                         
  -7   9   3         23.01         22.91        20.25 o                         
  -6   9   3        102.99        121.19        18.82 o                         
  -5   9   3         13.49         15.51        13.17 o                         
  -4   9   3          2.92          4.65         6.20 o                         
  -3   9   3         57.18         56.90         8.86 o                         
  -2   9   3        323.27        353.99        13.80 o                         
  -1   9   3        128.74        121.07        13.69 o                         
   0   9   3        166.80        134.95        16.72 o                         
   1   9   3        126.68        106.75        14.31 o                         
   2   9   3        322.45        335.32        13.18 o                         
   3   9   3         56.18         62.71         4.28 o                         
   4   9   3          2.71          0.78         8.20 o                         
   5   9   3         13.33         36.16        13.83 o                         
   6   9   3        101.81        114.90        19.06 o                         
   7   9   3         22.87         20.77        15.38 o                         
  -6  10   3         23.40         30.12        14.66 o                         
  -5  10   3         33.80         23.76        13.45 o                         
  -4  10   3         12.91          3.65         6.30 o                         
  -3  10   3          1.68          4.39         4.36 o                         
  -2  10   3         44.53         44.01         9.61 o                         
  -1  10   3         81.91         75.55        16.14 o                         
   0  10   3         12.86         -4.10        10.11 o                         
   1  10   3         84.28         80.69        17.03 o                         
   2  10   3         43.84         48.65         7.68 o                         
   3  10   3          1.68         -1.98         2.80 o                         
   4  10   3         13.06         -2.70        11.47 o                         
   5  10   3         34.44         26.73        15.56 o                         
   6  10   3         23.91         32.91        19.58 o                         
  -5  11   3          8.52          2.98        11.98 o                         
  -4  11   3         29.76         37.53        13.23 o                         
  -3  11   3         22.19         21.49         8.15 o                         
  -2  11   3         54.06         60.60        12.26 o                         
  -1  11   3          5.13          6.70         9.20 o                         
   0  11   3          2.15         10.21        16.25 o                         
   1  11   3          5.11          5.55        13.07 o                         
   2  11   3         54.98         57.91        14.66 o                         
   3  11   3         22.40          2.18        13.09 o                         
   4  11   3         29.95         17.96        15.12 o                         
   5  11   3          8.23         10.28        12.93 o                         
  -3  12   3         14.27         30.40        13.91 o                         
  -2  12   3          1.27          6.24         8.54 o                         
  -1  12   3         21.33         37.95        19.86 o                         
   0  12   3         52.29         87.47        24.06 o                         
   1  12   3         21.33         25.07        19.94 o                         
   2  12   3          1.20          5.38        12.47 o                         
   3  12   3         14.07         33.32        17.49 o                         
   1   0   4       7866.87       6688.75        34.43 o                         
   2   0   4        124.25        113.82         3.37 o                         
   3   0   4       1211.98       1192.27        11.51 o                         
   4   0   4        557.04        528.67         8.98 o                         
   5   0   4        155.14        188.92         7.73 o                         
   6   0   4         33.44         41.14         7.07 o                         
   7   0   4        410.58        450.57        15.60 o                         
   8   0   4          1.69          2.75         6.58 o                         
   9   0   4          0.79         -7.11         9.28 o                         
  10   0   4          2.45          2.73         7.73 o                         
 -10   1   4          9.75         17.31         9.36 o                         
  -9   1   4          7.90          8.61         7.80 o                         
  -8   1   4         30.76         20.49         8.60 o                         
  -7   1   4        321.46        343.42        15.37 o                         
  -6   1   4        552.52        621.58        17.08 o                         
  -5   1   4         29.17         20.18         6.09 o                         
  -4   1   4        320.56        274.12         8.61 o                         
  -3   1   4        283.53        316.97         6.46 o                         
  -2   1   4        474.28        364.24         4.91 o                         
  -1   1   4        260.65        242.74         2.40 o                         
   0   1   4        491.69        464.91         2.98 o                         
   1   1   4        255.04        233.00         2.89 o                         
   2   1   4        480.90        365.67         4.80 o                         
   3   1   4        286.35        315.93         5.99 o                         
   4   1   4        313.43        288.31         7.54 o                         
   5   1   4         30.37         24.80         5.15 o                         
   6   1   4        554.29        601.31        13.98 o                         
   7   1   4        320.55        347.37        13.49 o                         
   8   1   4         30.07         12.28         8.40 o                         
   9   1   4          7.85          2.49         7.80 o                         
  10   1   4          9.48         -1.49        10.22 o                         
 -10   2   4          4.34         -3.93         7.59 o                         
  -9   2   4          0.14          2.78         6.77 o                         
  -8   2   4          0.52         -0.43         5.00 o                         
  -7   2   4        209.00        173.45        33.85 o                         
  -6   2   4        197.74        235.85        13.69 o                         
  -5   2   4        183.13        196.80        10.24 o                         
  -4   2   4        775.99        787.18        13.77 o                         
  -3   2   4        265.39        209.12         5.37 o                         
  -2   2   4        682.25        656.91         7.57 o                         
  -1   2   4        207.65        184.05         3.32 o                         
   0   2   4       2948.74       2736.11        19.40 o                         
   2   2   4        702.92        668.69         7.01 o                         
   3   2   4        259.69        202.56         5.12 o                         
   4   2   4        781.17        791.78        11.83 o                         
   5   2   4        181.30        189.44         8.92 o                         
   6   2   4        197.24        225.51        10.82 o                         
   7   2   4        214.68        188.77        26.62 o                         
   8   2   4          0.51          1.20         5.39 o                         
   9   2   4          0.11         -0.34         7.94 o                         
  10   2   4          4.34          1.81         7.17 o                         
 -10   3   4         21.65         17.43        11.77 o                         
  -9   3   4          3.76          7.91         8.00 o                         
  -8   3   4         37.35         22.88        11.11 o                         
  -7   3   4         51.89         40.91         8.85 o                         
  -6   3   4        114.23         85.78        12.67 o                         
  -5   3   4        281.06        305.01         8.40 o                         
  -4   3   4        485.84        527.88        11.86 o                         
  -3   3   4        625.55        569.42         8.93 o                         
  -2   3   4         43.39         47.85         3.79 o                         
  -1   3   4       1213.76       1104.50        10.79 o                         
   0   3   4      11511.19       9914.90        76.07 o                         
   1   3   4       1184.21       1101.79        16.51 o                         
   2   3   4         44.28         45.48         3.89 o                         
   3   3   4        626.44        577.96         9.45 o                         
   4   3   4        477.31        507.44        10.29 o                         
   5   3   4        282.14        294.51         9.62 o                         
   6   3   4        109.86        104.79         9.58 o                         
   7   3   4         52.12         36.90         8.89 o                         
   8   3   4         36.66         18.99         8.75 o                         
   9   3   4          3.44          3.37         9.78 o                         
  10   3   4         20.75         32.50        13.30 o                         
  -9   4   4         29.81         31.60        11.66 o                         
  -8   4   4        100.26        104.08        32.28 o                         
  -7   4   4        266.97        289.47        13.10 o                         
  -6   4   4         34.63         25.06         5.43 o                         
  -5   4   4        738.80        792.39        17.92 o                         
  -4   4   4        145.68        137.39         4.64 o                         
  -3   4   4        293.38        316.00         8.32 o                         
  -2   4   4       3148.78       3092.40        28.20 o                         
  -1   4   4       5190.31       4874.12        40.44 o                         
   0   4   4        761.12        670.94         9.98 o                         
   1   4   4       5196.91       4833.99        51.99 o                         
   2   4   4       3140.07       3112.78        36.26 o                         
   3   4   4        288.61        313.37         9.50 o                         
   4   4   4        144.33        142.16         7.55 o                         
   5   4   4        738.08        797.54        14.58 o                         
   6   4   4         34.39         26.30         6.80 o                         
   7   4   4        268.91        265.16        45.82 o                         
   8   4   4        100.78         84.06        31.62 o                         
   9   4   4         29.94         37.96        10.35 o                         
  -9   5   4         13.02         11.98        14.02 o                         
  -8   5   4          7.92          1.54         5.73 o                         
  -7   5   4         24.50          8.98         7.00 o                         
  -6   5   4         13.89         11.28         4.07 o                         
  -5   5   4        150.02        136.86         7.47 o                         
  -4   5   4         32.54         25.56         5.59 o                         
  -3   5   4        131.93        127.78         7.37 o                         
  -2   5   4         98.20         88.04         5.28 o                         
  -1   5   4        940.18        916.17        15.61 o                         
   0   5   4       1411.94       1584.22        21.15 o                         
   1   5   4        954.21        936.94        18.14 o                         
   2   5   4         98.52         92.41         3.91 o                         
   3   5   4        133.76        144.21        11.49 o                         
   4   5   4         32.32         31.39         6.02 o                         
   5   5   4        159.24        152.00        11.16 o                         
   6   5   4         13.72          9.93         6.68 o                         
   7   5   4         24.34         13.75         7.47 o                         
   8   5   4          7.89          6.28         6.94 o                         
   9   5   4         12.05         13.80        10.41 o                         
  -9   6   4         12.29          2.43        14.63 o                         
  -8   6   4         21.57         21.68        14.26 o                         
  -7   6   4         17.61         11.49        16.18 o                         
  -6   6   4         24.23         15.36        13.68 o                         
  -5   6   4        142.08        177.88        15.92 o                         
  -4   6   4        347.22        329.99        11.51 o                         
  -3   6   4        168.84        136.93         7.20 o                         
  -2   6   4        334.83        324.76         8.65 o                         
  -1   6   4        135.97        141.92         9.31 o                         
   0   6   4        748.35        685.12        13.73 o                         
   1   6   4        137.85        160.10         9.89 o                         
   2   6   4        320.05        319.32        10.73 o                         
   3   6   4        169.45        145.87        15.52 o                         
   4   6   4        342.66        319.44        18.16 o                         
   5   6   4        140.51        185.02        20.76 o                         
   6   6   4         24.25         34.49         8.30 o                         
   7   6   4         17.66         13.92         8.87 o                         
   8   6   4         22.34         14.67         9.38 o                         
   9   6   4         11.94          9.63         9.82 o                         
  -8   7   4          8.44         12.42        14.39 o                         
  -7   7   4          7.08          5.86        12.81 o                         
  -6   7   4         23.26         16.97        13.87 o                         
  -5   7   4         78.20         94.76        15.14 o                         
  -4   7   4        516.48        554.05        15.86 o                         
  -3   7   4         17.71          8.50         4.80 o                         
  -2   7   4        757.90        755.31        13.97 o                         
  -1   7   4        112.05        133.87        10.41 o                         
   0   7   4        165.71        146.21        11.60 o                         
   1   7   4        111.38        119.67        11.03 o                         
   2   7   4        757.90        768.04        11.44 o                         
   3   7   4         16.88         13.42         8.20 o                         
   4   7   4        516.22        543.46        23.06 o                         
   5   7   4         76.86         75.70        16.82 o                         
   6   7   4         22.94         11.53        12.32 o                         
   7   7   4          6.97         10.59        13.30 o                         
   8   7   4          8.86          7.52        11.42 o                         
  -8   8   4         24.36         20.48        17.92 o                         
  -7   8   4         40.57         37.54        19.11 o                         
  -6   8   4          8.47         -3.95        11.98 o                         
  -5   8   4        134.57        164.03        15.94 o                         
  -4   8   4        112.38         88.26        21.85 o                         
  -3   8   4         41.73         44.28         7.27 o                         
  -2   8   4        628.29        629.70        14.57 o                         
  -1   8   4        107.06         78.72        12.03 o                         
   0   8   4          0.02         -1.00         7.93 o                         
   1   8   4        104.25         91.88        11.85 o                         
   2   8   4        622.82        624.39        41.39 o                         
   3   8   4         41.66         51.10        11.49 o                         
   4   8   4        111.86        110.01        13.81 o                         
   5   8   4        133.06        125.31        24.38 o                         
   6   8   4          8.94         14.53        11.67 o                         
   7   8   4         41.19         33.08        17.72 o                         
   8   8   4         24.79         21.57        15.91 o                         
  -7   9   4          6.32         15.47        12.45 o                         
  -6   9   4          0.12          8.87        10.23 o                         
  -5   9   4         58.52         38.71        12.52 o                         
  -4   9   4         77.24         53.58        23.56 o                         
  -3   9   4         22.49         23.62         7.22 o                         
  -2   9   4         12.96          5.01         6.17 o                         
  -1   9   4         25.15         19.50         9.86 o                         
   0   9   4         43.66         53.08        15.50 o                         
   1   9   4         24.15         24.52        11.81 o                         
   2   9   4         13.00         15.13         4.46 o                         
   3   9   4         22.62         23.61        10.46 o                         
   4   9   4         80.19         88.07        13.58 o                         
   5   9   4         57.54         77.62        15.14 o                         
   6   9   4          0.08         -1.71        10.39 o                         
   7   9   4          6.35          6.22        13.97 o                         
  -6  10   4          6.00          6.06        12.83 o                         
  -5  10   4         38.83         61.69        15.48 o                         
  -4  10   4          9.37          9.12         6.95 o                         
  -3  10   4         13.76         10.00         7.44 o                         
  -2  10   4         38.63         40.03        10.12 o                         
  -1  10   4         31.77         25.66        10.16 o                         
   0  10   4         44.26         47.79        15.21 o                         
   1  10   4         31.81         35.86        12.27 o                         
   2  10   4         38.22         45.44         6.80 o                         
   3  10   4         14.33         19.61        10.98 o                         
   4  10   4          9.75          9.23        10.44 o                         
   5  10   4         38.87         51.88        18.21 o                         
   6  10   4          6.00         30.28        16.19 o                         
  -5  11   4          1.85         12.33        13.08 o                         
  -4  11   4         16.68         10.46        11.59 o                         
  -3  11   4         27.25         33.00         9.53 o                         
  -2  11   4         67.99         56.11        12.52 o                         
  -1  11   4          4.17          3.15         8.87 o                         
   0  11   4          0.21          2.17        13.83 o                         
   1  11   4          4.22         10.06        12.44 o                         
   2  11   4         68.41         65.40        14.71 o                         
   3  11   4         27.31         23.60        13.81 o                         
   4  11   4         15.80         17.81        13.31 o                         
   5  11   4          1.84         19.81        14.92 o                         
  -3  12   4         73.11         65.58        17.92 o                         
  -2  12   4         12.19         19.45        11.90 o                         
  -1  12   4         62.21         77.23        31.81 o                         
   0  12   4          2.20         19.85        18.38 o                         
   1  12   4         62.88         64.84        23.55 o                         
   2  12   4         12.04         18.43        13.69 o                         
   3  12   4         72.72         78.75        20.65 o                         
   1   0   5      19532.43      16813.87       102.95 o                         
   2   0   5       3896.69       3423.16        22.71 o                         
   3   0   5         12.52         11.25         2.50 o                         
   4   0   5        740.78        685.99        10.27 o                         
   5   0   5          2.26          5.42         3.88 o                         
   6   0   5          0.13         -1.42         4.90 o                         
   7   0   5         19.16         15.37         6.95 o                         
   8   0   5          9.19          7.97         7.37 o                         
   9   0   5         33.10         17.20        10.84 o                         
  10   0   5          7.01          8.82        10.40 o                         
 -10   1   5         16.14         14.27        10.28 o                         
  -9   1   5          5.61          6.51         8.67 o                         
  -8   1   5         33.92         21.59         8.82 o                         
  -7   1   5         60.97         76.13         9.28 o                         
  -6   1   5        354.97        328.69        14.57 o                         
  -5   1   5         73.08         49.65        10.83 o                         
  -4   1   5         33.99         39.20         4.70 o                         
  -3   1   5        331.05        316.28         6.82 o                         
  -2   1   5        429.44        344.50         4.65 o                         
  -1   1   5       7705.71       6792.93        33.28 o                         
   0   1   5         31.23         47.76         1.67 o                         
   1   1   5       7668.25       6743.16        39.55 o                         
   2   1   5        445.05        357.40         4.81 o                         
   3   1   5        331.53        314.67         5.76 o                         
   4   1   5         36.51         38.63         4.62 o                         
   5   1   5         71.19         57.45         5.79 o                         
   6   1   5        353.79        338.67        11.52 o                         
   7   1   5         59.85         54.44         9.94 o                         
   8   1   5         35.10         21.47         8.52 o                         
   9   1   5          5.50          5.35         9.96 o                         
  10   1   5         16.31          6.06        10.72 o                         
 -10   2   5         12.63          9.20         9.99 o                         
  -9   2   5          2.95          3.74         8.42 o                         
  -8   2   5          5.42          0.14         5.93 o                         
  -7   2   5        106.02        119.69        23.08 o                         
  -6   2   5         30.00         28.15         8.57 o                         
  -5   2   5        970.07        963.66        18.35 o                         
  -4   2   5        538.13        541.68        11.06 o                         
  -3   2   5        701.15        650.22         8.48 o                         
  -2   2   5        427.11        412.38         5.46 o                         
  -1   2   5       2759.88       2611.31        15.24 o                         
   0   2   5       2618.92       2220.62        57.87 o                         
   1   2   5       2710.11       2579.36        20.07 o                         
   2   2   5        416.00        391.36         5.60 o                         
   3   2   5        688.58        653.96         8.49 o                         
   4   2   5        547.84        543.74         9.53 o                         
   5   2   5        978.62        969.39        15.63 o                         
   6   2   5         31.98         34.06         6.81 o                         
   7   2   5        104.34        128.96        18.58 o                         
   8   2   5          5.02          5.81         6.34 o                         
   9   2   5          3.24          6.76         8.76 o                         
  10   2   5         12.37         17.72        11.06 o                         
 -10   3   5          7.42          7.62         8.77 o                         
  -9   3   5          8.27         12.17         8.07 o                         
  -8   3   5         19.26         13.54         8.46 o                         
  -7   3   5        126.82        124.44        21.66 o                         
  -6   3   5        332.79        364.41        13.10 o                         
  -5   3   5         16.21         16.40         4.37 o                         
  -4   3   5        450.92        403.57        11.32 o                         
  -3   3   5        988.86        968.58         8.50 o                         
  -2   3   5         19.74         19.00         4.13 o                         
  -1   3   5         51.96         69.99         3.21 o                         
   0   3   5         41.71         42.44         2.90 o                         
   1   3   5         50.15         65.89         1.58 o                         
   2   3   5         18.84         14.03         3.09 o                         
   3   3   5        981.16        938.19        11.84 o                         
   4   3   5        453.44        411.12         9.94 o                         
   5   3   5         17.64         21.57         5.33 o                         
   6   3   5        330.16        360.34        12.78 o                         
   7   3   5        128.90        130.35        36.16 o                         
   8   3   5         19.21          9.43         9.15 o                         
   9   3   5          8.60          2.25         8.51 o                         
  10   3   5          7.32         -3.28        10.26 o                         
  -9   4   5         21.85          9.47         9.11 o                         
  -8   4   5         36.61         34.82        12.39 o                         
  -7   4   5        235.30        251.59        34.88 o                         
  -6   4   5          4.81          7.31         4.10 o                         
  -5   4   5        326.79        345.43        12.97 o                         
  -4   4   5        130.35        110.88         4.10 o                         
  -3   4   5        632.58        650.99        12.05 o                         
  -2   4   5        295.59        267.98         6.71 o                         
  -1   4   5        515.39        468.91         7.99 o                         
   0   4   5        103.98         77.08         4.41 o                         
   1   4   5        509.63        466.02        10.33 o                         
   2   4   5        298.25        265.26        10.64 o                         
   3   4   5        632.38        656.02        14.65 o                         
   4   4   5        137.85        113.22         6.37 o                         
   5   4   5        320.98        336.22        10.68 o                         
   6   4   5          4.42          3.97         5.61 o                         
   7   4   5        238.81        250.27        60.67 o                         
   8   4   5         36.01         17.29         9.62 o                         
   9   4   5         21.71         17.88         9.27 o                         
  -9   5   5          2.91         12.05        13.70 o                         
  -8   5   5          7.27          5.97         7.84 o                         
  -7   5   5         43.95         29.65        19.44 o                         
  -6   5   5         30.91         27.89         4.35 o                         
  -5   5   5        226.22        233.83        14.82 o                         
  -4   5   5        254.66        268.56        11.40 o                         
  -3   5   5        617.05        497.02        12.32 o                         
  -2   5   5        486.67        460.66         8.50 o                         
  -1   5   5         33.94         46.12         6.07 o                         
   0   5   5          1.32          2.45         3.10 o                         
   1   5   5         30.45         44.44         6.65 o                         
   2   5   5        487.52        454.49        12.62 o                         
   3   5   5        630.02        535.43        19.80 o                         
   4   5   5        257.68        264.07        16.53 o                         
   5   5   5        227.94        226.89        11.86 o                         
   6   5   5         31.31         21.26         7.28 o                         
   7   5   5         44.32         28.70        16.30 o                         
   8   5   5          7.49         13.94         8.43 o                         
   9   5   5          3.01         23.27        11.54 o                         
  -9   6   5          4.31         -4.81        18.47 o                         
  -8   6   5          1.19          8.52        14.00 o                         
  -7   6   5         11.35          5.41         8.05 o                         
  -6   6   5         49.27         40.48        18.40 o                         
  -5   6   5         47.54         38.64         7.90 o                         
  -4   6   5       1223.50       1265.91        21.27 o                         
  -3   6   5        442.13        465.42        10.77 o                         
  -2   6   5          0.96          2.52         4.61 o                         
  -1   6   5        228.68        279.01        12.55 o                         
   0   6   5          8.03          8.99         4.53 o                         
   1   6   5        226.60        275.95        11.87 o                         
   2   6   5          0.87          5.81         1.86 o                         
   3   6   5        439.33        454.08        22.65 o                         
   4   6   5       1224.31       1210.98        29.16 o                         
   5   6   5         47.79         48.24        11.98 o                         
   6   6   5         46.85         32.40        13.22 o                         
   7   6   5         12.06         -0.65         5.63 o                         
   8   6   5          1.16         10.09         9.24 o                         
   9   6   5          4.46          1.51         8.16 o                         
  -8   7   5         25.47         12.84        13.70 o                         
  -7   7   5         16.94         16.82        13.54 o                         
  -6   7   5         91.47         69.83        27.71 o                         
  -5   7   5         76.79         72.42         9.85 o                         
  -4   7   5          5.35          7.96         5.23 o                         
  -3   7   5        125.97        119.65        16.89 o                         
  -2   7   5        134.10        115.48         8.40 o                         
  -1   7   5        276.98        253.63        12.72 o                         
   0   7   5        184.91        186.33        12.77 o                         
   1   7   5        272.72        269.48        14.72 o                         
   2   7   5        136.90        114.25         6.01 o                         
   3   7   5        124.62        113.75        18.38 o                         
   4   7   5          5.04          9.38         9.26 o                         
   5   7   5         77.48         97.45        15.37 o                         
   6   7   5         89.05         54.29        28.21 o                         
   7   7   5         15.85          5.29        15.28 o                         
   8   7   5         25.60         -1.76        13.45 o                         
  -8   8   5         24.95         17.97        18.04 o                         
  -7   8   5         19.95         12.36        20.91 o                         
  -6   8   5         31.76         16.46        14.54 o                         
  -5   8   5        117.65        105.47        23.92 o                         
  -4   8   5         55.36         49.83        11.29 o                         
  -3   8   5         38.02         36.70         7.66 o                         
  -2   8   5         38.76         33.39         7.07 o                         
  -1   8   5        216.02        200.42        15.05 o                         
   0   8   5          0.91          0.20         8.40 o                         
   1   8   5        212.60        198.54        14.45 o                         
   2   8   5         39.03         46.39         4.19 o                         
   3   8   5         37.14         43.19        10.37 o                         
   4   8   5         53.59         55.51        14.42 o                         
   5   8   5        116.71        114.10        20.51 o                         
   6   8   5         31.14         22.16        14.23 o                         
   7   8   5         19.60         25.47        16.95 o                         
   8   8   5         25.17         24.01        16.37 o                         
  -7   9   5          4.54          1.11        10.37 o                         
  -6   9   5         21.60         21.31        11.87 o                         
  -5   9   5          5.77         -1.10         8.03 o                         
  -4   9   5         77.45         28.70        13.64 o                         
  -3   9   5         13.27         13.41         7.04 o                         
  -2   9   5        264.94        275.60        14.61 o                         
  -1   9   5         25.84         17.26        11.99 o                         
   0   9   5         38.27         36.45        12.51 o                         
   1   9   5         26.87         41.21        11.02 o                         
   2   9   5        270.83        289.07        12.29 o                         
   3   9   5         12.53          7.95         9.37 o                         
   4   9   5         78.03         60.73        12.51 o                         
   5   9   5          5.45         24.11        13.35 o                         
   6   9   5         22.54         13.56        13.43 o                         
   7   9   5          4.79         -5.69        14.09 o                         
  -6  10   5         22.48         25.45        17.90 o                         
  -5  10   5        128.20        146.95        18.25 o                         
  -4  10   5         51.97         28.66        16.69 o                         
  -3  10   5         66.99         55.38        21.18 o                         
  -2  10   5        109.31         88.26        24.26 o                         
  -1  10   5         76.87         55.34        15.66 o                         
   0  10   5          8.24          6.84        13.05 o                         
   1  10   5         76.91         71.86        16.50 o                         
   2  10   5        109.04        112.24        10.09 o                         
   3  10   5         67.65         69.00        14.37 o                         
   4  10   5         52.05         61.55        13.69 o                         
   5  10   5        126.51        165.61        20.62 o                         
   6  10   5         22.31         49.76        18.49 o                         
  -5  11   5          0.32          7.12        12.39 o                         
  -4  11   5         34.04         57.28        16.07 o                         
  -3  11   5         13.72         10.49         8.30 o                         
  -2  11   5         20.19         24.58        10.53 o                         
  -1  11   5          2.06          9.96         9.00 o                         
   0  11   5          0.01         -6.32        12.52 o                         
   1  11   5          1.95         -5.70        13.56 o                         
   2  11   5         19.22         19.85        12.46 o                         
   3  11   5         13.72         10.65        11.74 o                         
   4  11   5         34.13         54.75        17.26 o                         
   5  11   5          0.34         14.06        14.38 o                         
  -3  12   5          3.06          4.82        10.50 o                         
  -2  12   5          0.44         -0.72         9.54 o                         
  -1  12   5         28.65         38.96        16.54 o                         
   0  12   5         37.22         34.76        15.87 o                         
   1  12   5         29.18         34.57        20.95 o                         
   2  12   5          0.44          5.38        11.59 o                         
   3  12   5          3.10         11.33        14.57 o                         
   0   0   6       9813.19       8080.16        76.32 o                         
   1   0   6       4328.23       3788.51        20.18 o                         
   2   0   6        440.14        446.29         4.72 o                         
   3   0   6        285.51        270.39         6.46 o                         
   4   0   6       1239.02       1283.71        16.03 o                         
   5   0   6        668.46        663.42        12.34 o                         
   6   0   6        202.08        213.57        10.59 o                         
   7   0   6        301.94        297.10        13.30 o                         
   8   0   6         80.72         48.67        16.95 o                         
   9   0   6         20.54          4.60         7.72 o                         
  10   0   6         40.32         29.52        13.89 o                         
 -10   1   6         72.94         80.21        23.29 o                         
  -9   1   6          9.06          6.45         8.14 o                         
  -8   1   6         71.44         40.53        18.06 o                         
  -7   1   6        111.87        132.73        10.82 o                         
  -6   1   6         47.61         44.14         9.88 o                         
  -5   1   6        269.19        275.62         9.24 o                         
  -4   1   6        219.70        182.24         7.25 o                         
  -3   1   6        918.07        793.03         8.52 o                         
  -2   1   6        213.81        211.18         3.48 o                         
  -1   1   6       2857.91       2550.96        14.26 o                         
   0   1   6       1568.34       1459.31         8.60 o                         
   1   1   6       2861.25       2572.06        14.18 o                         
   2   1   6        213.80        213.01         3.69 o                         
   3   1   6        936.97        818.50        13.11 o                         
   4   1   6        211.78        174.72         6.66 o                         
   5   1   6        272.78        269.13         8.79 o                         
   6   1   6         48.13         59.48         7.15 o                         
   7   1   6        106.56        126.27        19.41 o                         
   8   1   6         70.29         79.58        14.98 o                         
   9   1   6          8.96          4.09         8.78 o                         
  10   1   6         73.58         75.78        15.59 o                         
 -10   2   6         10.54          9.08        10.46 o                         
  -9   2   6         19.66         17.19         8.80 o                         
  -8   2   6         25.78          8.86         8.17 o                         
  -7   2   6        151.09        154.81        33.31 o                         
  -6   2   6        290.11        344.78        13.46 o                         
  -5   2   6        533.95        558.19        14.31 o                         
  -4   2   6        122.89        112.33         6.49 o                         
  -3   2   6        108.97        115.21         4.95 o                         
  -2   2   6          6.36          8.37         1.93 o                         
  -1   2   6        254.33        227.06         2.92 o                         
   0   2   6      10220.81       9508.97        65.86 o                         
   1   2   6        246.85        224.43         3.15 o                         
   2   2   6          7.52         10.00         1.96 o                         
   3   2   6        110.12        122.54         4.50 o                         
   4   2   6        117.61        105.42         6.23 o                         
   5   2   6        537.01        566.42        11.90 o                         
   6   2   6        284.88        329.08        12.54 o                         
   7   2   6        146.91        168.01        23.38 o                         
   8   2   6         24.77         25.80         8.88 o                         
   9   2   6         18.78         22.85         9.79 o                         
  10   2   6         11.11         26.46        12.80 o                         
 -10   3   6         37.99         27.30        13.81 o                         
  -9   3   6         30.62         27.63        10.01 o                         
  -8   3   6         29.04         24.35        10.35 o                         
  -7   3   6        149.90        165.63        13.42 o                         
  -6   3   6        249.50        254.58         9.84 o                         
  -5   3   6        345.72        355.48         8.81 o                         
  -4   3   6         89.32         72.04         5.44 o                         
  -3   3   6         13.68         13.45         1.71 o                         
  -2   3   6        647.54        639.04        10.81 o                         
  -1   3   6       2628.35       2472.23        20.29 o                         
   0   3   6       9535.02       9004.44        59.35 o                         
   1   3   6       2591.10       2451.83        19.99 o                         
   2   3   6        627.91        628.58         9.96 o                         
   3   3   6         11.52         11.29         3.50 o                         
   4   3   6         86.66         65.83         5.97 o                         
   5   3   6        349.55        353.88        10.31 o                         
   6   3   6        246.14        260.23        11.90 o                         
   7   3   6        150.64        155.58        31.96 o                         
   8   3   6         30.33         22.78         9.20 o                         
   9   3   6         30.03         26.52        10.68 o                         
  10   3   6         37.98         53.90        12.65 o                         
  -9   4   6          1.31         -1.83         8.15 o                         
  -8   4   6         32.74         21.73        11.69 o                         
  -7   4   6          3.75         -0.99         4.19 o                         
  -6   4   6        222.44        206.58        14.56 o                         
  -5   4   6         42.77         46.89         4.20 o                         
  -4   4   6        167.94        183.94         3.01 o                         
  -3   4   6        566.06        562.81        11.08 o                         
  -2   4   6         90.61         88.15         4.94 o                         
  -1   4   6       1822.68       1624.90        20.49 o                         
   0   4   6        265.58        214.73         5.84 o                         
   1   4   6       1818.21       1620.91        14.34 o                         
   2   4   6         91.66         96.58         7.18 o                         
   3   4   6        576.83        561.58        12.35 o                         
   4   4   6        164.49        196.32         8.36 o                         
   5   4   6         39.12         48.96         9.65 o                         
   6   4   6        219.55        217.02        10.95 o                         
   7   4   6          3.94          0.47         5.86 o                         
   8   4   6         32.66         20.62         9.52 o                         
   9   4   6          1.58         -4.25         7.78 o                         
  -9   5   6         33.16          7.56        14.93 o                         
  -8   5   6         17.67         10.19         8.42 o                         
  -7   5   6          6.82          7.26         4.35 o                         
  -6   5   6        167.87        171.80         8.52 o                         
  -5   5   6         87.85        101.17        12.00 o                         
  -4   5   6         81.29         77.20         7.27 o                         
  -3   5   6         61.49         68.78         6.41 o                         
  -2   5   6        332.07        326.80         7.53 o                         
  -1   5   6        259.75        219.82         7.58 o                         
   0   5   6        204.42        244.02         8.67 o                         
   1   5   6        267.58        235.07        11.04 o                         
   2   5   6        344.42        342.98        10.52 o                         
   3   5   6         58.96         67.04         8.82 o                         
   4   5   6         82.06         76.63         8.12 o                         
   5   5   6         88.17        100.82        12.94 o                         
   6   5   6        165.52        171.34        14.29 o                         
   7   5   6          6.73          2.18         7.22 o                         
   8   5   6         18.29         28.63         9.06 o                         
   9   5   6         32.60         30.02        10.47 o                         
  -9   6   6         43.06         52.76        20.89 o                         
  -8   6   6         42.73         36.58        17.61 o                         
  -7   6   6         15.95         18.42        12.60 o                         
  -6   6   6        104.16         91.26        32.49 o                         
  -5   6   6        520.12        561.61        17.19 o                         
  -4   6   6          2.36          5.74         6.15 o                         
  -3   6   6        169.41        172.40        10.03 o                         
  -2   6   6        861.04        796.74        13.67 o                         
  -1   6   6        532.74        539.85        13.77 o                         
   0   6   6        642.30        526.98        13.29 o                         
   1   6   6        525.12        529.51        14.95 o                         
   2   6   6        853.36        805.13        18.16 o                         
   3   6   6        166.42        179.83        13.14 o                         
   4   6   6          2.58          8.61         7.95 o                         
   5   6   6        515.88        576.98        23.66 o                         
   6   6   6        106.75        129.25        16.41 o                         
   7   6   6         15.79         15.52         9.19 o                         
   8   6   6         42.59         35.06        12.22 o                         
   9   6   6         42.92         17.09        15.10 o                         
  -8   7   6          0.48          3.59        14.20 o                         
  -7   7   6         17.58         14.18        12.90 o                         
  -6   7   6        106.28         98.85        31.07 o                         
  -5   7   6         11.10          7.78         8.38 o                         
  -4   7   6          1.11         -0.01         4.29 o                         
  -3   7   6        143.79        157.13        19.80 o                         
  -2   7   6         24.51         21.56         4.95 o                         
  -1   7   6        762.92        785.45        20.93 o                         
   0   7   6          0.00         -2.65         5.10 o                         
   1   7   6        751.74        753.28        21.89 o                         
   2   7   6         21.90         13.43         2.37 o                         
   3   7   6        145.96        175.34        17.87 o                         
   4   7   6          0.79          1.90         6.95 o                         
   5   7   6         11.29         15.46        12.19 o                         
   6   7   6        108.41         70.57        33.72 o                         
   7   7   6         17.37          8.55        13.34 o                         
   8   7   6          0.38          3.44        10.67 o                         
  -8   8   6          0.37         -6.88        14.14 o                         
  -7   8   6         11.81          6.30        13.61 o                         
  -6   8   6         61.43         41.29        20.23 o                         
  -5   8   6         35.38         22.55        10.33 o                         
  -4   8   6         16.76         11.02         7.29 o                         
  -3   8   6         25.32         23.35         6.64 o                         
  -2   8   6        191.46        184.49        10.82 o                         
  -1   8   6         77.34         70.12        21.64 o                         
   0   8   6         47.52         90.32        17.33 o                         
   1   8   6         80.23        104.74        12.96 o                         
   2   8   6        187.69        167.70         5.22 o                         
   3   8   6         24.34         27.51         9.65 o                         
   4   8   6         17.65         12.14         9.26 o                         
   5   8   6         34.26         28.61        14.77 o                         
   6   8   6         61.91         43.61        22.85 o                         
   7   8   6         12.10          7.53        13.82 o                         
   8   8   6          0.48         -1.79        14.31 o                         
  -7   9   6         28.15         33.06        15.65 o                         
  -6   9   6         34.51         27.32        15.70 o                         
  -5   9   6         60.14         32.71        14.69 o                         
  -4   9   6        135.38         97.43        34.65 o                         
  -3   9   6         61.32         41.95        14.23 o                         
  -2   9   6         47.35         32.70        11.29 o                         
  -1   9   6        170.50        143.12        28.75 o                         
   0   9   6        121.26        126.72        16.12 o                         
   1   9   6        171.07        160.36        15.28 o                         
   2   9   6         47.68         29.86        11.39 o                         
   3   9   6         61.75         74.88        13.62 o                         
   4   9   6        132.91        143.99        18.34 o                         
   5   9   6         59.27         61.56        15.43 o                         
   6   9   6         34.96         33.65        16.04 o                         
   7   9   6         28.38         16.89        19.67 o                         
  -6  10   6         19.84         17.81        14.15 o                         
  -5  10   6         10.51          7.87         7.28 o                         
  -4  10   6         63.52         45.34        19.50 o                         
  -3  10   6          9.17          7.06         7.66 o                         
  -2  10   6          2.28          4.71         7.08 o                         
  -1  10   6         25.84         17.03         9.10 o                         
   0  10   6         52.43         59.11        16.24 o                         
   1  10   6         26.52         29.55        15.80 o                         
   2  10   6          2.27          6.26         3.63 o                         
   3  10   6          9.59          9.62        10.32 o                         
   4  10   6         62.51         83.62        15.81 o                         
   5  10   6         10.79          6.55        12.16 o                         
   6  10   6         20.15         15.63        15.33 o                         
  -5  11   6         17.72         31.11        13.85 o                         
  -4  11   6        139.68        142.88        19.82 o                         
  -3  11   6         16.71         12.84         8.44 o                         
  -2  11   6         26.59         22.49        11.00 o                         
  -1  11   6         21.67         15.96        14.26 o                         
   0  11   6         43.66         47.54        17.98 o                         
   1  11   6         21.61         19.62        18.20 o                         
   2  11   6         26.54         34.91        13.31 o                         
   3  11   6         16.89         14.43        10.66 o                         
   4  11   6        140.60        165.94        21.65 o                         
   5  11   6         17.73         10.47        17.41 o                         
  -3  12   6         36.66         55.28        15.31 o                         
  -2  12   6          1.06         17.15        12.47 o                         
  -1  12   6         66.53         83.27        19.65 o                         
   0  12   6          0.07         -2.20        10.21 o                         
   1  12   6         65.91         81.47        29.77 o                         
   2  12   6          1.11         10.65        14.82 o                         
   3  12   6         37.18         48.58        19.92 o                         
   1   0   7       2997.22       2739.44        15.56 o                         
   2   0   7        351.38        328.02         4.52 o                         
   4   0   7         77.96         93.88         5.67 o                         
   5   0   7         56.19         53.78         6.21 o                         
   6   0   7        427.04        431.35        12.57 o                         
   7   0   7          3.05         -0.51         4.99 o                         
   8   0   7         10.06          7.35         7.22 o                         
   9   0   7         64.03         55.58        14.34 o                         
  10   0   7         32.82         16.73        13.17 o                         
 -10   1   7         11.01         16.88        10.23 o                         
  -9   1   7         67.41         46.93        19.69 o                         
  -8   1   7         53.94         21.73        13.72 o                         
  -7   1   7        297.79        305.24        13.95 o                         
  -6   1   7         41.01         44.76         7.34 o                         
  -5   1   7       1120.14       1100.07        16.39 o                         
  -4   1   7        183.14        139.01         6.10 o                         
  -3   1   7         28.95         20.74         2.71 o                         
  -2   1   7        792.77        734.48         6.77 o                         
  -1   1   7        130.32        104.81         2.11 o                         
   0   1   7       1011.95        785.57         5.28 o                         
   1   1   7        143.50        114.10         2.26 o                         
   2   1   7        789.58        717.93         7.48 o                         
   3   1   7         30.25         23.56         2.90 o                         
   4   1   7        187.92        152.70         7.10 o                         
   5   1   7       1125.69       1103.36        17.61 o                         
   6   1   7         39.91         45.25         7.93 o                         
   7   1   7        296.98        313.80        14.43 o                         
   8   1   7         54.00         41.55         9.38 o                         
   9   1   7         65.64         79.11        13.31 o                         
  10   1   7         10.79          8.70        14.76 o                         
 -10   2   7         27.71         24.62        11.48 o                         
  -9   2   7         15.44         18.41         8.62 o                         
  -8   2   7         48.91         23.28        14.25 o                         
  -7   2   7         62.00         77.38        10.01 o                         
  -6   2   7        110.65        106.42        20.78 o                         
  -5   2   7       1414.40       1373.55        22.03 o                         
  -4   2   7        602.53        628.06        17.08 o                         
  -3   2   7       1488.45       1492.06        14.72 o                         
  -2   2   7       1086.52       1034.35         9.92 o                         
  -1   2   7        898.43        791.21         4.90 o                         
   0   2   7       3482.04       3023.77        20.44 o                         
   1   2   7        911.14        801.27         6.76 o                         
   2   2   7       1066.85       1012.78         9.74 o                         
   3   2   7       1491.96       1473.38        14.46 o                         
   4   2   7        593.60        610.58        10.25 o                         
   5   2   7       1424.70       1398.99        19.56 o                         
   6   2   7        113.29        120.58         8.74 o                         
   7   2   7         62.30         71.07        10.75 o                         
   8   2   7         50.26         47.47         9.67 o                         
   9   2   7         15.81         17.38        10.11 o                         
  10   2   7         27.33         33.00        11.44 o                         
  -9   3   7         30.45         18.59        11.32 o                         
  -8   3   7          1.15          2.83         5.52 o                         
  -7   3   7        121.28        129.57         9.32 o                         
  -6   3   7        427.74        470.70        17.07 o                         
  -5   3   7        244.15        203.50        10.36 o                         
  -4   3   7        580.81        583.66        10.58 o                         
  -3   3   7         96.26        100.77         6.25 o                         
  -2   3   7         41.44         48.63         3.66 o                         
  -1   3   7        569.65        509.11         5.59 o                         
   0   3   7       2413.65       2365.06        19.52 o                         
   1   3   7        560.46        509.01         6.70 o                         
   2   3   7         39.73         51.13         4.61 o                         
   3   3   7         93.32         93.61         5.47 o                         
   4   3   7        582.07        579.60        11.89 o                         
   5   3   7        245.41        213.24         8.85 o                         
   6   3   7        431.18        471.53        14.63 o                         
   7   3   7        121.60         77.77        29.27 o                         
   8   3   7          0.92         -1.37         6.12 o                         
   9   3   7         30.79         29.37         9.54 o                         
  -9   4   7          5.89          9.55         9.53 o                         
  -8   4   7          6.35          9.96         6.59 o                         
  -7   4   7          4.14          2.55         4.92 o                         
  -6   4   7         50.31         58.52        10.04 o                         
  -5   4   7        153.12        156.59         5.43 o                         
  -4   4   7        310.75        302.01         8.93 o                         
  -3   4   7        256.68        319.60         8.61 o                         
  -2   4   7        413.85        456.80         7.57 o                         
  -1   4   7        519.44        480.72         7.90 o                         
   0   4   7       1351.81       1516.14        15.87 o                         
   1   4   7        509.51        482.11        15.60 o                         
   2   4   7        408.39        451.36        12.06 o                         
   3   4   7        242.92        303.20        11.30 o                         
   4   4   7        310.46        288.74         8.93 o                         
   5   4   7        152.71        171.80        10.36 o                         
   6   4   7         51.05         41.73         8.32 o                         
   7   4   7          5.25          3.32         5.94 o                         
   8   4   7          6.94          6.43         8.96 o                         
   9   4   7          5.73         -2.16         9.58 o                         
  -9   5   7         18.34         13.71        14.67 o                         
  -8   5   7         32.36         14.54        12.67 o                         
  -7   5   7          5.75          3.10         3.49 o                         
  -6   5   7        340.24        355.53         9.11 o                         
  -5   5   7        195.71        209.24        10.94 o                         
  -4   5   7        601.86        613.83        14.00 o                         
  -3   5   7        219.51        199.14         8.31 o                         
  -2   5   7        244.98        252.94         6.84 o                         
  -1   5   7        137.27        176.52         6.56 o                         
   0   5   7       2123.26       2038.50        24.86 o                         
   1   5   7        136.61        169.37         5.65 o                         
   2   5   7        243.44        254.31        10.79 o                         
   3   5   7        216.25        212.48        13.12 o                         
   4   5   7        601.00        588.07        14.68 o                         
   5   5   7        193.80        184.31        11.45 o                         
   6   5   7        340.75        372.43        17.14 o                         
   7   5   7          6.06          0.32         5.81 o                         
   8   5   7         31.01         48.66        11.37 o                         
   9   5   7         18.53         25.08        10.15 o                         
  -9   6   7          2.34         10.71        17.91 o                         
  -8   6   7         30.35         28.61        18.07 o                         
  -7   6   7         20.77         23.93        13.07 o                         
  -6   6   7         91.35         77.33        28.22 o                         
  -5   6   7         11.28         12.76         6.79 o                         
  -4   6   7         83.31         85.42         9.72 o                         
  -3   6   7         34.82         21.87         6.06 o                         
  -2   6   7        593.46        617.83        11.39 o                         
  -1   6   7         70.73         99.26         7.15 o                         
   0   6   7        484.14        479.54        15.26 o                         
   1   6   7         67.29         83.39        10.52 o                         
   2   6   7        596.94        633.55        15.79 o                         
   3   6   7         32.77         23.35         9.78 o                         
   4   6   7         83.59         85.21        12.65 o                         
   5   6   7         11.61         14.71         9.97 o                         
   6   6   7         91.20         73.60        28.18 o                         
   7   6   7         22.23         21.69        10.14 o                         
   8   6   7         30.29         19.48        12.20 o                         
   9   6   7          2.36          2.67         9.12 o                         
  -8   7   7          2.67          9.76        13.91 o                         
  -7   7   7          9.41         -7.89        11.68 o                         
  -6   7   7         29.20         22.16        12.69 o                         
  -5   7   7         14.71         17.13         7.85 o                         
  -4   7   7        399.41        393.64        13.40 o                         
  -3   7   7        126.73        171.01        10.17 o                         
  -2   7   7        299.02        262.14        10.11 o                         
  -1   7   7         72.98         91.63        18.95 o                         
   0   7   7        889.34        938.82        20.49 o                         
   1   7   7         72.12         97.44        10.44 o                         
   2   7   7        299.26        274.89        14.00 o                         
   3   7   7        127.63        158.83        13.90 o                         
   4   7   7        398.00        431.29        23.90 o                         
   5   7   7         15.53         18.77        11.81 o                         
   6   7   7         29.51         23.27        14.45 o                         
   7   7   7          9.39          4.99        11.16 o                         
   8   7   7          2.75          6.01        14.54 o                         
  -7   8   7          3.91          8.61        14.09 o                         
  -6   8   7         47.15         40.42        22.65 o                         
  -5   8   7         26.65         10.88         7.50 o                         
  -4   8   7          2.93          0.81         5.16 o                         
  -3   8   7         25.75         20.80         7.39 o                         
  -2   8   7        232.64        247.18        11.55 o                         
  -1   8   7        151.26        127.84        26.79 o                         
   0   8   7        818.29        790.28        25.58 o                         
   1   8   7        148.52        173.25        13.44 o                         
   2   8   7        232.76        234.40         4.92 o                         
   3   8   7         26.18         25.06         9.57 o                         
   4   8   7          3.10          1.73         6.89 o                         
   5   8   7         27.02         30.98        12.56 o                         
   6   8   7         47.97         37.89        19.16 o                         
   7   8   7          3.98          8.81        16.79 o                         
  -7   9   7         18.03         21.31        15.65 o                         
  -6   9   7         19.75         22.12        12.72 o                         
  -5   9   7         37.67         24.49        11.67 o                         
  -4   9   7         39.85         10.27         8.15 o                         
  -3   9   7         52.21         43.47        15.13 o                         
  -2   9   7          4.05          0.41         5.45 o                         
  -1   9   7         63.04         53.30        13.58 o                         
   0   9   7         18.16         20.29        11.27 o                         
   1   9   7         61.47         68.29        12.71 o                         
   2   9   7          4.32          3.34         1.47 o                         
   3   9   7         53.83         53.23        13.62 o                         
   4   9   7         40.28         44.00        11.74 o                         
   5   9   7         36.08         45.56        14.54 o                         
   6   9   7         18.96         14.92        12.53 o                         
   7   9   7         17.82          4.65        18.19 o                         
  -6  10   7         22.72         23.18        14.80 o                         
  -5  10   7         10.88          1.15        10.31 o                         
  -4  10   7         15.30          6.91         8.04 o                         
  -3  10   7         55.40         37.08        13.52 o                         
  -2  10   7          1.39          0.06         5.78 o                         
  -1  10   7         28.43         26.30         9.63 o                         
   0  10   7          9.55         16.02        12.64 o                         
   1  10   7         28.55         27.05        21.74 o                         
   2  10   7          1.64          0.61         3.50 o                         
   3  10   7         54.59         61.54        14.44 o                         
   4  10   7         15.54         21.52        12.20 o                         
   5  10   7         10.66         16.33        10.47 o                         
   6  10   7         23.50         18.68        13.42 o                         
  -5  11   7         51.15         58.11        18.11 o                         
  -4  11   7         11.15         19.60        11.35 o                         
  -3  11   7         39.98         49.24        10.77 o                         
  -2  11   7          5.76         13.46         8.67 o                         
  -1  11   7         36.13         48.32        14.43 o                         
   0  11   7          7.54          7.16        15.52 o                         
   1  11   7         36.08         41.55        18.51 o                         
   2  11   7          5.80          9.19        11.58 o                         
   3  11   7         39.56         43.54        16.00 o                         
   4  11   7         11.11         10.69        12.11 o                         
   5  11   7         50.59         63.90        21.39 o                         
  -3  12   7          7.57          4.16         8.05 o                         
  -2  12   7         24.55         29.86        13.56 o                         
  -1  12   7          4.27         -3.19        11.78 o                         
   0  12   7         46.50         58.16        18.16 o                         
   1  12   7          4.14         11.45        11.63 o                         
   2  12   7         23.80         20.81        14.16 o                         
   3  12   7          7.65          0.70         9.25 o                         
   0   0   8       4185.21       3534.02        36.61 o                         
   1   0   8         16.99         18.26         1.24 o                         
   2   0   8         97.41        112.44         2.88 o                         
   3   0   8          6.18          6.51         2.65 o                         
   4   0   8        441.96        507.70         9.27 o                         
   5   0   8        236.02        238.14         9.26 o                         
   6   0   8        342.15        368.31        12.22 o                         
   7   0   8          3.48          3.60         5.68 o                         
   8   0   8         61.02         65.17        12.58 o                         
   9   0   8        107.36         99.92        14.44 o                         
  10   0   8         13.48         16.84        10.04 o                         
 -10   1   8          0.87          3.98         8.90 o                         
  -9   1   8          4.50          6.73         9.08 o                         
  -8   1   8          7.73          8.38         7.60 o                         
  -7   1   8        631.53        659.03        18.95 o                         
  -6   1   8       1127.87       1186.50        20.04 o                         
  -5   1   8         77.94        107.73         7.76 o                         
  -4   1   8        432.64        440.91         8.75 o                         
  -3   1   8        660.33        542.05         7.40 o                         
  -2   1   8        294.29        301.84         4.29 o                         
  -1   1   8       5626.12       5137.32        27.80 o                         
   0   1   8        490.54        529.83         4.39 o                         
   1   1   8       5661.96       5125.87        27.99 o                         
   2   1   8        289.47        295.66         4.36 o                         
   3   1   8        655.99        531.61         7.57 o                         
   4   1   8        427.81        440.41         8.73 o                         
   5   1   8         79.34        103.46         7.02 o                         
   6   1   8       1136.02       1203.65        19.96 o                         
   7   1   8        630.57        662.39        17.58 o                         
   8   1   8          7.73          8.93         7.40 o                         
   9   1   8          4.65          8.92         8.36 o                         
  10   1   8          0.92         -4.96         7.89 o                         
 -10   2   8         42.83         32.25        13.82 o                         
  -9   2   8         32.14         21.69         9.32 o                         
  -8   2   8          1.80          3.25         6.48 o                         
  -7   2   8        256.61        299.42        15.21 o                         
  -6   2   8        442.22        498.82        14.83 o                         
  -5   2   8         32.82         50.81         6.36 o                         
  -4   2   8         30.10         17.21         3.73 o                         
  -3   2   8       1269.14       1135.72        12.63 o                         
  -2   2   8       1685.92       1568.18        10.58 o                         
  -1   2   8        216.39        220.09         2.15 o                         
   0   2   8         51.61         52.67         1.68 o                         
   1   2   8        208.36        212.45         3.49 o                         
   2   2   8       1691.09       1549.07        13.27 o                         
   3   2   8       1266.89       1110.69        12.11 o                         
   4   2   8         27.59         17.92         4.08 o                         
   5   2   8         33.48         49.54         6.13 o                         
   6   2   8        432.55        499.69        13.75 o                         
   7   2   8        256.92        286.76        13.55 o                         
   8   2   8          2.07          1.46         6.36 o                         
   9   2   8         31.50         31.59        10.61 o                         
  10   2   8         41.71         41.39        12.75 o                         
  -9   3   8         22.48         25.69         9.67 o                         
  -8   3   8         67.98         52.98        16.49 o                         
  -7   3   8         19.19         16.99         5.98 o                         
  -6   3   8        107.75        122.91        12.00 o                         
  -5   3   8         28.75         30.69         7.53 o                         
  -4   3   8        449.11        463.55         9.80 o                         
  -3   3   8         72.19         64.42         2.65 o                         
  -2   3   8       3643.56       3518.23        26.15 o                         
  -1   3   8       1260.70       1206.90         9.08 o                         
   0   3   8         64.00         59.11         2.66 o                         
   1   3   8       1243.27       1192.31        15.85 o                         
   2   3   8       3603.79       3398.24        34.93 o                         
   3   3   8         70.23         65.89         4.70 o                         
   4   3   8        443.63        465.08         9.91 o                         
   5   3   8         28.70         32.15         6.18 o                         
   6   3   8        105.52        125.23        13.28 o                         
   7   3   8         21.06         12.20         7.83 o                         
   8   3   8         69.29         70.16        15.71 o                         
   9   3   8         22.71         18.98        10.20 o                         
  -9   4   8         29.96         31.65        13.71 o                         
  -8   4   8         92.42         60.81        14.93 o                         
  -7   4   8          4.55          0.79         4.07 o                         
  -6   4   8         29.11         15.52         6.11 o                         
  -5   4   8        840.33        880.83        11.65 o                         
  -4   4   8        177.43        187.09         9.40 o                         
  -3   4   8        450.79        389.90         9.22 o                         
  -2   4   8        503.31        509.64         7.66 o                         
  -1   4   8        671.40        679.48        10.77 o                         
   0   4   8        301.90        303.59         6.12 o                         
   1   4   8        675.91        699.02         8.16 o                         
   2   4   8        505.48        508.35        12.45 o                         
   3   4   8        441.39        375.67        10.32 o                         
   4   4   8        179.98        186.84         7.79 o                         
   5   4   8        856.04        884.26        16.20 o                         
   6   4   8         28.40         19.38         6.44 o                         
   7   4   8          4.66          0.08         4.34 o                         
   8   4   8         92.83         74.19        14.40 o                         
   9   4   8         30.24         28.88        10.38 o                         
  -9   5   8          8.01          5.69        12.88 o                         
  -8   5   8         16.98          5.27        10.21 o                         
  -7   5   8         23.30         14.08         4.12 o                         
  -6   5   8        482.70        514.65         9.98 o                         
  -5   5   8        143.82        140.15        10.22 o                         
  -4   5   8         57.49         82.87         8.48 o                         
  -3   5   8         95.08         89.88         6.92 o                         
  -2   5   8        458.48        459.14         8.66 o                         
  -1   5   8          7.75          0.97         2.91 o                         
   0   5   8        337.02        365.31         9.40 o                         
   1   5   8          7.68          4.49         2.51 o                         
   2   5   8        478.02        472.39        12.26 o                         
   3   5   8         94.37        106.28        10.84 o                         
   4   5   8         55.10         69.62        10.85 o                         
   5   5   8        145.59        148.85        14.50 o                         
   6   5   8        481.08        548.72        16.80 o                         
   7   5   8         23.19         17.61         8.81 o                         
   8   5   8         16.60         14.94        11.34 o                         
   9   5   8          8.10         26.14        10.10 o                         
  -8   6   8         13.27         10.21        13.46 o                         
  -7   6   8         21.75         17.22        14.40 o                         
  -6   6   8          7.89         11.02         9.80 o                         
  -5   6   8        164.76        177.98        11.85 o                         
  -4   6   8        156.61        195.16        10.74 o                         
  -3   6   8        193.03        222.01         9.09 o                         
  -2   6   8         55.88         59.99         5.61 o                         
  -1   6   8         68.95         86.59         7.14 o                         
   0   6   8        592.64        681.49        18.06 o                         
   1   6   8         68.83         98.31         6.05 o                         
   2   6   8         56.37         56.68         8.09 o                         
   3   6   8        193.02        242.47        15.33 o                         
   4   6   8        158.93        184.66        15.42 o                         
   5   6   8        164.54        182.37        16.80 o                         
   6   6   8          7.88          8.52         8.03 o                         
   7   6   8         21.59         20.29         9.46 o                         
   8   6   8         12.91         16.81        10.62 o                         
  -8   7   8         13.76         25.18        15.67 o                         
  -7   7   8         11.96         10.38        12.74 o                         
  -6   7   8         65.58         52.58        25.46 o                         
  -5   7   8        358.47        396.76        23.45 o                         
  -4   7   8         67.18         86.29         9.39 o                         
  -3   7   8        631.28        599.11        13.95 o                         
  -2   7   8        147.41        138.08        32.11 o                         
  -1   7   8         59.54         49.67         9.56 o                         
   0   7   8          0.39          3.40         5.18 o                         
   1   7   8         58.22         49.93        12.37 o                         
   2   7   8        139.45        124.14        28.79 o                         
   3   7   8        632.64        611.14        20.58 o                         
   4   7   8         69.03         74.79        14.13 o                         
   5   7   8        356.61        387.09        23.36 o                         
   6   7   8         63.68         47.10        25.58 o                         
   7   7   8         12.30         10.97        14.28 o                         
   8   7   8         13.68          3.65        16.61 o                         
  -7   8   8          1.45          2.83        14.06 o                         
  -6   8   8          5.25         -1.19        12.79 o                         
  -5   8   8        169.80        188.02        23.71 o                         
  -4   8   8         46.64         39.60        12.47 o                         
  -3   8   8        115.14         89.39        23.61 o                         
  -2   8   8         18.03         12.09         5.99 o                         
  -1   8   8        108.19         93.41        17.82 o                         
   0   8   8         63.15         70.58        12.48 o                         
   1   8   8        105.10        122.59        12.50 o                         
   2   8   8         18.24         18.53         9.15 o                         
   3   8   8        116.41         75.76        21.46 o                         
   4   8   8         46.07         33.83        15.78 o                         
   5   8   8        169.08        128.80        54.70 o                         
   6   8   8          5.07         13.41        12.06 o                         
   7   8   8          1.56         17.00        14.66 o                         
  -7   9   8         11.68          7.63        13.55 o                         
  -6   9   8          3.73         10.42        12.49 o                         
  -5   9   8         62.72         48.57        16.14 o                         
  -4   9   8        170.02         55.53        31.27 o                         
  -3   9   8         26.00          8.92         6.99 o                         
  -2   9   8         24.77         12.37         6.51 o                         
  -1   9   8         66.28         43.16        11.22 o                         
   0   9   8        345.61        389.59        22.45 o                         
   1   9   8         68.50         77.67        12.72 o                         
   2   9   8         24.18         11.39         9.99 o                         
   3   9   8         25.56         18.23         9.80 o                         
   4   9   8        171.51        204.55        15.82 o                         
   5   9   8         63.45         81.44        17.24 o                         
   6   9   8          3.82          8.29        13.42 o                         
   7   9   8         11.51         18.03        20.28 o                         
  -6  10   8          6.69         26.48        14.83 o                         
  -5  10   8          8.07          3.02        10.12 o                         
  -4  10   8         40.65         23.14        13.70 o                         
  -3  10   8         35.32         18.43         9.15 o                         
  -2  10   8        103.58         66.59        25.36 o                         
  -1  10   8         12.36          7.18         8.68 o                         
   0  10   8         65.59         53.26        15.79 o                         
   1  10   8         12.40          6.76        11.50 o                         
   2  10   8        103.82         97.19        26.42 o                         
   3  10   8         35.35         43.12        13.39 o                         
   4  10   8         40.41         67.59        14.79 o                         
   5  10   8          8.04         13.92        10.75 o                         
   6  10   8          6.34         16.52        13.83 o                         
  -5  11   8         33.43         36.54        48.69 o                         
  -4  11   8         17.26         17.04         9.45 o                         
  -3  11   8         19.68         29.37         9.74 o                         
  -2  11   8          8.36          3.89         8.92 o                         
  -1  11   8          8.79          4.97        10.42 o                         
   0  11   8         38.69         42.19        17.98 o                         
   1  11   8          8.71         18.21        14.11 o                         
   2  11   8          8.39         13.61        11.34 o                         
   3  11   8         18.87         15.75        12.50 o                         
   4  11   8         17.11         15.47        12.29 o                         
   5  11   8         33.35         44.94        38.04 o                         
  -3  12   8         15.13         28.88        12.72 o                         
  -2  12   8          0.07         -2.77        10.19 o                         
  -1  12   8         14.98         -3.41        10.56 o                         
   0  12   8         66.60         45.81        17.75 o                         
   1  12   8         15.12          8.36        11.42 o                         
   2  12   8          0.08        -11.06        11.28 o                         
   3  12   8         14.98          6.54        14.90 o                         
   1   0   9        106.78        108.05         2.14 o                         
   2   0   9        366.38        364.34         5.09 o                         
   3   0   9       1165.95       1138.18        13.41 o                         
   4   0   9        238.74        247.41         7.26 o                         
   5   0   9        389.39        392.14        10.32 o                         
   6   0   9       3882.61       3814.42        41.34 o                         
   7   0   9        309.73        407.61        19.39 o                         
   8   0   9         39.19         33.87        11.03 o                         
   9   0   9         11.80         15.73         9.60 o                         
  10   0   9         59.30         56.86        14.67 o                         
 -10   1   9          1.01         13.78         9.80 o                         
  -9   1   9          6.90         10.63         9.19 o                         
  -8   1   9          7.61          9.72         8.14 o                         
  -7   1   9        116.50         88.61        16.34 o                         
  -6   1   9        918.53        988.80        20.81 o                         
  -5   1   9        587.69        573.18        12.73 o                         
  -4   1   9          2.02         -0.88         2.72 o                         
  -3   1   9        356.42        358.02         6.41 o                         
  -2   1   9        565.33        463.91         5.26 o                         
  -1   1   9         25.95         21.23         1.82 o                         
   0   1   9         63.94         70.40         1.46 o                         
   1   1   9         21.56         19.09         2.21 o                         
   2   1   9        580.24        459.94         5.92 o                         
   3   1   9        347.33        349.42         7.96 o                         
   4   1   9          2.57          3.66         2.67 o                         
   5   1   9        592.96        580.53        12.00 o                         
   6   1   9        907.55        979.30        18.36 o                         
   7   1   9        117.11        124.50        10.43 o                         
   8   1   9          7.16         17.56         8.61 o                         
   9   1   9          7.50         11.89         9.18 o                         
  10   1   9          1.05          5.00         9.78 o                         
 -10   2   9         33.09         23.35        11.52 o                         
  -9   2   9        147.79        146.24        25.53 o                         
  -8   2   9        167.10        137.40        43.67 o                         
  -7   2   9        207.82        251.49        15.69 o                         
  -6   2   9        121.26        118.09         9.94 o                         
  -5   2   9        554.36        571.07        12.66 o                         
  -4   2   9         39.55         50.93         4.52 o                         
  -3   2   9         78.24         70.86         3.88 o                         
  -2   2   9       1730.62       1858.93        12.36 o                         
  -1   2   9        438.14        472.81         3.18 o                         
   0   2   9        350.46        325.24         3.89 o                         
   1   2   9        449.32        476.62         7.46 o                         
   2   2   9       1728.27       1844.17        18.80 o                         
   3   2   9         81.42         77.37         4.11 o                         
   4   2   9         36.80         46.02         4.79 o                         
   5   2   9        561.25        560.64        12.19 o                         
   6   2   9        123.48        122.00         9.15 o                         
   7   2   9        206.32        262.64        15.89 o                         
   8   2   9        166.33        195.47        15.12 o                         
   9   2   9        149.62        161.31        27.08 o                         
  10   2   9         32.79         31.57        11.47 o                         
  -9   3   9         27.22         28.86         9.88 o                         
  -8   3   9          5.55         14.88         7.30 o                         
  -7   3   9          3.60          3.38         5.88 o                         
  -6   3   9        478.76        497.10        15.30 o                         
  -5   3   9        164.57        180.59        11.61 o                         
  -4   3   9        766.87        713.37        11.88 o                         
  -3   3   9        369.62        401.95         4.85 o                         
  -2   3   9        192.28        182.50         2.93 o                         
  -1   3   9        629.04        669.81         6.76 o                         
   0   3   9        667.24        698.70         8.65 o                         
   1   3   9        648.55        691.11         7.82 o                         
   2   3   9        186.27        172.50         6.52 o                         
   3   3   9        369.38        392.88         7.76 o                         
   4   3   9        759.88        680.98        12.45 o                         
   5   3   9        168.95        186.87         9.74 o                         
   6   3   9        471.06        505.79        14.40 o                         
   7   3   9          3.99          0.51         6.06 o                         
   8   3   9          5.31         10.72         8.64 o                         
   9   3   9         26.16         26.19        10.57 o                         
  -9   4   9          3.20         12.84        11.56 o                         
  -8   4   9         25.62         10.27         7.43 o                         
  -7   4   9        330.97        343.48        27.78 o                         
  -6   4   9         46.31         56.68         5.56 o                         
  -5   4   9        337.32        317.11         8.64 o                         
  -4   4   9        113.94        133.71         7.83 o                         
  -3   4   9        229.12        292.16         8.54 o                         
  -2   4   9        218.73        227.29         6.44 o                         
  -1   4   9        235.79        223.34         6.09 o                         
   0   4   9        178.44        158.74         4.43 o                         
   1   4   9        234.11        225.42         4.79 o                         
   2   4   9        220.64        238.20         9.39 o                         
   3   4   9        219.52        267.66        10.39 o                         
   4   4   9        109.20        122.43         7.18 o                         
   5   4   9        334.95        314.60        11.12 o                         
   6   4   9         45.13         49.86        10.09 o                         
   7   4   9        331.99        363.21        15.20 o                         
   8   4   9         25.14         19.36         9.22 o                         
   9   4   9          3.20          4.31         8.72 o                         
  -9   5   9          5.00         -4.46         8.73 o                         
  -8   5   9          5.40         10.92         9.91 o                         
  -7   5   9         17.02         17.49         4.39 o                         
  -6   5   9        229.00        217.52        19.46 o                         
  -5   5   9        425.97        460.48        21.27 o                         
  -4   5   9        125.81        109.81         9.19 o                         
  -3   5   9        221.06        223.02         8.78 o                         
  -2   5   9         35.85         42.90         4.29 o                         
  -1   5   9        299.31        300.57         8.23 o                         
   0   5   9        255.63        276.55         7.25 o                         
   1   5   9        294.23        313.65         6.21 o                         
   2   5   9         37.05         44.78         6.88 o                         
   3   5   9        224.08        229.95        13.58 o                         
   4   5   9        130.78        123.24        11.92 o                         
   5   5   9        425.02        424.14        15.53 o                         
   6   5   9        231.59        255.01        12.70 o                         
   7   5   9         16.72         11.58         8.44 o                         
   8   5   9          5.24          9.48         9.67 o                         
   9   5   9          5.08          1.39         7.31 o                         
  -8   6   9         42.35         36.95        16.08 o                         
  -7   6   9         33.33         33.99        15.49 o                         
  -6   6   9         43.70         25.33        13.39 o                         
  -5   6   9         16.23         19.86         7.80 o                         
  -4   6   9        172.49        204.56        11.12 o                         
  -3   6   9        552.05        487.97        11.76 o                         
  -2   6   9        469.60        451.50        10.73 o                         
  -1   6   9        515.17        560.58        13.63 o                         
   0   6   9        336.12        355.91        12.26 o                         
   1   6   9        511.96        554.74         9.54 o                         
   2   6   9        471.01        467.09        14.18 o                         
   3   6   9        545.72        506.53        25.93 o                         
   4   6   9        173.29        217.05        15.80 o                         
   5   6   9         16.37         19.18        10.85 o                         
   6   6   9         42.42         29.95        11.22 o                         
   7   6   9         31.84         15.86        11.44 o                         
   8   6   9         42.61         34.04        13.17 o                         
  -8   7   9          5.04          7.58        14.74 o                         
  -7   7   9         33.13         35.33        17.05 o                         
  -6   7   9         26.38         17.92        11.71 o                         
  -5   7   9         19.88         22.10         8.54 o                         
  -4   7   9        129.14        163.94         9.91 o                         
  -3   7   9        188.16        176.00        11.78 o                         
  -2   7   9         16.33         17.39         6.40 o                         
  -1   7   9         70.95         94.33        17.10 o                         
   0   7   9        352.51        369.57        13.52 o                         
   1   7   9         68.81         86.66         5.78 o                         
   2   7   9         17.30         12.43         7.23 o                         
   3   7   9        185.18        199.22        18.69 o                         
   4   7   9        132.73        137.03        17.78 o                         
   5   7   9         19.98         20.41        12.33 o                         
   6   7   9         26.68          4.96        14.51 o                         
   7   7   9         33.77         30.38        24.91 o                         
   8   7   9          4.86         13.35        15.65 o                         
  -7   8   9          7.69         17.32        17.11 o                         
  -6   8   9         21.46         12.61        11.50 o                         
  -5   8   9          1.64          2.32         6.97 o                         
  -4   8   9        101.55         74.41        20.75 o                         
  -3   8   9        176.41        123.86        37.81 o                         
  -2   8   9        131.43        110.00        27.77 o                         
  -1   8   9         24.81         19.73         7.53 o                         
   0   8   9        167.58        164.26        14.93 o                         
   1   8   9         23.87         25.06         6.60 o                         
   2   8   9        127.47        104.29        26.80 o                         
   3   8   9        174.45        133.19        35.90 o                         
   4   8   9        100.79         77.97        22.74 o                         
   5   8   9          1.80          5.37         8.93 o                         
   6   8   9         21.45         15.34        13.82 o                         
   7   8   9          7.40          5.36        15.23 o                         
  -7   9   9          0.32          1.01        10.47 o                         
  -6   9   9         11.22          8.38         9.44 o                         
  -5   9   9         49.93         33.15        14.40 o                         
  -4   9   9        253.72        247.24        84.60 o                         
  -3   9   9         76.41         53.31        18.26 o                         
  -2   9   9         18.97          4.57         6.91 o                         
  -1   9   9        250.61        271.19        15.74 o                         
   0   9   9         13.36         17.25        13.71 o                         
   1   9   9        253.37        260.28        11.18 o                         
   2   9   9         18.32          5.83         8.72 o                         
   3   9   9         74.98         60.79        16.71 o                         
   4   9   9        254.55        297.29        19.45 o                         
   5   9   9         51.23         58.84        17.70 o                         
   6   9   9         11.40         15.45        11.85 o                         
   7   9   9          0.30          4.35        13.60 o                         
  -6  10   9          8.40         10.14        12.72 o                         
  -5  10   9         11.39         12.62         9.72 o                         
  -4  10   9         26.60         12.40         9.60 o                         
  -3  10   9         26.80         19.20        10.10 o                         
  -2  10   9         43.28         41.04        15.53 o                         
  -1  10   9         53.84         41.29        11.77 o                         
   0  10   9          0.54        -11.06        11.88 o                         
   1  10   9         53.18         53.12        10.75 o                         
   2  10   9         42.95         44.64        14.09 o                         
   3  10   9         27.46         39.99        13.07 o                         
   4  10   9         26.18         38.03        13.38 o                         
   5  10   9         11.57         24.74        14.17 o                         
   6  10   9          8.19         10.13        12.30 o                         
  -4  11   9          2.79         -0.16         7.29 o                         
  -3  11   9          6.99         15.05        11.22 o                         
  -2  11   9          4.52          8.97         8.03 o                         
  -1  11   9         14.99         19.56        11.87 o                         
   0  11   9          5.08         -8.61        13.90 o                         
   1  11   9         15.25         16.69        15.80 o                         
   2  11   9          4.62          6.06        12.34 o                         
   3  11   9          7.24          5.69        10.84 o                         
   4  11   9          2.86         -4.66         9.44 o                         
  -2  12   9          3.87          0.72         8.26 o                         
  -1  12   9         22.23         27.42        15.65 o                         
   0  12   9          0.95          5.79        14.18 o                         
   1  12   9         22.45         16.81        15.28 o                         
   2  12   9          3.97         -1.14         9.35 o                         
   0   0  10          1.27          0.38         0.93 o                         
   1   0  10        468.81        424.93         4.11 o                         
   2   0  10        185.44        216.82         3.80 o                         
   3   0  10         18.57         18.13         2.76 o                         
   4   0  10        394.60        468.91         9.56 o                         
   5   0  10         92.41         78.13        11.05 o                         
   6   0  10         62.50         65.87        11.31 o                         
   7   0  10        328.95        302.86        39.89 o                         
   8   0  10          3.48          2.18         6.87 o                         
   9   0  10        177.02        202.59        17.17 o                         
  10   0  10          0.07         -6.12         9.40 o                         
 -10   1  10          5.29          6.33         9.73 o                         
  -9   1  10          1.61          5.60         8.98 o                         
  -8   1  10          5.80          6.73         7.30 o                         
  -7   1  10         97.01         99.50        16.12 o                         
  -6   1  10        190.29        218.11        10.76 o                         
  -5   1  10        807.42        828.46        14.36 o                         
  -4   1  10        912.97        929.26        12.81 o                         
  -3   1  10         41.52         40.79         3.90 o                         
  -2   1  10       5829.76       5992.11        38.11 o                         
  -1   1  10       2765.65       2705.66        19.26 o                         
   0   1  10          4.07          1.65         0.95 o                         
   1   1  10       2744.14       2749.37        17.96 o                         
   2   1  10       5808.55       5966.24        37.83 o                         
   3   1  10         43.25         41.43         4.02 o                         
   4   1  10        925.06        944.24        13.23 o                         
   5   1  10        804.04        815.77        14.18 o                         
   6   1  10        183.76        209.24        10.71 o                         
   7   1  10         97.32         95.29        17.07 o                         
   8   1  10          5.23          6.27         7.36 o                         
   9   1  10          1.75          5.62         8.86 o                         
  10   1  10          4.87          0.52         8.44 o                         
  -9   2  10         12.42         23.46         9.77 o                         
  -8   2  10          0.07          2.24         5.62 o                         
  -7   2  10        414.43        499.51        16.79 o                         
  -6   2  10       1767.33       1820.77        26.23 o                         
  -5   2  10         54.77         70.27         6.78 o                         
  -4   2  10        552.12        542.23         9.44 o                         
  -3   2  10       1266.65       1133.27        11.52 o                         
  -2   2  10        228.19        155.94         3.04 o                         
  -1   2  10        180.00        167.28         3.85 o                         
   0   2  10         71.20         90.21         2.57 o                         
   1   2  10        178.93        157.28         4.09 o                         
   2   2  10        235.86        157.79         3.65 o                         
   3   2  10       1243.80       1090.58        12.73 o                         
   4   2  10        557.20        539.42        10.92 o                         
   5   2  10         54.51         66.65         7.32 o                         
   6   2  10       1772.83       1803.82        25.77 o                         
   7   2  10        416.02        500.24        17.41 o                         
   8   2  10          0.12         -0.82         5.47 o                         
   9   2  10         11.88          7.03         9.84 o                         
  -9   3  10          3.68          0.07         9.16 o                         
  -8   3  10         49.52         40.94        12.32 o                         
  -7   3  10        101.10        109.17        11.13 o                         
  -6   3  10       1595.12       1677.41        26.25 o                         
  -5   3  10        203.56        224.10        10.62 o                         
  -4   3  10        188.96        194.12        14.81 o                         
  -3   3  10        192.59        183.06         3.75 o                         
  -2   3  10        488.63        503.01         5.74 o                         
  -1   3  10       1312.16       1538.41         9.90 o                         
   0   3  10        507.57        544.34         7.30 o                         
   1   3  10       1316.68       1537.93        21.82 o                         
   2   3  10        482.16        490.75        10.28 o                         
   3   3  10        186.73        177.72         6.63 o                         
   4   3  10        186.23        194.35         7.86 o                         
   5   3  10        209.55        210.74         9.21 o                         
   6   3  10       1609.12       1665.47        25.26 o                         
   7   3  10        100.77         86.60        17.05 o                         
   8   3  10         49.94         39.76        10.31 o                         
   9   3  10          3.25         14.57         8.67 o                         
  -9   4  10         18.66         15.51        15.02 o                         
  -8   4  10        155.50        128.71        42.16 o                         
  -7   4  10          7.79          4.97         4.33 o                         
  -6   4  10         79.67         90.86         7.28 o                         
  -5   4  10        103.62        129.90         6.11 o                         
  -4   4  10        256.34        270.14        10.68 o                         
  -3   4  10         51.07         42.42         6.04 o                         
  -2   4  10        792.11        774.78         9.49 o                         
  -1   4  10       2404.36       2379.27        22.05 o                         
   0   4  10       1170.45       1181.22        15.01 o                         
   1   4  10       2375.81       2391.50        22.80 o                         
   2   4  10        791.16        755.20        25.06 o                         
   3   4  10         49.58         49.34         6.07 o                         
   4   4  10        251.52        262.91         8.90 o                         
   5   4  10        102.17        130.94        10.13 o                         
   6   4  10         83.55         77.52        15.69 o                         
   7   4  10          7.33         10.00         6.44 o                         
   8   4  10        155.61        158.25        28.69 o                         
   9   4  10         17.82         36.71        10.69 o                         
  -9   5  10         14.83         14.65        13.11 o                         
  -8   5  10         14.69         11.62        10.72 o                         
  -7   5  10         24.39         20.50         5.71 o                         
  -6   5  10        125.71        142.74        15.02 o                         
  -5   5  10        113.50        116.26        10.07 o                         
  -4   5  10        503.05        485.10        13.11 o                         
  -3   5  10        396.59        447.11         9.50 o                         
  -2   5  10        494.21        487.07         9.73 o                         
  -1   5  10        470.97        522.95         9.75 o                         
   0   5  10        487.05        513.24         9.93 o                         
   1   5  10        478.38        550.73         9.47 o                         
   2   5  10        483.95        470.25        12.51 o                         
   3   5  10        400.92        453.09        15.71 o                         
   4   5  10        507.85        469.68        14.43 o                         
   5   5  10        119.58        136.17        14.07 o                         
   6   5  10        124.36        143.97        13.37 o                         
   7   5  10         24.42         17.55         8.74 o                         
   8   5  10         15.13         14.92        10.09 o                         
   9   5  10         14.09         28.06        16.54 o                         
  -8   6  10         37.45         35.55        15.14 o                         
  -7   6  10         66.01         37.39        19.04 o                         
  -6   6  10         61.04         50.21        21.08 o                         
  -5   6  10        552.09        610.80        26.89 o                         
  -4   6  10        357.61        367.77        13.87 o                         
  -3   6  10        210.69        191.24         9.68 o                         
  -2   6  10        501.75        601.74        12.30 o                         
  -1   6  10         36.23         53.04         6.21 o                         
   0   6  10          8.44         13.24         4.40 o                         
   1   6  10         35.97         48.58         8.71 o                         
   2   6  10        499.27        612.08        15.91 o                         
   3   6  10        213.02        190.09        18.88 o                         
   4   6  10        354.17        362.29        18.50 o                         
   5   6  10        555.30        620.90        24.91 o                         
   6   6  10         61.52         42.71        15.69 o                         
   7   6  10         66.81         23.21        16.73 o                         
   8   6  10         37.96         30.49        13.54 o                         
  -8   7  10         30.61         22.07        14.36 o                         
  -7   7  10          3.12          8.13        10.93 o                         
  -6   7  10         54.43         31.91        15.66 o                         
  -5   7  10        273.27        267.16        48.04 o                         
  -4   7  10         51.12         44.56         7.39 o                         
  -3   7  10        149.82        190.39        12.49 o                         
  -2   7  10         60.32         54.07         7.34 o                         
  -1   7  10        465.83        497.24        13.97 o                         
   0   7  10         16.45         25.46         5.24 o                         
   1   7  10        469.66        490.02        12.11 o                         
   2   7  10         62.30         42.56        14.00 o                         
   3   7  10        147.22        169.47        19.03 o                         
   4   7  10         48.92         33.51        14.41 o                         
   5   7  10        272.37        297.91        21.07 o                         
   6   7  10         54.71         46.29        26.01 o                         
   7   7  10          3.12         -5.87         8.93 o                         
   8   7  10         29.54          9.69        17.09 o                         
  -7   8  10          6.34         -5.11        11.04 o                         
  -6   8  10          6.79          0.02         7.80 o                         
  -5   8  10         24.19         18.22         8.44 o                         
  -4   8  10         37.44         32.90         9.90 o                         
  -3   8  10         81.71         57.29        18.50 o                         
  -2   8  10         35.59         19.37         8.47 o                         
  -1   8  10        227.55        261.20        46.53 o                         
   0   8  10          2.67          8.81         5.70 o                         
   1   8  10        232.52        244.12        76.19 o                         
   2   8  10         34.51         27.60         8.94 o                         
   3   8  10         80.63         46.40        20.83 o                         
   4   8  10         35.78         19.82        12.85 o                         
   5   8  10         24.92         17.13        11.51 o                         
   6   8  10          6.93         18.04        11.74 o                         
   7   8  10          5.92          5.70        12.23 o                         
  -6   9  10         13.95         10.17        10.50 o                         
  -5   9  10         27.28         18.47         9.50 o                         
  -4   9  10          4.44          0.87         6.45 o                         
  -3   9  10         41.28         29.27        12.34 o                         
  -2   9  10          7.71          7.03         6.83 o                         
  -1   9  10         42.54         35.62         9.51 o                         
   0   9  10        125.85         16.42        10.03 o                         
   1   9  10         42.25         45.19         9.45 o                         
   2   9  10          7.38          9.20         9.21 o                         
   3   9  10         41.85         29.11        13.03 o                         
   4   9  10          4.65          8.64         8.93 o                         
   5   9  10         26.34         17.10        12.83 o                         
   6   9  10         13.66         29.18        15.35 o                         
  -5  10  10          9.49         14.77         9.77 o                         
  -4  10  10         40.65         20.45        10.66 o                         
  -3  10  10         69.22         75.57        23.71 o                         
  -2  10  10         30.32         29.63        10.92 o                         
  -1  10  10          0.89         -3.73         6.93 o                         
   0  10  10         14.81         16.00         8.28 o                         
   1  10  10          0.73         -0.29         5.87 o                         
   2  10  10         30.15         34.61        12.49 o                         
   3  10  10         69.60        110.19        16.17 o                         
   4  10  10         41.40         46.68        15.65 o                         
   5  10  10          9.42         12.59        14.01 o                         
  -4  11  10         51.12         41.09        16.90 o                         
  -3  11  10          7.74         19.75        13.62 o                         
  -2  11  10         23.99         18.88         9.98 o                         
  -1  11  10         62.67         66.61        17.39 o                         
   0  11  10         87.58         82.82        14.21 o                         
   1  11  10         62.41         70.18        20.24 o                         
   2  11  10         24.30         24.10        11.52 o                         
   3  11  10          8.11         16.18        12.78 o                         
   4  11  10         51.25         55.36        15.09 o                         
  -2  12  10          8.04          1.63         7.46 o                         
  -1  12  10          8.04         -9.27        13.35 o                         
   0  12  10          7.17         13.39        14.52 o                         
   1  12  10          7.85         15.46        13.96 o                         
   2  12  10          7.86         -2.56        13.79 o                         
   1   0  11         64.11         76.70         2.03 o                         
   2   0  11         36.03         47.43         2.69 o                         
   3   0  11       1720.70       1740.65        15.81 o                         
   4   0  11          4.16          2.80         2.96 o                         
   5   0  11        794.37        740.06        13.68 o                         
   6   0  11         95.45         60.37        11.09 o                         
   7   0  11         52.17         44.62         8.72 o                         
   8   0  11          3.83          3.12         7.27 o                         
   9   0  11         49.13         46.41        12.60 o                         
  -9   1  11         26.97         21.97        11.11 o                         
  -8   1  11        120.53        128.02        20.49 o                         
  -7   1  11         83.04         60.24        10.93 o                         
  -6   1  11        122.58        105.69        14.15 o                         
  -5   1  11        175.67        169.87         8.96 o                         
  -4   1  11        270.51        245.43        11.93 o                         
  -3   1  11         58.74         51.30         3.85 o                         
  -2   1  11      10519.24      10816.65        69.51 o                         
  -1   1  11       1215.55       1188.86        10.52 o                         
   0   1  11         38.22         33.52         2.89 o                         
   1   1  11       1208.46       1170.56        10.59 o                         
   2   1  11      10626.93      10937.55        69.99 o                         
   3   1  11         58.05         52.19         3.62 o                         
   4   1  11        265.38        260.08         8.63 o                         
   5   1  11        172.63        160.92         9.01 o                         
   6   1  11        125.00         95.80        15.52 o                         
   7   1  11         84.13         73.66        13.13 o                         
   8   1  11        117.62        125.61        19.94 o                         
   9   1  11         26.90         30.28         9.83 o                         
  -9   2  11         81.62         78.98        14.93 o                         
  -8   2  11         16.68         10.85         8.24 o                         
  -7   2  11          7.05          5.40         6.38 o                         
  -6   2  11        110.28        132.63        11.57 o                         
  -5   2  11       1000.60        955.20        17.09 o                         
  -4   2  11        554.04        519.19        10.94 o                         
  -3   2  11        627.81        584.76         8.68 o                         
  -2   2  11       1715.73       1727.55        12.94 o                         
  -1   2  11       1365.24       1399.14        16.86 o                         
   0   2  11        286.95        302.41         2.86 o                         
   1   2  11       1337.19       1365.17        12.63 o                         
   2   2  11       1720.68       1747.01        14.18 o                         
   3   2  11        621.14        578.61         9.18 o                         
   4   2  11        565.84        519.23        10.84 o                         
   5   2  11        975.59        934.24        15.77 o                         
   6   2  11        111.10        133.03        10.08 o                         
   7   2  11          7.34          4.16         6.17 o                         
   8   2  11         16.53         10.41         7.97 o                         
   9   2  11         79.15         83.62        12.16 o                         
  -9   3  11          6.59          6.48         8.93 o                         
  -8   3  11         22.72          6.03         6.78 o                         
  -7   3  11        154.88        180.35        13.86 o                         
  -6   3  11        247.91        252.98        12.91 o                         
  -5   3  11        284.89        298.25        10.05 o                         
  -4   3  11        543.75        544.59        10.93 o                         
  -3   3  11        339.42        350.40         5.35 o                         
  -2   3  11        134.81        145.42         3.58 o                         
  -1   3  11       2992.92       3275.78        19.89 o                         
   0   3  11         11.21          8.63         1.83 o                         
   1   3  11       2959.46       3215.93        24.69 o                         
   2   3  11        140.68        154.18         6.28 o                         
   3   3  11        329.40        339.28         7.55 o                         
   4   3  11        553.62        542.86        10.76 o                         
   5   3  11        281.60        288.98        10.33 o                         
   6   3  11        247.81        241.12        29.85 o                         
   7   3  11        152.41        169.98        26.10 o                         
   8   3  11         23.17         20.15         9.60 o                         
   9   3  11          6.75         12.28         8.45 o                         
  -9   4  11         84.04         58.30        21.60 o                         
  -8   4  11         20.16         12.01         9.40 o                         
  -7   4  11         96.64         71.00        18.48 o                         
  -6   4  11         62.93         59.26         5.45 o                         
  -5   4  11        799.73        830.35        11.13 o                         
  -4   4  11        951.64        973.87        15.92 o                         
  -3   4  11         38.64         40.57         4.98 o                         
  -2   4  11        203.38        257.68         5.22 o                         
  -1   4  11        525.59        500.14         6.37 o                         
   0   4  11        129.86        109.85         4.32 o                         
   1   4  11        517.53        488.14         8.29 o                         
   2   4  11        205.58        269.74         9.81 o                         
   3   4  11         39.82         48.25         6.91 o                         
   4   4  11        957.26        973.94        19.00 o                         
   5   4  11        807.68        838.11        17.28 o                         
   6   4  11         63.33         60.85        11.98 o                         
   7   4  11         96.24         91.02        13.77 o                         
   8   4  11         20.49         13.30         8.67 o                         
   9   4  11         84.73         85.82        12.91 o                         
  -9   5  11         19.79          1.12        12.84 o                         
  -8   5  11         52.75         38.55        15.58 o                         
  -7   5  11        127.28        100.22        32.13 o                         
  -6   5  11        145.36        174.18        13.70 o                         
  -5   5  11        834.00        871.95        21.08 o                         
  -4   5  11        128.27        111.77         9.60 o                         
  -3   5  11        293.11        334.57         8.03 o                         
  -2   5  11        139.04        168.47         6.70 o                         
  -1   5  11        174.76        206.07         7.07 o                         
   0   5  11         20.77         23.33         3.48 o                         
   1   5  11        182.93        214.63         7.13 o                         
   2   5  11        140.49        170.97         9.09 o                         
   3   5  11        298.13        367.62        14.64 o                         
   4   5  11        129.29        123.03        14.01 o                         
   5   5  11        839.51        854.51        22.69 o                         
   6   5  11        145.08        130.63        25.24 o                         
   7   5  11        124.35        108.09        39.29 o                         
   8   5  11         52.21         63.34        14.07 o                         
   9   5  11         19.50         17.39        10.81 o                         
  -8   6  11          2.30         -0.77         9.91 o                         
  -7   6  11         19.40         21.68        12.71 o                         
  -6   6  11         16.05         12.90         9.07 o                         
  -5   6  11         86.97         77.32         9.96 o                         
  -4   6  11        261.06        287.63        11.19 o                         
  -3   6  11         43.20         52.41         5.79 o                         
  -2   6  11        140.12        135.93         8.22 o                         
  -1   6  11        158.37        152.66         7.98 o                         
   0   6  11         18.90         14.59         4.26 o                         
   1   6  11        157.51        156.65         6.24 o                         
   2   6  11        142.68        156.86        10.15 o                         
   3   6  11         42.11         31.72        10.53 o                         
   4   6  11        254.18        249.02        16.99 o                         
   5   6  11         86.51         82.13        14.11 o                         
   6   6  11         15.32          9.49         8.88 o                         
   7   6  11         19.19         15.77        13.00 o                         
   8   6  11          2.12         -1.49         7.97 o                         
  -8   7  11         12.17         20.84        14.39 o                         
  -7   7  11         70.09         63.99        28.11 o                         
  -6   7  11        125.71        107.42        37.12 o                         
  -5   7  11         74.40         45.48         9.05 o                         
  -4   7  11        164.32        164.19        10.23 o                         
  -3   7  11        196.52        208.57        10.78 o                         
  -2   7  11          6.15          7.15         4.74 o                         
  -1   7  11         36.31         38.98         7.09 o                         
   0   7  11       1089.20       1118.60        19.70 o                         
   1   7  11         38.58         35.77         8.85 o                         
   2   7  11          5.88          9.35         6.68 o                         
   3   7  11        190.28        194.16        17.34 o                         
   4   7  11        164.24        175.58        16.48 o                         
   5   7  11         74.24         82.90        14.42 o                         
   6   7  11        124.96        143.54        19.26 o                         
   7   7  11         72.56         61.81        32.97 o                         
   8   7  11         12.18         11.82        18.77 o                         
  -7   8  11         16.30         24.22        17.18 o                         
  -6   8  11         23.99         12.36         8.30 o                         
  -5   8  11         29.94         26.66         9.07 o                         
  -4   8  11         35.84         24.07         8.98 o                         
  -3   8  11          0.84          1.86         4.93 o                         
  -2   8  11         25.94         14.33         5.78 o                         
  -1   8  11         11.91         11.83         5.43 o                         
   0   8  11         38.65         37.05         8.74 o                         
   1   8  11         11.22         11.99         4.35 o                         
   2   8  11         25.24         11.46         8.22 o                         
   3   8  11          0.91          4.68         7.64 o                         
   4   8  11         35.21         19.76        11.40 o                         
   5   8  11         29.85         42.56        15.39 o                         
   6   8  11         25.13          2.28        13.30 o                         
   7   8  11         16.54         27.40        21.19 o                         
  -6   9  11         25.50         16.74        11.50 o                         
  -5   9  11          4.74          2.32         6.32 o                         
  -4   9  11         29.56         16.94         8.71 o                         
  -3   9  11         74.87         50.79        21.83 o                         
  -2   9  11         28.76         25.66        10.09 o                         
  -1   9  11         66.50         66.38        17.75 o                         
   0   9  11        295.56        259.82        72.51 o                         
   1   9  11         65.29         49.50        26.60 o                         
   2   9  11         30.31         29.20        14.11 o                         
   3   9  11         76.60         49.52        16.27 o                         
   4   9  11         29.21         29.58        12.31 o                         
   5   9  11          4.88          0.52         8.26 o                         
   6   9  11         25.26         23.93        12.90 o                         
  -5  10  11         12.45         22.12        11.96 o                         
  -4  10  11          4.56          5.11         8.76 o                         
  -3  10  11         54.72         67.19        15.34 o                         
  -2  10  11         17.61          6.25         8.94 o                         
  -1  10  11         13.34          9.90         7.04 o                         
   0  10  11         43.38         41.46        13.79 o                         
   1  10  11         14.25          8.14         5.38 o                         
   2  10  11         17.77         17.45        10.26 o                         
   3  10  11         54.40         75.30        16.54 o                         
   4  10  11          4.50         20.05        10.68 o                         
   5  10  11         13.06         18.16        14.76 o                         
  -4  11  11          6.49          9.10         8.78 o                         
  -3  11  11          4.33         12.92        11.51 o                         
  -2  11  11         14.01         12.06        13.21 o                         
  -1  11  11        110.22        115.75        13.07 o                         
   0  11  11         31.50         30.33        11.22 o                         
   1  11  11        110.04        111.42        18.81 o                         
   2  11  11         13.74         20.39        12.12 o                         
   3  11  11          4.32         14.24        11.94 o                         
   4  11  11          6.66          5.01        11.04 o                         
  -2  12  11         13.31         13.43        10.19 o                         
  -1  12  11          5.71          0.92         8.42 o                         
   0  12  11         29.67         28.77        16.54 o                         
   1  12  11          6.06         20.29        15.44 o                         
   2  12  11         13.45         25.88        21.25 o                         
   0   0  12         89.30        112.80         3.89 o                         
   1   0  12       1333.25       1465.34        13.21 o                         
   2   0  12       2092.75       1995.59        15.40 o                         
   3   0  12        864.11        890.59         9.84 o                         
   4   0  12        208.61        199.75         7.48 o                         
   5   0  12       1888.98       1792.67        22.25 o                         
   6   0  12         33.02         26.68         6.75 o                         
   7   0  12        441.36        497.72        16.13 o                         
   8   0  12          9.00          8.13         9.89 o                         
   9   0  12         52.42         44.49        10.91 o                         
  -9   1  12         20.26         21.72         9.82 o                         
  -8   1  12         52.19         56.70        11.80 o                         
  -7   1  12        274.34        283.14        15.49 o                         
  -6   1  12        248.28        233.12        11.75 o                         
  -5   1  12         69.38         82.48         7.23 o                         
  -4   1  12        587.84        656.79        11.47 o                         
  -3   1  12         65.30         80.97         4.17 o                         
  -2   1  12        450.00        466.68         5.63 o                         
  -1   1  12        340.12        387.60         6.19 o                         
   0   1  12        161.85        173.15         4.79 o                         
   1   1  12        334.43        377.27         5.69 o                         
   2   1  12        451.82        483.61         5.99 o                         
   3   1  12         66.87         73.74         4.03 o                         
   4   1  12        606.88        664.73        11.25 o                         
   5   1  12         67.73         70.81        11.73 o                         
   6   1  12        248.71        249.27        11.62 o                         
   7   1  12        273.36        284.68        35.95 o                         
   8   1  12         52.07         54.88        12.27 o                         
   9   1  12         20.56         26.60        11.32 o                         
  -9   2  12         65.12         56.31        15.07 o                         
  -8   2  12         24.16         18.30         9.82 o                         
  -7   2  12          1.69          0.93         6.40 o                         
  -6   2  12         31.52         35.73        10.74 o                         
  -5   2  12        214.94        236.15        10.23 o                         
  -4   2  12         57.57         48.93         4.96 o                         
  -3   2  12        158.83        172.83         7.89 o                         
  -2   2  12        323.60        326.13         4.31 o                         
  -1   2  12       3216.97       3108.44        61.35 o                         
   0   2  12        134.95        156.98         3.40 o                         
   1   2  12       3218.17       3183.56        24.31 o                         
   2   2  12        330.90        325.77         4.72 o                         
   3   2  12        160.56        169.37         5.19 o                         
   4   2  12         55.48         52.23         5.46 o                         
   5   2  12        213.89        227.22         9.89 o                         
   6   2  12         32.42         39.78         7.67 o                         
   7   2  12          1.43          5.08         6.30 o                         
   8   2  12         23.48         15.94         9.25 o                         
   9   2  12         65.07         58.54        12.25 o                         
  -9   3  12         73.87         51.48        22.39 o                         
  -8   3  12         32.13         35.69        16.69 o                         
  -7   3  12         20.50         14.29         8.37 o                         
  -6   3  12        194.36        204.48        11.71 o                         
  -5   3  12       1623.70       1773.84        21.94 o                         
  -4   3  12          6.87         13.06         2.72 o                         
  -3   3  12         18.67         28.91         2.54 o                         
  -2   3  12       2257.01       2286.74        15.06 o                         
  -1   3  12        880.56        965.05         7.75 o                         
   0   3  12        390.32        333.53         5.00 o                         
   1   3  12        874.45        953.51        10.09 o                         
   2   3  12       2264.34       2283.64        25.35 o                         
   3   3  12         17.09         24.73         3.66 o                         
   4   3  12          6.39          9.59         4.10 o                         
   5   3  12       1623.23       1765.21        23.42 o                         
   6   3  12        200.12        215.58        11.88 o                         
   7   3  12         20.28         14.37         8.44 o                         
   8   3  12         31.82         27.18        11.81 o                         
   9   3  12         73.30         81.85        12.23 o                         
  -9   4  12         17.06         19.75        12.08 o                         
  -8   4  12          4.78          0.47         8.07 o                         
  -7   4  12         78.30         58.73         8.24 o                         
  -6   4  12        652.42        720.17        12.72 o                         
  -5   4  12        516.67        503.98         7.71 o                         
  -4   4  12         55.44         63.13         1.81 o                         
  -3   4  12        420.53        483.54        10.11 o                         
  -2   4  12        459.92        415.21         6.41 o                         
  -1   4  12        732.52        736.08         7.24 o                         
   0   4  12        134.35        141.65         4.76 o                         
   1   4  12        739.27        742.13        15.42 o                         
   2   4  12        438.57        396.32        12.37 o                         
   3   4  12        418.84        480.15        12.84 o                         
   4   4  12         53.06         63.77         8.13 o                         
   5   4  12        513.23        508.16        14.78 o                         
   6   4  12        655.32        712.47        17.78 o                         
   7   4  12         77.49         71.11        13.95 o                         
   8   4  12          5.23          7.03         7.82 o                         
   9   4  12         16.58         18.80        12.14 o                         
  -9   5  12         15.74          9.98        12.32 o                         
  -8   5  12         34.02         24.36        10.60 o                         
  -7   5  12        114.82         83.89        21.00 o                         
  -6   5  12        334.71        399.35        34.17 o                         
  -5   5  12        383.19        435.33        14.32 o                         
  -4   5  12        692.07        672.42        18.59 o                         
  -3   5  12        410.63        395.96         8.85 o                         
  -2   5  12        121.23        151.50         5.15 o                         
  -1   5  12        810.43        798.53        11.96 o                         
   0   5  12        982.91       1084.63        13.88 o                         
   1   5  12        801.36        780.33        11.54 o                         
   2   5  12        123.02        162.00        11.72 o                         
   3   5  12        409.58        410.46        15.29 o                         
   4   5  12        692.56        688.34        17.39 o                         
   5   5  12        383.41        411.54        16.61 o                         
   6   5  12        334.19        399.62        18.04 o                         
   7   5  12        114.84         76.41        27.32 o                         
   8   5  12         34.55         25.72        10.47 o                         
   9   5  12         16.05         14.43        10.83 o                         
  -8   6  12         11.82         12.33        14.40 o                         
  -7   6  12         12.82          7.28         9.49 o                         
  -6   6  12         38.71         40.78         9.99 o                         
  -5   6  12          2.72          3.66         5.52 o                         
  -4   6  12        106.09        136.32         8.52 o                         
  -3   6  12         40.45         53.78         6.21 o                         
  -2   6  12        235.92        305.21         8.42 o                         
  -1   6  12         72.23         72.36         5.44 o                         
   0   6  12          6.19          4.30         3.33 o                         
   1   6  12         71.86         66.09        14.88 o                         
   2   6  12        232.97        306.14        13.26 o                         
   3   6  12         40.52         48.82         9.00 o                         
   4   6  12        105.92        153.35        15.38 o                         
   5   6  12          2.94          1.92         8.24 o                         
   6   6  12         38.22         36.15        12.40 o                         
   7   6  12         12.49          3.74         8.74 o                         
   8   6  12         12.30         20.04        12.00 o                         
  -8   7  12         68.95         57.49        17.54 o                         
  -7   7  12         28.19         25.75        13.45 o                         
  -6   7  12          5.26          4.36         7.72 o                         
  -5   7  12         53.23         39.36         9.39 o                         
  -4   7  12        151.63        143.02         9.91 o                         
  -3   7  12         23.00         21.05         6.28 o                         
  -2   7  12         30.58         19.82         4.95 o                         
  -1   7  12         55.73         43.83         8.74 o                         
   0   7  12        428.22        443.78        12.74 o                         
   1   7  12         58.54         50.15        12.97 o                         
   2   7  12         30.96         16.22         7.64 o                         
   3   7  12         22.01         20.49         8.90 o                         
   4   7  12        151.59        172.31        14.44 o                         
   5   7  12         56.46         66.89        14.09 o                         
   6   7  12          5.22         13.13        11.19 o                         
   7   7  12         27.90         22.59        15.77 o                         
   8   7  12         68.90         47.48        25.54 o                         
  -7   8  12         44.08         49.21        15.22 o                         
  -6   8  12         48.36         39.35        16.19 o                         
  -5   8  12         15.05         23.76         9.69 o                         
  -4   8  12        140.27        128.37        33.42 o                         
  -3   8  12         31.88         20.24         7.67 o                         
  -2   8  12         76.53         63.13        13.94 o                         
  -1   8  12         16.48         10.70         5.47 o                         
   0   8  12         95.67         93.56        10.56 o                         
   1   8  12         16.59         12.29         6.69 o                         
   2   8  12         76.63         56.90        18.99 o                         
   3   8  12         31.14         20.90        12.66 o                         
   4   8  12        138.46        119.75        28.42 o                         
   5   8  12         15.65         35.00        13.27 o                         
   6   8  12         48.92         71.73        19.52 o                         
   7   8  12         43.60         50.93        20.39 o                         
  -6   9  12          4.79          3.61         9.55 o                         
  -5   9  12         88.31         66.40        23.10 o                         
  -4   9  12         24.04         21.41         9.08 o                         
  -3   9  12          9.90          9.57         7.70 o                         
  -2   9  12          4.97          2.01         4.46 o                         
  -1   9  12        113.21         94.93        13.73 o                         
   0   9  12        300.82        323.89        14.65 o                         
   1   9  12        113.32          1.47        15.39 o                         
   2   9  12          5.05         -1.38         7.64 o                         
   3   9  12         10.06         15.23        10.48 o                         
   4   9  12         24.71         38.93        13.78 o                         
   5   9  12         88.28        109.93        19.19 o                         
   6   9  12          5.01         11.98        12.79 o                         
  -5  10  12         12.29          4.45         9.26 o                         
  -4  10  12          8.90         13.48         9.83 o                         
  -3  10  12         10.23          3.53         8.59 o                         
  -2  10  12         16.67         19.76         7.82 o                         
  -1  10  12          5.02          8.33         5.75 o                         
   0  10  12          4.21          6.00         7.66 o                         
   1  10  12          4.96         -1.04         4.36 o                         
   2  10  12         16.55         21.21        13.18 o                         
   3  10  12         10.84         27.49        12.22 o                         
   4  10  12          9.24         29.09        11.99 o                         
   5  10  12         12.02         24.12        14.31 o                         
  -4  11  12          8.52         19.64        11.12 o                         
  -3  11  12          0.09          3.11         8.76 o                         
  -2  11  12         15.86          6.63        10.73 o                         
  -1  11  12         12.92         13.32         9.74 o                         
   0  11  12         28.33         31.68        14.76 o                         
   1  11  12         12.91         23.19        15.18 o                         
   2  11  12         15.59         10.52        10.99 o                         
   3  11  12          0.09          8.22        10.04 o                         
   4  11  12          8.22         24.22        13.52 o                         
  -1  12  12          6.86          6.32        12.12 o                         
   0  12  12          1.92         34.19        24.40 o                         
   1  12  12          6.98         28.47        18.15 o                         
   1   0  13        387.22        407.30         6.07 o                         
   2   0  13         71.93         78.61         3.51 o                         
   3   0  13        550.38        600.73         8.30 o                         
   4   0  13         34.36         48.88         5.19 o                         
   5   0  13        197.58        224.97         9.03 o                         
   6   0  13         29.62         23.98         6.85 o                         
   7   0  13         23.32         23.54         7.75 o                         
   8   0  13         16.37         14.43         9.39 o                         
   9   0  13          0.17          4.01         6.78 o                         
  -9   1  13         58.90         55.64        14.11 o                         
  -8   1  13          4.22          4.95         7.40 o                         
  -7   1  13         23.79         17.93         8.18 o                         
  -6   1  13        299.57        304.28        15.36 o                         
  -5   1  13        666.44        680.61        13.67 o                         
  -4   1  13        233.43        244.88         7.86 o                         
  -3   1  13        208.16        234.26         5.47 o                         
  -2   1  13        838.48        949.57         8.29 o                         
  -1   1  13       1064.11       1069.03        13.31 o                         
   0   1  13       1361.57       1472.82        14.39 o                         
   1   1  13       1045.87       1040.16         9.88 o                         
   2   1  13        834.30        929.27         8.40 o                         
   3   1  13        207.09        231.18         6.06 o                         
   4   1  13        233.02        238.19         7.51 o                         
   5   1  13        666.35        684.65        13.51 o                         
   6   1  13        292.09        322.97        12.32 o                         
   7   1  13         23.46         19.22         7.50 o                         
   8   1  13          4.46          3.92         7.07 o                         
   9   1  13         57.93         67.87        12.92 o                         
  -9   2  13         74.78         62.96        13.04 o                         
  -8   2  13         25.56         16.52         9.46 o                         
  -7   2  13        112.19        117.09        17.73 o                         
  -6   2  13        980.42       1088.17        20.49 o                         
  -5   2  13       1279.01       1230.38        18.87 o                         
  -4   2  13        897.56        913.57        12.86 o                         
  -3   2  13        460.17        494.91         6.67 o                         
  -2   2  13        278.84        279.59         4.61 o                         
  -1   2  13       1016.72       1057.04        12.73 o                         
   0   2  13         91.20         84.34         1.38 o                         
   1   2  13       1032.12       1074.65        12.39 o                         
   2   2  13        269.72        257.96         8.02 o                         
   3   2  13        462.93        491.21         7.88 o                         
   4   2  13        890.02        908.81        13.69 o                         
   5   2  13       1297.01       1242.03        18.53 o                         
   6   2  13        982.83       1106.60        20.21 o                         
   7   2  13        111.07        111.68        18.25 o                         
   8   2  13         25.09         21.05         9.43 o                         
   9   2  13         75.90         81.41        12.26 o                         
  -9   3  13         14.19         17.79        12.19 o                         
  -8   3  13          5.36          3.78         7.83 o                         
  -7   3  13         11.82          7.13         6.86 o                         
  -6   3  13         50.85         39.94         8.80 o                         
  -5   3  13        599.41        687.84        13.99 o                         
  -4   3  13        212.07        217.17         6.27 o                         
  -3   3  13        218.32        225.31         5.19 o                         
  -2   3  13         19.82         20.41         1.85 o                         
  -1   3  13        385.59        431.79         6.87 o                         
   0   3  13        166.22        133.70         3.39 o                         
   1   3  13        387.99        445.73         8.34 o                         
   2   3  13         17.46         25.11         4.63 o                         
   3   3  13        209.24        217.03         8.73 o                         
   4   3  13        205.53        209.83         8.04 o                         
   5   3  13        604.64        688.92        14.41 o                         
   6   3  13         51.92         45.76         7.78 o                         
   7   3  13         13.01          4.95         6.60 o                         
   8   3  13          4.79          5.22         7.26 o                         
   9   3  13         13.82         30.59        12.80 o                         
  -9   4  13         61.16         67.93        16.30 o                         
  -8   4  13         15.74         19.34         9.74 o                         
  -7   4  13         71.20         71.89        11.23 o                         
  -6   4  13         38.08         43.93         9.72 o                         
  -5   4  13        271.53        283.72         6.00 o                         
  -4   4  13        336.72        334.25         5.89 o                         
  -3   4  13         19.92         17.74         1.84 o                         
  -2   4  13        283.50        367.58         5.34 o                         
  -1   4  13        392.06        452.36         5.88 o                         
   0   4  13          0.29          0.08         1.50 o                         
   1   4  13        400.17        442.91         8.69 o                         
   2   4  13        284.82        353.69        11.17 o                         
   3   4  13         18.08         19.83         5.92 o                         
   4   4  13        332.89        348.22        14.10 o                         
   5   4  13        270.52        299.85        11.21 o                         
   6   4  13         38.89         39.61         8.29 o                         
   7   4  13         73.73         55.30        23.48 o                         
   8   4  13         16.49          6.14        10.14 o                         
   9   4  13         60.71         78.78        17.32 o                         
  -8   5  13         48.23         24.04        13.11 o                         
  -7   5  13         62.95         63.17        15.94 o                         
  -6   5  13         90.20         53.90        19.66 o                         
  -5   5  13        207.71        245.19        11.92 o                         
  -4   5  13        127.26        160.46         9.41 o                         
  -3   5  13        154.62        186.60         6.24 o                         
  -2   5  13        122.04         99.80         4.44 o                         
  -1   5  13        183.17        184.86         5.52 o                         
   0   5  13          2.27         12.92         3.60 o                         
   1   5  13        181.59        176.33         6.66 o                         
   2   5  13        123.25        105.38         8.19 o                         
   3   5  13        151.78        189.40        12.05 o                         
   4   5  13        130.31        177.59        11.98 o                         
   5   5  13        205.71        230.51        42.45 o                         
   6   5  13         92.10         69.77        20.22 o                         
   7   5  13         65.12         32.60        13.89 o                         
   8   5  13         49.03         25.06        12.12 o                         
  -8   6  13          1.51          4.41         8.73 o                         
  -7   6  13        108.96        119.62        27.36 o                         
  -6   6  13         49.72         55.00         9.88 o                         
  -5   6  13         10.26          8.71         6.29 o                         
  -4   6  13        509.21        514.02        13.00 o                         
  -3   6  13         36.81         51.36         5.73 o                         
  -2   6  13         40.19         60.59         4.89 o                         
  -1   6  13        361.15        381.14         9.00 o                         
   0   6  13       1244.40       1356.55        18.32 o                         
   1   6  13        364.89        391.65        16.38 o                         
   2   6  13         41.39         47.10        15.32 o                         
   3   6  13         35.82         69.20         9.27 o                         
   4   6  13        513.74        525.37        24.79 o                         
   5   6  13         10.64          8.31         9.61 o                         
   6   6  13         51.20         28.42        11.23 o                         
   7   6  13        108.44        110.50        30.70 o                         
   8   6  13          1.38         -2.29         7.54 o                         
  -7   7  13         27.07         37.21        14.51 o                         
  -6   7  13         17.30         26.99         9.52 o                         
  -5   7  13         52.29         40.63         8.73 o                         
  -4   7  13        308.80        350.34        12.26 o                         
  -3   7  13         36.23         17.75         5.29 o                         
  -2   7  13         46.06         39.00         6.18 o                         
  -1   7  13         52.83         49.33         5.85 o                         
   0   7  13        434.07        574.75        15.73 o                         
   1   7  13         50.16         35.04         7.69 o                         
   2   7  13         46.47         35.26        13.03 o                         
   3   7  13         34.64         18.58         9.54 o                         
   4   7  13        308.66        314.48        24.02 o                         
   5   7  13         52.78         48.64        13.77 o                         
   6   7  13         17.53         20.26        14.24 o                         
   7   7  13         25.74         43.63        20.26 o                         
  -7   8  13         13.74         21.24        11.88 o                         
  -6   8  13         26.28         24.66         9.00 o                         
  -5   8  13          0.82          2.38         5.66 o                         
  -4   8  13         28.04         26.38         7.23 o                         
  -3   8  13          3.59          4.01         4.62 o                         
  -2   8  13         24.87         20.53         5.74 o                         
  -1   8  13          7.38          3.46         4.50 o                         
   0   8  13          0.15          0.08         5.05 o                         
   1   8  13          7.73          3.28         5.09 o                         
   2   8  13         24.02         20.27         9.00 o                         
   3   8  13          4.04          2.11         7.25 o                         
   4   8  13         29.22         17.92        11.23 o                         
   5   8  13          0.83          2.02         9.14 o                         
   6   8  13         25.13         18.42        15.47 o                         
   7   8  13         13.40         16.68        17.15 o                         
  -6   9  13         11.46         31.86        11.09 o                         
  -5   9  13          5.98         11.09         9.02 o                         
  -4   9  13          0.63          7.05         6.98 o                         
  -3   9  13         45.44         40.26         8.12 o                         
  -2   9  13         18.72         24.20         7.10 o                         
  -1   9  13         91.45         88.91        18.64 o                         
   0   9  13          6.43          7.39         6.10 o                         
   1   9  13         92.94         89.80        44.89 o                         
   2   9  13         17.92          7.90        11.18 o                         
   3   9  13         45.88         26.06        15.07 o                         
   4   9  13          0.70         -2.13        10.70 o                         
   5   9  13          6.24         22.65        11.23 o                         
   6   9  13         10.92         30.24        14.99 o                         
  -5  10  13         29.30         34.86        10.90 o                         
  -4  10  13         35.45         20.26        10.67 o                         
  -3  10  13          4.79          5.34         7.86 o                         
  -2  10  13         13.45         16.18         7.62 o                         
  -1  10  13          5.68          9.73         6.55 o                         
   0  10  13          3.13         13.21         7.49 o                         
   1  10  13          6.17         -2.35        11.83 o                         
   2  10  13         13.03          7.82        10.96 o                         
   3  10  13          5.04         14.41        11.01 o                         
   4  10  13         35.23         29.43        14.82 o                         
   5  10  13         29.16         40.68        15.79 o                         
  -4  11  13          0.31         -1.16        11.28 o                         
  -3  11  13          8.71         29.08        12.44 o                         
  -2  11  13         16.35         13.13         9.87 o                         
  -1  11  13         72.66         85.33        13.11 o                         
   0  11  13         12.71         27.37        17.02 o                         
   1  11  13         73.04         58.22        45.69 o                         
   2  11  13         16.64         18.83        13.07 o                         
   3  11  13          8.76          8.09        12.11 o                         
   4  11  13          0.35        -28.52        28.52 o                         
  -1  12  13         26.83         29.75        23.33 o                         
   0  12  13          1.13          6.01        15.44 o                         
   1  12  13         26.18         10.59        32.31 o                         
   0   0  14        286.68        281.07         6.28 o                         
   1   0  14       1141.13       1176.42        11.82 o                         
   2   0  14       1263.46       1207.98        10.11 o                         
   3   0  14         54.85         43.85         3.56 o                         
   4   0  14        488.02        506.42         9.97 o                         
   5   0  14         98.16         94.22         7.55 o                         
   6   0  14       1334.09       1384.75        27.17 o                         
   7   0  14          2.95          3.17         5.91 o                         
   8   0  14         14.07         11.11         9.07 o                         
   9   0  14         43.01         39.99        10.77 o                         
  -9   1  14         31.30         21.33        12.07 o                         
  -8   1  14         37.89         29.67         9.97 o                         
  -7   1  14         86.09         91.76        15.93 o                         
  -6   1  14         81.47         83.60        15.04 o                         
  -5   1  14        129.82        139.03         8.37 o                         
  -4   1  14        156.10        178.77         6.58 o                         
  -3   1  14        242.38        274.87         6.21 o                         
  -2   1  14        481.50        456.47         5.64 o                         
  -1   1  14       1943.72       1984.48        17.42 o                         
   0   1  14       2327.35       2407.35        27.71 o                         
   1   1  14       1957.99       1993.22        17.84 o                         
   2   1  14        477.65        444.06         7.80 o                         
   3   1  14        254.74        284.05         6.21 o                         
   4   1  14        154.84        171.67         6.81 o                         
   5   1  14        131.58        132.91         9.26 o                         
   6   1  14         83.34         91.50        14.83 o                         
   7   1  14         83.08         83.88        14.56 o                         
   8   1  14         37.84         31.31         9.70 o                         
   9   1  14         31.08         44.66        11.66 o                         
  -9   2  14          7.92         23.53        10.61 o                         
  -8   2  14         26.79         17.33         9.99 o                         
  -7   2  14        146.75        127.45        23.71 o                         
  -6   2  14        570.39        647.75        16.98 o                         
  -5   2  14         73.69         69.17         7.31 o                         
  -4   2  14        814.00        837.18        12.24 o                         
  -3   2  14        207.76        235.34         5.56 o                         
  -2   2  14         26.29         28.72         3.65 o                         
  -1   2  14        858.76        862.74        11.54 o                         
   0   2  14        360.27        360.15         4.56 o                         
   1   2  14        861.49        839.49         9.48 o                         
   2   2  14         24.47         25.61         4.06 o                         
   3   2  14        210.89        237.83         6.80 o                         
   4   2  14        815.02        823.90        13.28 o                         
   5   2  14         70.38         62.67        10.83 o                         
   6   2  14        565.72        650.64        16.11 o                         
   7   2  14        145.41        129.20        19.83 o                         
   8   2  14         27.61         26.16        10.29 o                         
   9   2  14          8.40         11.90        11.91 o                         
  -9   3  14         13.80          8.52        10.20 o                         
  -8   3  14         10.27          8.66         9.00 o                         
  -7   3  14         40.43         39.13         9.49 o                         
  -6   3  14        151.71        152.82        22.05 o                         
  -5   3  14         66.06         76.10         7.32 o                         
  -4   3  14         18.84         21.13         3.29 o                         
  -3   3  14        120.64        148.66         4.18 o                         
  -2   3  14        263.79        364.45         3.33 o                         
  -1   3  14        112.50        112.92         5.40 o                         
   0   3  14        296.16        222.79         3.95 o                         
   1   3  14        117.72        110.09         4.25 o                         
   2   3  14        259.52        360.32         9.14 o                         
   3   3  14        115.70        138.95         7.97 o                         
   4   3  14         19.17         25.16         4.56 o                         
   5   3  14         64.86         69.52         9.58 o                         
   6   3  14        146.57        141.27        19.90 o                         
   7   3  14         40.68         24.73         8.95 o                         
   8   3  14         10.04         10.24         8.32 o                         
   9   3  14         14.34         16.68        10.44 o                         
  -9   4  14         30.92          8.21        11.25 o                         
  -8   4  14          3.69          0.00         7.80 o                         
  -7   4  14          8.77          6.85         4.54 o                         
  -6   4  14         27.72         18.03         5.07 o                         
  -5   4  14        182.87        201.62         5.47 o                         
  -4   4  14        107.90        102.73         4.89 o                         
  -3   4  14        618.59        667.95         8.68 o                         
  -2   4  14        688.06        660.58         7.68 o                         
  -1   4  14        263.31        285.24         3.86 o                         
   0   4  14        602.01        585.19         8.37 o                         
   1   4  14        272.71        296.65         6.45 o                         
   2   4  14        674.13        651.02        16.80 o                         
   3   4  14        617.58        658.93        14.87 o                         
   4   4  14        108.01        115.22         9.89 o                         
   5   4  14        187.74        194.16        10.45 o                         
   6   4  14         29.07          9.23         7.20 o                         
   7   4  14          9.05          5.81         7.07 o                         
   8   4  14          3.88          8.61         8.91 o                         
   9   4  14         31.63         32.10        12.02 o                         
  -8   5  14         40.31         29.16        18.01 o                         
  -7   5  14          0.19         -3.16         7.35 o                         
  -6   5  14        187.92        222.07        13.66 o                         
  -5   5  14         74.03         71.42         8.72 o                         
  -4   5  14        241.11        280.28        12.15 o                         
  -3   5  14         88.18        104.45         5.28 o                         
  -2   5  14        555.28        641.81         8.47 o                         
  -1   5  14        138.49        153.62         4.42 o                         
   0   5  14        617.82        600.53        10.48 o                         
   1   5  14        137.55        142.26         6.60 o                         
   2   5  14        570.55        664.87        14.79 o                         
   3   5  14         86.46         94.76        10.48 o                         
   4   5  14        237.53        273.11        17.20 o                         
   5   5  14         75.27         61.80        18.18 o                         
   6   5  14        185.81        203.73        21.60 o                         
   7   5  14          0.20         -2.12         6.61 o                         
   8   5  14         39.06         37.01        12.88 o                         
  -8   6  14         22.25         29.12        15.19 o                         
  -7   6  14         32.00         37.00        13.45 o                         
  -6   6  14          9.13          7.42         7.06 o                         
  -5   6  14        219.91        253.62        14.90 o                         
  -4   6  14        205.90        239.25         9.08 o                         
  -3   6  14          2.58          0.01         3.36 o                         
  -2   6  14        276.52        285.34        23.53 o                         
  -1   6  14         38.31         39.58         4.24 o                         
   0   6  14          0.01          9.91         4.21 o                         
   1   6  14         41.66         37.28         4.74 o                         
   2   6  14        276.64        289.57        12.33 o                         
   3   6  14          3.01          1.90         4.81 o                         
   4   6  14        206.39        231.94        16.92 o                         
   5   6  14        221.01        243.53        18.89 o                         
   6   6  14          9.28          5.11         8.26 o                         
   7   6  14         31.82         25.81        12.15 o                         
   8   6  14         21.64         15.04        17.52 o                         
  -7   7  14          0.33         12.63        11.30 o                         
  -6   7  14         41.06         39.99        10.67 o                         
  -5   7  14         14.63         13.16         7.05 o                         
  -4   7  14         31.39         37.32         7.50 o                         
  -3   7  14        111.21        100.24        12.64 o                         
  -2   7  14         51.92         64.47         9.98 o                         
  -1   7  14        328.96        355.66        10.71 o                         
   0   7  14         69.40         61.03        15.99 o                         
   1   7  14        322.55        344.31        15.49 o                         
   2   7  14         48.61         47.28        17.29 o                         
   3   7  14        110.74        104.79        11.83 o                         
   4   7  14         32.73         21.26        10.98 o                         
   5   7  14         14.56          8.05        11.09 o                         
   6   7  14         40.23         39.93        15.77 o                         
   7   7  14          0.34          7.29        14.82 o                         
  -7   8  14         17.50         20.20        12.67 o                         
  -6   8  14          1.33          3.77         7.71 o                         
  -5   8  14         42.65         44.24         9.54 o                         
  -4   8  14        128.94        126.66        23.97 o                         
  -3   8  14         24.93         26.16         6.32 o                         
  -2   8  14         62.34         60.49         7.39 o                         
  -1   8  14         42.41         25.34         6.26 o                         
   0   8  14        166.68        152.71        11.40 o                         
   1   8  14         40.67         23.91        10.58 o                         
   2   8  14         62.43         32.35        21.98 o                         
   3   8  14         25.03          6.40        12.44 o                         
   4   8  14        130.65        106.23        28.08 o                         
   5   8  14         44.07         36.01        13.85 o                         
   6   8  14          1.23         14.20        14.81 o                         
   7   8  14         18.00         34.29        17.80 o                         
  -6   9  14          7.56          9.67        11.36 o                         
  -5   9  14         40.30         56.03        11.39 o                         
  -4   9  14         29.24         31.76         8.73 o                         
  -3   9  14         26.39         21.76         7.75 o                         
  -2   9  14         32.38         26.39         6.80 o                         
  -1   9  14         24.68         23.14         7.14 o                         
   0   9  14          9.34          5.72         5.80 o                         
   1   9  14         25.53         10.63         7.41 o                         
   2   9  14         33.08         12.10        10.41 o                         
   3   9  14         25.64         10.56        12.12 o                         
   4   9  14         29.36         31.94        13.62 o                         
   5   9  14         41.33         41.21        16.41 o                         
   6   9  14          7.62         19.90        12.17 o                         
  -5  10  14         50.68         52.91        13.85 o                         
  -4  10  14          8.61         13.15         8.71 o                         
  -3  10  14         72.36         79.80        14.86 o                         
  -2  10  14         13.68         22.70         7.53 o                         
  -1  10  14         78.41         84.81        11.22 o                         
   0  10  14         68.66         80.89        10.38 o                         
   1  10  14         78.49         66.89        50.45 o                         
   2  10  14         13.88          2.23        12.81 o                         
   3  10  14         71.98         54.39        16.51 o                         
   4  10  14          8.42         23.23        13.79 o                         
   5  10  14         50.52         61.31        16.35 o                         
  -3  11  14         13.37         35.01        12.16 o                         
  -2  11  14         11.97         11.23         9.01 o                         
  -1  11  14         31.59         45.05        11.48 o                         
   0  11  14          1.16         34.15        17.92 o                         
   1  11  14         31.67         35.49        35.50 o                         
   2  11  14         11.84         17.98        18.25 o                         
   3  11  14         12.92         23.73        16.07 o                         
   1   0  15        638.32        577.19         7.43 o                         
   2   0  15        226.65        243.30         5.67 o                         
   3   0  15         62.25         58.07         3.87 o                         
   4   0  15        194.75        199.57         7.27 o                         
   5   0  15          7.88          9.48         5.05 o                         
   6   0  15       1073.69       1209.12        23.76 o                         
   7   0  15          5.06          5.82         6.59 o                         
   8   0  15         17.56         14.25         8.64 o                         
   9   0  15          0.90          9.24         8.66 o                         
  -9   1  15          0.25          5.66         8.08 o                         
  -8   1  15          0.30          8.84         7.60 o                         
  -7   1  15         13.12         13.04         7.24 o                         
  -6   1  15        221.34        252.14        11.86 o                         
  -5   1  15        456.72        491.28        12.31 o                         
  -4   1  15        442.55        484.24         9.35 o                         
  -3   1  15        354.34        383.03         7.52 o                         
  -2   1  15        368.22        429.04         5.31 o                         
  -1   1  15        334.34        279.04         5.89 o                         
   0   1  15        127.31        109.24         2.20 o                         
   1   1  15        352.47        306.71         6.03 o                         
   2   1  15        368.98        432.58         5.44 o                         
   3   1  15        358.17        383.58         7.50 o                         
   4   1  15        441.25        488.82        10.30 o                         
   5   1  15        458.94        486.14        12.06 o                         
   6   1  15        221.02        247.42        13.16 o                         
   7   1  15         13.15          9.31         7.76 o                         
   8   1  15          0.34          0.67         7.26 o                         
   9   1  15          0.22          4.96         9.49 o                         
  -9   2  15         26.00         17.41        10.62 o                         
  -8   2  15         25.44         18.84        10.37 o                         
  -7   2  15          2.19          4.13         7.19 o                         
  -6   2  15         43.80         36.16         9.01 o                         
  -5   2  15          0.06         -2.95         2.95 o                         
  -4   2  15        368.76        363.88         8.78 o                         
  -3   2  15         26.97         21.74         2.80 o                         
  -2   2  15        370.18        380.51        13.87 o                         
  -1   2  15          3.95          0.89         2.26 o                         
   0   2  15        233.92        351.50         7.98 o                         
   1   2  15          4.95          2.24         1.98 o                         
   2   2  15        352.34        369.57         8.34 o                         
   3   2  15         24.78         22.75         3.06 o                         
   4   2  15        365.39        364.70        10.16 o                         
   5   2  15          0.12          3.93         2.74 o                         
   6   2  15         41.47         34.03         7.66 o                         
   7   2  15          1.80          1.98         5.96 o                         
   8   2  15         26.11         33.04        11.59 o                         
   9   2  15         25.79         27.94        11.81 o                         
  -9   3  15         33.67         33.31        13.76 o                         
  -8   3  15         49.60         35.68        15.91 o                         
  -7   3  15         14.62         10.00         7.81 o                         
  -6   3  15         63.80         47.54        13.21 o                         
  -5   3  15        548.78        565.17        10.51 o                         
  -4   3  15        166.91        165.01         5.70 o                         
  -3   3  15         45.44         46.19         3.34 o                         
  -2   3  15        540.35        478.39         8.60 o                         
  -1   3  15        526.95        536.86        14.13 o                         
   0   3  15        827.95        893.27         7.78 o                         
   1   3  15        514.72        518.59         8.07 o                         
   2   3  15        536.20        473.95        10.37 o                         
   3   3  15         44.43         48.76         6.30 o                         
   4   3  15        168.56        164.59         7.14 o                         
   5   3  15        559.95        562.82        13.64 o                         
   6   3  15         64.41         45.34         8.64 o                         
   7   3  15         14.76          9.61         7.29 o                         
   8   3  15         50.34         42.23        20.76 o                         
   9   3  15         34.59         34.89        12.45 o                         
  -8   4  15          2.28         11.06         8.14 o                         
  -7   4  15        252.46        342.74        17.11 o                         
  -6   4  15         35.54         28.47         5.51 o                         
  -5   4  15          8.65          7.66         2.86 o                         
  -4   4  15        106.11        118.88         5.87 o                         
  -3   4  15        387.10        432.40         5.72 o                         
  -2   4  15        444.49        521.26         5.11 o                         
  -1   4  15        180.88        168.78         5.92 o                         
   0   4  15         58.27         51.78         2.48 o                         
   1   4  15        173.02        166.25         5.53 o                         
   2   4  15        445.17        523.27        12.05 o                         
   3   4  15        384.16        410.84        13.16 o                         
   4   4  15        108.38        111.79        11.08 o                         
   5   4  15          9.28         15.00         5.29 o                         
   6   4  15         35.70         15.05         8.86 o                         
   7   4  15        251.65        312.98        51.84 o                         
   8   4  15          2.33          4.75         8.35 o                         
  -8   5  15         22.79         26.72        17.00 o                         
  -7   5  15          7.08          3.16         8.77 o                         
  -6   5  15          4.90         12.56         7.60 o                         
  -5   5  15         40.46         37.59         8.82 o                         
  -4   5  15         78.27         82.11         8.86 o                         
  -3   5  15        578.76        502.61         8.77 o                         
  -2   5  15        111.71         99.40         3.85 o                         
  -1   5  15         59.60         54.04         3.71 o                         
   0   5  15        750.57        792.32        12.01 o                         
   1   5  15         59.35         62.00         5.77 o                         
   2   5  15        113.73        107.29         8.56 o                         
   3   5  15        578.32        518.56        20.06 o                         
   4   5  15         81.43        111.96        12.06 o                         
   5   5  15         39.90         30.38         9.65 o                         
   6   5  15          5.66          3.59         8.50 o                         
   7   5  15          7.09          3.03         8.78 o                         
   8   5  15         22.09         18.64        10.38 o                         
  -8   6  15         19.68         15.25        15.21 o                         
  -7   6  15          1.65          1.43         8.22 o                         
  -6   6  15          0.76          5.04         6.88 o                         
  -5   6  15         14.48         17.84         6.20 o                         
  -4   6  15         35.78         44.80         6.57 o                         
  -3   6  15        349.49        383.74        12.15 o                         
  -2   6  15         40.12         40.14         4.62 o                         
  -1   6  15        511.78        576.59         9.60 o                         
   0   6  15        492.60        492.37        11.07 o                         
   1   6  15        517.74        594.31        13.82 o                         
   2   6  15         39.73         38.04         7.68 o                         
   3   6  15        352.26        368.08        18.84 o                         
   4   6  15         36.57         41.30        11.30 o                         
   5   6  15         14.71         22.08        11.97 o                         
   6   6  15          0.90          1.57         8.15 o                         
   7   6  15          1.39          1.45         7.78 o                         
   8   6  15         19.70         34.84        15.14 o                         
  -7   7  15          1.43         14.32        11.29 o                         
  -6   7  15         45.34         43.96        10.93 o                         
  -5   7  15          5.15          3.63         5.41 o                         
  -4   7  15         24.05         17.44         5.91 o                         
  -3   7  15        111.15        131.52        12.87 o                         
  -2   7  15          7.49          2.65         3.39 o                         
  -1   7  15        341.31        349.05         8.95 o                         
   0   7  15          0.90          0.37         4.00 o                         
   1   7  15        341.22        356.04        10.51 o                         
   2   7  15          7.18          1.87         5.81 o                         
   3   7  15        111.06        131.55        14.44 o                         
   4   7  15         22.64         18.82         9.62 o                         
   5   7  15          4.88          3.76        11.35 o                         
   6   7  15         45.83         53.70        16.44 o                         
   7   7  15          1.33         -8.70        12.90 o                         
  -6   8  15         13.46         26.06         9.40 o                         
  -5   8  15         30.44         28.19         8.28 o                         
  -4   8  15          8.76         10.31         6.14 o                         
  -3   8  15        145.38        176.45        22.38 o                         
  -2   8  15         40.87         34.06         6.87 o                         
  -1   8  15         37.87         21.77         6.11 o                         
   0   8  15         40.95         47.51        10.80 o                         
   1   8  15         38.96         13.71        10.70 o                         
   2   8  15         40.31         13.22         9.90 o                         
   3   8  15        146.71        156.98        34.78 o                         
   4   8  15          8.69          6.28         9.88 o                         
   5   8  15         30.30         26.79        13.08 o                         
   6   8  15         13.38          1.13        15.53 o                         
  -6   9  15         48.27         63.87        12.67 o                         
  -5   9  15         21.66         22.63        10.71 o                         
  -4   9  15         40.08         35.27         9.52 o                         
  -3   9  15          1.88          3.40         5.54 o                         
  -2   9  15         41.94         27.93         6.88 o                         
  -1   9  15         42.81         55.29         7.58 o                         
   0   9  15         93.55        103.06        23.32 o                         
   1   9  15         41.82         32.71        11.97 o                         
   2   9  15         42.06         13.14        12.64 o                         
   3   9  15          2.01          4.20        10.29 o                         
   4   9  15         40.45         37.66        16.04 o                         
   5   9  15         20.80         17.86        17.02 o                         
   6   9  15         48.22         50.06        20.99 o                         
  -5  10  15         17.86         42.49        18.21 o                         
  -4  10  15          7.96         12.49         8.51 o                         
  -3  10  15          9.00         22.58         9.46 o                         
  -2  10  15         61.44         91.90        10.33 o                         
  -1  10  15         11.41         24.04         8.21 o                         
   0  10  15         12.30          9.53         7.16 o                         
   1  10  15         11.29         18.37        14.38 o                         
   2  10  15         62.41         61.44        23.69 o                         
   3  10  15          8.76         -0.98        12.78 o                         
   4  10  15          8.24         17.21        14.79 o                         
   5  10  15         17.85         31.95        23.61 o                         
  -3  11  15          8.03         16.37        11.08 o                         
  -2  11  15         21.02         32.39        11.36 o                         
  -1  11  15          8.15         11.75        10.04 o                         
   0  11  15          0.05         13.47        19.53 o                         
   1  11  15          8.52          6.72        13.04 o                         
   2  11  15         20.78         12.28        17.48 o                         
   3  11  15          7.87          0.98        13.61 o                         
   0   0  16       1759.02       1687.11        30.39 o                         
   1   0  16        506.59        537.46         7.41 o                         
   2   0  16        214.80        194.49         4.42 o                         
   3   0  16        195.77        172.14         5.28 o                         
   4   0  16        970.66       1064.30        15.91 o                         
   5   0  16         87.71         99.68         7.61 o                         
   6   0  16        207.09        234.57        30.21 o                         
   7   0  16         21.98         23.14         8.08 o                         
   8   0  16          2.57         10.56         8.21 o                         
   9   0  16         23.16         46.62        13.99 o                         
  -9   1  16          8.22          3.78         9.22 o                         
  -8   1  16          7.98         -6.56         6.56 o                         
  -7   1  16        116.08        108.01        19.47 o                         
  -6   1  16         36.64         24.26         7.08 o                         
  -5   1  16        532.26        573.85        13.14 o                         
  -4   1  16         12.76         17.54         4.05 o                         
  -3   1  16        194.14        204.55         5.18 o                         
  -2   1  16        412.97        404.79         5.04 o                         
  -1   1  16       1783.90       1755.84        31.06 o                         
   0   1  16         37.53         33.39         1.83 o                         
   1   1  16       1801.41       1878.15        19.81 o                         
   2   1  16        407.43        406.02         5.61 o                         
   3   1  16        195.01        191.54         6.05 o                         
   4   1  16         12.97         19.15         4.21 o                         
   5   1  16        530.34        551.85        14.03 o                         
   6   1  16         36.45         27.49         6.94 o                         
   7   1  16        113.02        105.89        20.47 o                         
   8   1  16          8.11          9.89         6.94 o                         
   9   1  16          8.36         23.93        10.83 o                         
  -9   2  16         16.25         11.25        11.89 o                         
  -8   2  16          1.13          0.35         6.78 o                         
  -7   2  16         40.66         26.79         9.35 o                         
  -6   2  16        154.92        175.83        15.18 o                         
  -5   2  16         27.94         30.25         5.74 o                         
  -4   2  16        151.24        175.44         5.81 o                         
  -3   2  16        165.53        192.84         4.80 o                         
  -2   2  16        564.45        646.68         9.62 o                         
  -1   2  16        350.02        355.85         8.52 o                         
   0   2  16         17.28         22.59         4.18 o                         
   1   2  16        348.43        367.36         6.84 o                         
   2   2  16        565.82        625.47        10.26 o                         
   3   2  16        164.33        198.87         6.11 o                         
   4   2  16        144.28        156.32         6.76 o                         
   5   2  16         25.72         23.15         6.14 o                         
   6   2  16        158.31        134.52        22.84 o                         
   7   2  16         40.83         25.79         8.76 o                         
   8   2  16          0.97         -3.42         6.41 o                         
   9   2  16         16.38         28.89        11.13 o                         
  -9   3  16          3.03         -3.57         8.77 o                         
  -8   3  16         29.78         18.92        10.96 o                         
  -7   3  16         31.76         30.46         8.65 o                         
  -6   3  16         19.11         14.87         7.13 o                         
  -5   3  16         60.08         63.02         6.44 o                         
  -4   3  16        303.31        311.05         7.85 o                         
  -3   3  16        639.47        686.79         8.02 o                         
  -2   3  16        868.93       1002.35        13.02 o                         
  -1   3  16        221.33        226.39         8.44 o                         
   0   3  16         17.27         32.99         4.69 o                         
   1   3  16        220.77        219.51         7.41 o                         
   2   3  16        860.08        990.85        18.59 o                         
   3   3  16        638.76        674.94        14.32 o                         
   4   3  16        304.87        312.19        10.38 o                         
   5   3  16         60.92         56.16         9.57 o                         
   6   3  16         19.08         13.71         7.91 o                         
   7   3  16         32.72          2.20         8.41 o                         
   8   3  16         28.85         32.15        10.01 o                         
   9   3  16          2.87         16.38        10.12 o                         
  -8   4  16          9.59          2.82         8.51 o                         
  -7   4  16         42.52         35.51        14.46 o                         
  -6   4  16         88.52         70.62        24.67 o                         
  -5   4  16        283.18        327.69         8.84 o                         
  -4   4  16         56.13         55.94         4.75 o                         
  -3   4  16          2.65          2.09         1.51 o                         
  -2   4  16          6.36          6.16         3.48 o                         
  -1   4  16        582.39        577.78        16.27 o                         
   0   4  16        170.85        156.06         5.08 o                         
   1   4  16        583.87        553.06        10.14 o                         
   2   4  16          6.16          5.94         4.58 o                         
   3   4  16          3.22          5.39         4.44 o                         
   4   4  16         58.31         61.07         8.93 o                         
   5   4  16        285.28        320.55        22.18 o                         
   6   4  16         89.35         46.01        23.27 o                         
   7   4  16         42.40         11.86         9.87 o                         
   8   4  16          9.78          6.54         8.91 o                         
  -8   5  16          2.72          1.26        11.19 o                         
  -7   5  16         11.74          8.42         9.70 o                         
  -6   5  16         68.06         87.12        10.44 o                         
  -5   5  16          1.38          2.09         5.15 o                         
  -4   5  16        109.57        118.98         8.26 o                         
  -3   5  16         77.07         67.28         4.73 o                         
  -2   5  16         88.55         85.19         3.46 o                         
  -1   5  16         90.40         93.02         3.46 o                         
   0   5  16        106.42        126.40         5.85 o                         
   1   5  16         90.62         77.70         6.25 o                         
   2   5  16         92.30         93.74         9.96 o                         
   3   5  16         76.87         87.57        10.04 o                         
   4   5  16        112.78        113.40        12.65 o                         
   5   5  16          1.58         -0.80         6.32 o                         
   6   5  16         70.40         77.71        19.67 o                         
   7   5  16         11.56         11.11        10.20 o                         
   8   5  16          3.05          7.53         8.78 o                         
  -8   6  16         14.89         14.51        14.04 o                         
  -7   6  16         16.05          3.35        10.55 o                         
  -6   6  16          5.33          8.22         7.45 o                         
  -5   6  16         35.93         25.40         6.73 o                         
  -4   6  16        132.52        155.05        10.32 o                         
  -3   6  16          0.70          1.34         2.92 o                         
  -2   6  16         51.72         61.15         4.66 o                         
  -1   6  16         14.09         17.95         3.58 o                         
   0   6  16         91.12         82.36         6.48 o                         
   1   6  16         12.52         11.06         4.54 o                         
   2   6  16         52.04         45.73         8.89 o                         
   3   6  16          0.64          1.63         4.93 o                         
   4   6  16        131.36        149.70        15.10 o                         
   5   6  16         33.51         33.70        12.66 o                         
   6   6  16          5.42         14.68        12.97 o                         
   7   6  16         16.17          5.63        10.29 o                         
   8   6  16         15.16         11.94        12.09 o                         
  -7   7  16          5.15         11.67        11.85 o                         
  -6   7  16        135.83        139.40        15.36 o                         
  -5   7  16         48.44         50.60         8.25 o                         
  -4   7  16         61.96         74.14        10.97 o                         
  -3   7  16        274.21        311.43         9.64 o                         
  -2   7  16        185.76        195.16         8.16 o                         
  -1   7  16         39.93         31.27         5.61 o                         
   0   7  16          4.98         11.90         5.05 o                         
   1   7  16         39.67         24.98        14.46 o                         
   2   7  16        184.93        187.63        12.86 o                         
   3   7  16        275.03        321.03        16.23 o                         
   4   7  16         60.99         56.84        13.21 o                         
   5   7  16         48.88         49.16        14.79 o                         
   6   7  16        137.54        155.20        20.68 o                         
   7   7  16          5.09         18.91        19.32 o                         
  -6   8  16          0.39         12.16         7.79 o                         
  -5   8  16          9.51         13.76         7.18 o                         
  -4   8  16         11.04         13.11         6.22 o                         
  -3   8  16         20.69         19.87         6.08 o                         
  -2   8  16         72.11         85.49        11.05 o                         
  -1   8  16         19.71         16.34         5.05 o                         
   0   8  16         15.71          4.56         5.21 o                         
   1   8  16         18.33         13.62         5.38 o                         
   2   8  16         71.64         37.30        25.17 o                         
   3   8  16         20.55         15.06        11.28 o                         
   4   8  16         10.19          6.77        11.62 o                         
   5   8  16          9.09         12.99        11.66 o                         
   6   8  16          0.44          2.14        14.32 o                         
  -5   9  16         38.73         52.17        12.06 o                         
  -4   9  16         13.00         10.55         7.24 o                         
  -3   9  16          3.86         10.48         6.57 o                         
  -2   9  16        101.54        112.42        10.18 o                         
  -1   9  16          1.61          2.68         3.36 o                         
   0   9  16         36.88         29.32         9.55 o                         
   1   9  16          1.48         -3.78         6.44 o                         
   2   9  16        102.25        114.60        41.04 o                         
   3   9  16          3.68          9.68        10.90 o                         
   4   9  16         12.60         19.92        12.65 o                         
   5   9  16         38.37         47.18        17.48 o                         
  -4  10  16          0.82          1.87         6.64 o                         
  -3  10  16         27.92         35.81        10.11 o                         
  -2  10  16          0.97         10.92         8.42 o                         
  -1  10  16         16.27         24.34         8.74 o                         
   0  10  16         70.03         78.44        10.90 o                         
   1  10  16         16.65         16.24        16.20 o                         
   2  10  16          0.93         19.33        15.30 o                         
   3  10  16         28.01         27.22        14.64 o                         
   4  10  16          0.82         -0.09        11.67 o                         
  -2  11  16         39.67         55.97        11.75 o                         
  -1  11  16         23.25         19.64        12.12 o                         
   0  11  16         84.12        103.35        28.84 o                         
   1  11  16         23.10         24.81        19.03 o                         
   2  11  16         39.66         46.19        21.89 o                         
   1   0  17         18.94         25.76         2.82 o                         
   2   0  17        564.54        567.92         7.09 o                         
   3   0  17        198.34        211.90         5.75 o                         
   4   0  17         45.90         63.15         5.78 o                         
   5   0  17         24.80         33.55         6.23 o                         
   6   0  17         67.12         58.03        11.20 o                         
   7   0  17          0.13          2.50         6.12 o                         
   8   0  17          2.20          9.21         9.00 o                         
   9   0  17          2.90         11.53        11.33 o                         
  -9   1  17          5.59         11.92        10.95 o                         
  -8   1  17         38.69         65.02        12.96 o                         
  -7   1  17         19.54         12.57         8.03 o                         
  -6   1  17          8.55          5.00         5.65 o                         
  -5   1  17        228.02        244.57         9.76 o                         
  -4   1  17        221.73        228.35         7.55 o                         
  -3   1  17        292.21        288.14         6.46 o                         
  -2   1  17       1062.41       1072.14        13.56 o                         
  -1   1  17        140.49        123.78         9.54 o                         
   0   1  17         77.45         96.35         2.97 o                         
   1   1  17        145.87        148.92         6.83 o                         
   2   1  17       1075.45       1088.41         8.96 o                         
   3   1  17        298.03        298.29         6.43 o                         
   4   1  17        221.00        226.49         9.05 o                         
   5   1  17        224.01        225.02        10.52 o                         
   6   1  17          7.71          8.50         5.61 o                         
   7   1  17         20.04          8.29         8.06 o                         
   8   1  17         38.24         58.17        12.41 o                         
   9   1  17          5.80         15.29        10.58 o                         
  -9   2  17          5.05          8.72        11.51 o                         
  -8   2  17         15.40         14.14         9.50 o                         
  -7   2  17         41.30         33.34        10.18 o                         
  -6   2  17         13.69         11.37         6.31 o                         
  -5   2  17         37.13         38.01         5.80 o                         
  -4   2  17        336.17        325.74         8.60 o                         
  -3   2  17         57.40         54.90         3.66 o                         
  -2   2  17        382.43        446.14         8.51 o                         
  -1   2  17        111.66        101.38         6.35 o                         
   0   2  17         45.93         55.73        12.35 o                         
   1   2  17        117.29        108.32         5.69 o                         
   2   2  17        378.61        440.95         9.03 o                         
   3   2  17         58.02         49.10         4.57 o                         
   4   2  17        336.22        320.08         8.57 o                         
   5   2  17         38.84         24.08         7.28 o                         
   6   2  17         12.92         10.13         6.14 o                         
   7   2  17         40.23         30.27        11.58 o                         
   8   2  17         15.34         13.69         8.76 o                         
   9   2  17          4.85         18.37        10.52 o                         
  -8   3  17         12.57         11.64         8.60 o                         
  -7   3  17         26.73         29.97        10.19 o                         
  -6   3  17         39.22         40.71         6.81 o                         
  -5   3  17         37.60         39.68         6.18 o                         
  -4   3  17         74.67         92.37         5.75 o                         
  -3   3  17        125.33        115.01         2.79 o                         
  -2   3  17        395.79        406.20        11.53 o                         
  -1   3  17         85.11         76.63         5.92 o                         
   0   3  17        220.18        211.38         7.99 o                         
   1   3  17         80.90         71.30         4.13 o                         
   2   3  17        402.72        409.26        11.14 o                         
   3   3  17        122.95        128.95         8.17 o                         
   4   3  17         76.96        100.36         5.96 o                         
   5   3  17         36.49         27.68         7.78 o                         
   6   3  17         37.72         23.57        11.01 o                         
   7   3  17         26.86          8.79         9.20 o                         
   8   3  17         12.07          8.90        10.47 o                         
  -8   4  17          1.16         -1.93         7.24 o                         
  -7   4  17          5.10          1.97         7.41 o                         
  -6   4  17         38.28         47.16         9.45 o                         
  -5   4  17        167.12        184.25         6.38 o                         
  -4   4  17        424.64        474.80         8.06 o                         
  -3   4  17        130.29        123.42         3.82 o                         
  -2   4  17        238.54        243.66         7.40 o                         
  -1   4  17        157.47        140.66        11.53 o                         
   0   4  17        111.45        134.17         3.80 o                         
   1   4  17        151.98        139.30         6.29 o                         
   2   4  17        240.50        239.72         9.37 o                         
   3   4  17        131.52        132.42         9.89 o                         
   4   4  17        423.54        460.78        18.63 o                         
   5   4  17        166.73        167.42        13.44 o                         
   6   4  17         37.98         42.08        10.60 o                         
   7   4  17          5.77          2.75         6.48 o                         
   8   4  17          1.14          7.63         7.61 o                         
  -8   5  17          1.03         -4.98         8.85 o                         
  -7   5  17         32.98         22.18        12.86 o                         
  -6   5  17        163.02        212.00        17.04 o                         
  -5   5  17         24.63         21.97         6.49 o                         
  -4   5  17         17.87         20.48         4.26 o                         
  -3   5  17        165.47        222.27         5.48 o                         
  -2   5  17        163.19        156.61         3.91 o                         
  -1   5  17        169.23        163.79         5.46 o                         
   0   5  17        997.23       1010.40        13.69 o                         
   1   5  17        171.58        157.45         6.73 o                         
   2   5  17        162.90        167.44         9.33 o                         
   3   5  17        166.63        237.29        13.07 o                         
   4   5  17         19.38         21.54         8.87 o                         
   5   5  17         25.23         16.35         8.82 o                         
   6   5  17        161.03        137.20        46.93 o                         
   7   5  17         32.25         23.66        11.64 o                         
   8   5  17          1.13          9.72         9.20 o                         
  -7   6  17          0.07          3.77         9.78 o                         
  -6   6  17         10.27         10.30         7.43 o                         
  -5   6  17         12.70         13.95         5.45 o                         
  -4   6  17         16.23         19.03         5.25 o                         
  -3   6  17         71.05         61.86         5.58 o                         
  -2   6  17         34.32         45.35         4.08 o                         
  -1   6  17        265.67        316.84         6.76 o                         
   0   6  17         25.98         39.35         5.15 o                         
   1   6  17        264.38        292.10        10.39 o                         
   2   6  17         33.40         34.56         7.98 o                         
   3   6  17         73.23         74.71         9.90 o                         
   4   6  17         15.02         13.91         9.82 o                         
   5   6  17         12.56          6.47        10.60 o                         
   6   6  17          9.98          1.12        11.27 o                         
   7   6  17          0.09          0.41         8.97 o                         
  -7   7  17          3.57          7.47         8.52 o                         
  -6   7  17         19.88         25.25         8.01 o                         
  -5   7  17         42.68         39.79         8.61 o                         
  -4   7  17          6.11          5.21         5.08 o                         
  -3   7  17         72.33         74.08         8.88 o                         
  -2   7  17         43.55         55.51         6.27 o                         
  -1   7  17          9.12          8.33         3.80 o                         
   0   7  17        245.26        250.85        10.47 o                         
   1   7  17          9.84          8.89         5.10 o                         
   2   7  17         43.06         53.82         9.41 o                         
   3   7  17         73.03         64.85        17.85 o                         
   4   7  17          6.35          2.40         9.54 o                         
   5   7  17         41.99         44.97        14.59 o                         
   6   7  17         19.04         14.77        14.48 o                         
   7   7  17          3.45         11.64        16.01 o                         
  -6   8  17          1.19          8.59        12.38 o                         
  -5   8  17          6.53         13.93         8.16 o                         
  -4   8  17         11.14          7.78         6.18 o                         
  -3   8  17         37.92         37.63         7.07 o                         
  -2   8  17        120.95        130.43         7.88 o                         
  -1   8  17         41.82         44.62         6.52 o                         
   0   8  17         78.71         88.02        18.89 o                         
   1   8  17         41.13         37.98        12.99 o                         
   2   8  17        121.19        108.76        21.68 o                         
   3   8  17         37.36         32.71        11.10 o                         
   4   8  17         11.67          9.25        10.01 o                         
   5   8  17          6.20          8.06        11.53 o                         
   6   8  17          1.37         10.22        12.73 o                         
  -5   9  17          0.72          0.48        10.61 o                         
  -4   9  17         78.81         65.43        12.07 o                         
  -3   9  17         15.49         18.87         7.64 o                         
  -2   9  17         81.39        102.48         9.64 o                         
  -1   9  17         37.62         51.80         8.75 o                         
   0   9  17         34.13         45.87        10.96 o                         
   1   9  17         37.63         35.75        30.74 o                         
   2   9  17         82.86         83.17        28.33 o                         
   3   9  17         15.80         23.92        13.08 o                         
   4   9  17         78.65         64.62        19.95 o                         
   5   9  17          0.79          4.90        10.32 o                         
  -4  10  17         28.05         31.34        17.07 o                         
  -3  10  17          3.17          1.01        12.82 o                         
  -2  10  17         21.53         25.92         9.92 o                         
  -1  10  17         14.90         24.07         7.99 o                         
   0  10  17          3.11         -4.28        11.10 o                         
   1  10  17         14.90         11.26        11.71 o                         
   2  10  17         21.75         15.49        15.44 o                         
   3  10  17          2.97         14.54        11.95 o                         
   4  10  17         28.20         36.50        16.22 o                         
  -2  11  17         23.83         42.72        16.25 o                         
  -1  11  17         11.82          5.03        10.35 o                         
   0  11  17         33.81         67.99        20.51 o                         
   1  11  17         11.47         12.19        14.88 o                         
   2  11  17         23.63         13.11        17.23 o                         
   0   0  18       2355.13       2696.56        36.69 o                         
   1   0  18         26.60         19.97         2.97 o                         
   2   0  18         10.52         13.25         2.77 o                         
   3   0  18         37.80         29.42         3.46 o                         
   4   0  18        148.16        168.03         6.82 o                         
   5   0  18        185.93        170.26         8.88 o                         
   6   0  18          5.55          4.27         5.59 o                         
   7   0  18         21.16         14.33         7.86 o                         
   8   0  18          3.91         19.16         9.70 o                         
   9   0  18          2.09          5.58        10.33 o                         
  -9   1  18          0.18          5.73        10.52 o                         
  -8   1  18         42.26         56.40        13.06 o                         
  -7   1  18          1.90          2.63         5.20 o                         
  -6   1  18          0.61         -1.33         3.73 o                         
  -5   1  18        202.39        240.98        13.49 o                         
  -4   1  18         85.48         92.48         6.32 o                         
  -3   1  18        173.27        182.12         4.98 o                         
  -2   1  18        422.81        406.00         8.25 o                         
  -1   1  18        342.93        357.80         8.73 o                         
   0   1  18       1274.84       1258.05         9.84 o                         
   1   1  18        345.46        364.72         9.76 o                         
   2   1  18        421.23        408.40         6.07 o                         
   3   1  18        176.30        181.69         6.05 o                         
   4   1  18         84.95         86.70         5.87 o                         
   5   1  18        200.62        227.09         9.84 o                         
   6   1  18          0.92          1.03         3.78 o                         
   7   1  18          2.00         -1.04         4.67 o                         
   8   1  18         41.78         53.78        14.09 o                         
   9   1  18          0.15         15.49        10.54 o                         
  -8   2  18          9.79         14.53         9.30 o                         
  -7   2  18         45.59         46.81        14.00 o                         
  -6   2  18        153.37        159.94        22.25 o                         
  -5   2  18         19.60         25.31         4.81 o                         
  -4   2  18         28.60         26.47         3.90 o                         
  -3   2  18        232.47        214.61         4.37 o                         
  -2   2  18         52.98         49.18         5.10 o                         
  -1   2  18        867.32        994.98        16.21 o                         
   0   2  18         39.28         33.26         4.39 o                         
   1   2  18        868.08       1005.46        14.73 o                         
   2   2  18         56.24         46.43         5.08 o                         
   3   2  18        234.51        218.24         4.36 o                         
   4   2  18         27.22         25.43         5.41 o                         
   5   2  18         19.67         16.42         5.92 o                         
   6   2  18        152.10        113.75        36.09 o                         
   7   2  18         47.15         19.00        13.40 o                         
   8   2  18          9.80          6.99         8.46 o                         
  -8   3  18          7.22          2.67         8.64 o                         
  -7   3  18         55.17         43.32        10.86 o                         
  -6   3  18        129.74        157.11        12.04 o                         
  -5   3  18         97.29         90.89         8.06 o                         
  -4   3  18         88.82         90.50         5.13 o                         
  -3   3  18        140.30        128.16         6.57 o                         
  -2   3  18         46.83         45.46         5.57 o                         
  -1   3  18        235.02        221.27         9.34 o                         
   0   3  18        915.12        950.31        17.36 o                         
   1   3  18        227.83        208.05         6.37 o                         
   2   3  18         48.02         47.34         6.21 o                         
   3   3  18        137.14        118.74        10.48 o                         
   4   3  18         92.89         86.86         9.30 o                         
   5   3  18         95.92         97.00        12.16 o                         
   6   3  18        131.51        129.35        25.60 o                         
   7   3  18         56.13         17.33        12.38 o                         
   8   3  18          6.90          6.84         8.18 o                         
  -8   4  18          2.71          2.04         9.21 o                         
  -7   4  18         19.02          5.93         8.75 o                         
  -6   4  18         15.41         14.48         5.37 o                         
  -5   4  18         68.20         72.25         5.98 o                         
  -4   4  18        139.45        142.51         5.27 o                         
  -3   4  18         98.58        101.95         7.71 o                         
  -2   4  18        136.06        131.12         6.13 o                         
  -1   4  18        577.93        555.24        13.58 o                         
   0   4  18        294.82        283.54        11.77 o                         
   1   4  18        577.45        565.07        12.53 o                         
   2   4  18        129.19        121.18        16.63 o                         
   3   4  18        100.92        114.96         9.77 o                         
   4   4  18        141.64        146.16        11.13 o                         
   5   4  18         67.47         80.08        10.99 o                         
   6   4  18         15.34         10.65         6.76 o                         
   7   4  18         19.55         11.58         7.56 o                         
   8   4  18          2.82          9.43         9.07 o                         
  -8   5  18          4.23          7.94        10.86 o                         
  -7   5  18          3.63         -3.96         8.62 o                         
  -6   5  18         56.92         40.52        12.07 o                         
  -5   5  18         43.23         37.23        12.53 o                         
  -4   5  18         57.12         61.13         6.14 o                         
  -3   5  18          6.72          6.12         1.78 o                         
  -2   5  18        225.22        273.30        11.59 o                         
  -1   5  18        260.97        352.90        14.29 o                         
   0   5  18         10.95          9.52         2.56 o                         
   1   5  18        262.05        321.76         8.88 o                         
   2   5  18        220.07        269.30        11.06 o                         
   3   5  18          7.52          5.62         7.28 o                         
   4   5  18         58.61         49.64        10.88 o                         
   5   5  18         45.78         57.15        10.23 o                         
   6   5  18         57.73         49.81        13.25 o                         
   7   5  18          3.65         17.64         9.75 o                         
   8   5  18          4.42          7.67        11.42 o                         
  -7   6  18          0.01          7.32         9.36 o                         
  -6   6  18         23.04         37.04        11.31 o                         
  -5   6  18         76.78         80.36         7.52 o                         
  -4   6  18         35.13         25.10         4.57 o                         
  -3   6  18        118.93        133.96         8.41 o                         
  -2   6  18        502.53        595.37        11.19 o                         
  -1   6  18        301.24        328.65        24.31 o                         
   0   6  18          0.56          7.66         3.76 o                         
   1   6  18        302.42        317.18         9.12 o                         
   2   6  18        504.43        620.11        19.08 o                         
   3   6  18        120.01        125.47        13.12 o                         
   4   6  18         35.57         29.50        10.33 o                         
   5   6  18         77.82         94.25        18.43 o                         
   6   6  18         22.02         21.29        13.87 o                         
   7   6  18          0.02          7.41        12.28 o                         
  -7   7  18          7.60         28.12        16.68 o                         
  -6   7  18         14.83         19.27        12.07 o                         
  -5   7  18         25.81         28.88         7.04 o                         
  -4   7  18        119.72         90.87        13.08 o                         
  -3   7  18          4.54          2.36         3.74 o                         
  -2   7  18        128.09        134.34        10.62 o                         
  -1   7  18         87.19        107.84         5.58 o                         
   0   7  18         75.32         79.34        13.81 o                         
   1   7  18         87.70         91.88         7.15 o                         
   2   7  18        125.05        138.20        14.91 o                         
   3   7  18          4.79          2.25         6.94 o                         
   4   7  18        118.16        100.86        26.62 o                         
   5   7  18         24.32         30.96        13.56 o                         
   6   7  18         14.55         24.85        18.63 o                         
   7   7  18          7.78         12.33        16.10 o                         
  -6   8  18         22.85         20.69        13.88 o                         
  -5   8  18         21.52         18.18        12.76 o                         
  -4   8  18         12.48          8.87         6.60 o                         
  -3   8  18         28.61         40.29         7.33 o                         
  -2   8  18         53.54         57.67         6.36 o                         
  -1   8  18         14.10         18.76         5.05 o                         
   0   8  18         39.36         36.00         7.46 o                         
   1   8  18         13.37         20.30         7.49 o                         
   2   8  18         54.83         46.46        22.72 o                         
   3   8  18         27.88         21.06        14.17 o                         
   4   8  18         12.88         -3.63        10.12 o                         
   5   8  18         21.51         19.03        12.76 o                         
   6   8  18         22.74         15.06        14.09 o                         
  -5   9  18          1.13          4.31         9.36 o                         
  -4   9  18         43.31         46.85        14.53 o                         
  -3   9  18         28.06         19.85        12.51 o                         
  -2   9  18          2.81          4.54         4.96 o                         
  -1   9  18          3.85          9.54         5.87 o                         
   0   9  18         89.34         86.83        21.15 o                         
   1   9  18          3.81          5.00         8.55 o                         
   2   9  18          2.64         -2.06         8.87 o                         
   3   9  18         28.52         37.21        12.36 o                         
   4   9  18         44.44         55.83        15.49 o                         
   5   9  18          1.23         -4.27         9.21 o                         
  -4  10  18         18.14          8.60        13.08 o                         
  -3  10  18         44.74         56.74        21.15 o                         
  -2  10  18          5.72         20.04        13.17 o                         
  -1  10  18         12.68         14.64         8.70 o                         
   0  10  18          4.68         -2.48         7.23 o                         
   1  10  18         12.21         25.75        12.95 o                         
   2  10  18          5.83          1.98        13.39 o                         
   3  10  18         45.13         48.85        17.22 o                         
   4  10  18         18.44          8.48        15.58 o                         
  -1  11  18          0.46         35.42        26.59 o                         
   0  11  18         16.66         74.20        39.54 o                         
   1  11  18          0.50         -1.22        12.03 o                         
   1   0  19        789.98        747.32         9.92 o                         
   2   0  19         58.77         72.67         5.15 o                         
   3   0  19          0.98          2.95         2.70 o                         
   4   0  19         13.98         13.24         4.04 o                         
   5   0  19         83.40        118.24         9.49 o                         
   6   0  19          8.16          7.40         6.07 o                         
   7   0  19         32.10         43.98         9.73 o                         
   8   0  19          2.24         -3.83         8.44 o                         
  -8   1  19          2.04          6.48         8.49 o                         
  -7   1  19         37.58         60.92        11.47 o                         
  -6   1  19          3.56          2.15         5.30 o                         
  -5   1  19         66.21         70.46         8.05 o                         
  -4   1  19        262.26        252.37         8.49 o                         
  -3   1  19         85.13         88.04         4.94 o                         
  -2   1  19        264.80        306.87         7.68 o                         
  -1   1  19         84.68         82.30         5.90 o                         
   0   1  19          0.29          2.85         1.28 o                         
   1   1  19         86.97         87.86         5.72 o                         
   2   1  19        264.76        303.10         9.12 o                         
   3   1  19         86.88         95.33         6.80 o                         
   4   1  19        262.77        254.36         9.32 o                         
   5   1  19         65.14         63.49        11.39 o                         
   6   1  19          3.39          1.59         5.33 o                         
   7   1  19         37.25         49.95        13.02 o                         
   8   1  19          2.22         -0.67         8.37 o                         
  -8   2  19          0.62          8.98         8.42 o                         
  -7   2  19         15.02         26.00         8.97 o                         
  -6   2  19          8.48          8.87         6.21 o                         
  -5   2  19        468.55        540.34        11.58 o                         
  -4   2  19        197.09        230.07         7.93 o                         
  -3   2  19         85.17        116.83         6.78 o                         
  -2   2  19         43.78         44.80         5.04 o                         
  -1   2  19        971.71       1003.53        18.86 o                         
   0   2  19       2057.28       2215.41        23.58 o                         
   1   2  19        972.53       1024.54        18.31 o                         
   2   2  19         44.30         44.25         4.66 o                         
   3   2  19         87.23        122.30         8.78 o                         
   4   2  19        198.94        221.64        14.65 o                         
   5   2  19        461.42        525.83        13.08 o                         
   6   2  19          8.27          7.68         6.13 o                         
   7   2  19         14.95         13.02         9.86 o                         
   8   2  19          0.51          0.07         8.44 o                         
  -8   3  19         28.73         14.89        10.32 o                         
  -7   3  19          8.80         15.69         6.36 o                         
  -6   3  19        147.11        183.26        10.70 o                         
  -5   3  19        126.57        143.27         7.36 o                         
  -4   3  19          1.80          2.38         2.46 o                         
  -3   3  19        191.89        209.27         8.87 o                         
  -2   3  19         51.72         45.84         5.29 o                         
  -1   3  19        221.18        203.38        13.59 o                         
   0   3  19        118.10        132.11         8.49 o                         
   1   3  19        219.57        226.58         7.28 o                         
   2   3  19         49.59         37.57        13.65 o                         
   3   3  19        195.45        198.40        10.02 o                         
   4   3  19          2.10          5.10         5.37 o                         
   5   3  19        125.63        134.54         8.63 o                         
   6   3  19        149.32        167.01        15.87 o                         
   7   3  19          8.25          8.29         7.91 o                         
   8   3  19         28.98         18.15         9.68 o                         
  -8   4  19          1.90          3.55        10.21 o                         
  -7   4  19          0.21          0.13         6.32 o                         
  -6   4  19          3.22          0.52         3.12 o                         
  -5   4  19        162.55        184.73         8.24 o                         
  -4   4  19        265.73        332.38         5.37 o                         
  -3   4  19         66.84         49.12         6.78 o                         
  -2   4  19          6.71          0.17         3.10 o                         
  -1   4  19        145.83        160.83         8.78 o                         
   0   4  19         52.06         46.63         7.87 o                         
   1   4  19        149.24        152.17         6.86 o                         
   2   4  19          6.13          1.96         3.45 o                         
   3   4  19         66.67         48.18         8.36 o                         
   4   4  19        263.56        329.14        14.60 o                         
   5   4  19        163.93        191.93        15.25 o                         
   6   4  19          2.86          0.72         6.46 o                         
   7   4  19          0.24          0.47         5.94 o                         
   8   4  19          1.77         11.78         9.74 o                         
  -7   5  19          1.42          5.26         7.90 o                         
  -6   5  19          9.58          3.83         7.30 o                         
  -5   5  19         91.65        112.84         9.17 o                         
  -4   5  19         67.61         71.95         5.22 o                         
  -3   5  19        472.31        487.40        15.78 o                         
  -2   5  19         34.37         49.07         7.25 o                         
  -1   5  19         31.23         39.81        12.13 o                         
   0   5  19          7.55          5.58         1.17 o                         
   1   5  19         33.01         40.68         4.50 o                         
   2   5  19         34.03         48.54         6.91 o                         
   3   5  19        472.98        477.00        16.40 o                         
   4   5  19         67.05         59.92        14.07 o                         
   5   5  19         90.71        120.57        13.04 o                         
   6   5  19          9.70          5.27         8.11 o                         
   7   5  19          1.03          1.84         9.04 o                         
  -7   6  19          5.24         14.66        14.10 o                         
  -6   6  19         86.88        118.98        17.45 o                         
  -5   6  19         23.36         10.50         5.15 o                         
  -4   6  19          7.37          6.94         4.29 o                         
  -3   6  19         69.86         68.51         3.40 o                         
  -2   6  19        165.37        181.34        11.15 o                         
  -1   6  19        249.95        249.44         9.43 o                         
   0   6  19         14.82         21.39         5.60 o                         
   1   6  19        249.70        254.34         9.67 o                         
   2   6  19        163.98        175.43        13.13 o                         
   3   6  19         71.01         67.14        10.13 o                         
   4   6  19          7.42          5.96         9.64 o                         
   5   6  19         23.17         28.21        10.78 o                         
   6   6  19         85.64        107.27        43.06 o                         
   7   6  19          5.08          7.96        11.28 o                         
  -6   7  19          4.56          6.13        10.37 o                         
  -5   7  19         35.12         38.88        13.30 o                         
  -4   7  19         14.80         11.09         4.84 o                         
  -3   7  19         55.78         58.05         5.11 o                         
  -2   7  19          6.58          7.02         3.66 o                         
  -1   7  19         13.07         10.06         3.11 o                         
   0   7  19        169.27        202.20         9.43 o                         
   1   7  19         13.66         13.40         4.58 o                         
   2   7  19          5.92          7.74         7.16 o                         
   3   7  19         57.03         49.94        13.81 o                         
   4   7  19         14.73         15.04         9.78 o                         
   5   7  19         35.06         30.43        12.72 o                         
   6   7  19          4.29          9.31        13.30 o                         
  -6   8  19          6.89         17.84        13.08 o                         
  -5   8  19         19.13         22.69        14.07 o                         
  -4   8  19         13.61          1.95         9.45 o                         
  -3   8  19          4.73          3.95         4.53 o                         
  -2   8  19         50.23         41.93         8.39 o                         
  -1   8  19         25.39         20.42         6.55 o                         
   0   8  19        125.75         54.48        41.18 o                         
   1   8  19         25.98         27.16         6.38 o                         
   2   8  19         51.00         54.19        19.97 o                         
   3   8  19          4.64          4.92         8.67 o                         
   4   8  19         14.38         17.23        10.16 o                         
   5   8  19         19.71         33.94        14.52 o                         
   6   8  19          7.30          4.50        13.08 o                         
  -5   9  19          4.57         15.89        15.56 o                         
  -4   9  19          4.91         14.41        12.29 o                         
  -3   9  19          7.37         13.14        12.07 o                         
  -2   9  19         23.22         19.40        10.51 o                         
  -1   9  19         16.17         16.50         6.53 o                         
   0   9  19         32.51         23.83        11.68 o                         
   1   9  19         16.12         16.86        11.01 o                         
   2   9  19         21.84         29.23        12.22 o                         
   3   9  19          7.30          4.00        11.76 o                         
   4   9  19          4.77          2.91        11.28 o                         
   5   9  19          4.59         13.60        14.65 o                         
  -3  10  19         16.10         32.13        15.19 o                         
  -2  10  19         10.04         10.81        11.76 o                         
  -1  10  19        101.90         97.93       101.44 o                         
   0  10  19         11.94         15.85        14.02 o                         
   1  10  19        101.69        112.31        36.96 o                         
   2  10  19         10.07         12.68        12.78 o                         
   3  10  19         16.30         14.42        15.66 o                         
   0   0  20       1856.43       1868.09        27.00 o                         
   1   0  20        401.06        397.68         8.46 o                         
   2   0  20          0.92          3.38         3.13 o                         
   3   0  20        369.62        373.04         8.00 o                         
   4   0  20        678.02        824.45        13.63 o                         
   5   0  20         35.15         31.52         7.16 o                         
   6   0  20         22.03         19.51         9.06 o                         
   7   0  20         56.24         97.29        11.70 o                         
   8   0  20          0.09         -5.80         8.24 o                         
  -8   1  20          8.54         12.30         9.45 o                         
  -7   1  20         35.95         62.83        11.67 o                         
  -6   1  20        112.90        132.08        11.86 o                         
  -5   1  20        148.58        159.64        10.71 o                         
  -4   1  20        298.15        356.51         9.46 o                         
  -3   1  20         63.62         78.26         6.10 o                         
  -2   1  20         81.67         80.08         5.67 o                         
  -1   1  20        213.58        252.16         7.01 o                         
   0   1  20        859.93        913.40         8.08 o                         
   1   1  20        211.22        249.29         8.05 o                         
   2   1  20         81.05         78.18         6.51 o                         
   3   1  20         62.70         82.09         3.67 o                         
   4   1  20        291.94        362.26         9.33 o                         
   5   1  20        151.20        176.78        11.34 o                         
   6   1  20        111.40        116.31        20.30 o                         
   7   1  20         35.36         65.38        10.57 o                         
   8   1  20          8.47          8.11        10.08 o                         
  -8   2  20         18.33         49.68        12.36 o                         
  -7   2  20          9.16          8.45         7.72 o                         
  -6   2  20         35.99         37.83         6.94 o                         
  -5   2  20         99.69         98.85         7.02 o                         
  -4   2  20         36.48         36.81         4.18 o                         
  -3   2  20         56.39         55.40         7.13 o                         
  -2   2  20         64.17         78.95         5.88 o                         
  -1   2  20         44.35         47.17         6.85 o                         
   0   2  20         27.14         47.23         5.34 o                         
   1   2  20         41.04         43.45         6.65 o                         
   2   2  20         62.70         86.23         6.59 o                         
   3   2  20         56.83         55.95         7.89 o                         
   4   2  20         37.66         33.05         7.59 o                         
   5   2  20         98.97        100.54        12.26 o                         
   6   2  20         34.73         25.04         8.08 o                         
   7   2  20          9.92          8.48         8.01 o                         
   8   2  20         17.73         14.82        11.21 o                         
  -8   3  20         16.44         19.45        10.35 o                         
  -7   3  20          2.75          8.31         5.80 o                         
  -6   3  20         11.53         10.13         5.70 o                         
  -5   3  20         24.40         28.02         4.90 o                         
  -4   3  20          1.25          1.11         2.32 o                         
  -3   3  20        110.76        109.41         7.23 o                         
  -2   3  20          1.83          1.42         3.84 o                         
  -1   3  20        413.83        454.31         9.40 o                         
   0   3  20        289.32        331.78         9.57 o                         
   1   3  20        406.61        445.46         8.29 o                         
   2   3  20          1.94          4.25         3.46 o                         
   3   3  20        112.79        118.95         9.01 o                         
   4   3  20          1.19         -1.55         5.55 o                         
   5   3  20         24.56         19.01         6.38 o                         
   6   3  20         10.80          8.21         6.51 o                         
   7   3  20          2.88          3.25         7.38 o                         
   8   3  20         16.80         12.22         9.78 o                         
  -8   4  20         44.66         60.26        25.04 o                         
  -7   4  20         25.53         19.84        13.64 o                         
  -6   4  20         99.72        114.26        14.79 o                         
  -5   4  20        150.70        190.15         7.89 o                         
  -4   4  20        358.98        308.22        11.62 o                         
  -3   4  20         48.51         41.08         6.89 o                         
  -2   4  20        449.15        471.84        12.18 o                         
  -1   4  20       1082.81       1245.26        14.99 o                         
   0   4  20          0.41         -1.80         5.03 o                         
   1   4  20       1081.23       1248.31        17.20 o                         
   2   4  20        449.29        455.10        14.86 o                         
   3   4  20         50.45         39.36         8.56 o                         
   4   4  20        364.12        349.42        14.57 o                         
   5   4  20        150.45        173.83        14.44 o                         
   6   4  20        101.78        118.51        16.13 o                         
   7   4  20         24.73         10.90         8.17 o                         
   8   4  20         44.70         48.34        15.92 o                         
  -7   5  20         10.39         24.49        15.27 o                         
  -6   5  20         54.89         57.47        12.72 o                         
  -5   5  20        153.63        182.89        24.16 o                         
  -4   5  20          8.40          8.16         3.10 o                         
  -3   5  20          8.98         22.68         7.73 o                         
  -2   5  20        115.64         99.80        11.72 o                         
  -1   5  20        455.41        496.77        25.75 o                         
   0   5  20        557.94        653.89        21.26 o                         
   1   5  20        450.02        540.78        11.81 o                         
   2   5  20        117.68        101.43         8.28 o                         
   3   5  20          8.60         18.50         7.10 o                         
   4   5  20          8.58          5.84         7.56 o                         
   5   5  20        148.01        158.23        16.65 o                         
   6   5  20         53.85         43.37        16.05 o                         
   7   5  20         10.51         16.41        13.10 o                         
  -7   6  20          4.05         10.81        14.29 o                         
  -6   6  20          0.64         -1.43        10.48 o                         
  -5   6  20         12.48         -0.17         9.62 o                         
  -4   6  20         68.65         44.15         8.58 o                         
  -3   6  20         18.08          7.24         6.66 o                         
  -2   6  20         47.82         46.11         8.28 o                         
  -1   6  20         22.33         20.85         8.23 o                         
   0   6  20        248.36        262.27        10.58 o                         
   1   6  20         22.85         29.84         4.90 o                         
   2   6  20         51.19         46.56         8.69 o                         
   3   6  20         18.30          5.49         6.61 o                         
   4   6  20         69.35         44.84        11.09 o                         
   5   6  20         13.00         19.50        12.16 o                         
   6   6  20          0.76         -2.80        10.11 o                         
   7   6  20          4.00          8.70        16.60 o                         
  -6   7  20          1.16          3.61         9.11 o                         
  -5   7  20         18.90         21.42        11.42 o                         
  -4   7  20         14.17          9.39         9.34 o                         
  -3   7  20         53.38         55.25        12.78 o                         
  -2   7  20          5.15          2.20         2.66 o                         
  -1   7  20         76.09         67.73         3.36 o                         
   0   7  20        971.82       1073.95        20.85 o                         
   1   7  20         76.25         61.97         7.61 o                         
   2   7  20          5.00          7.74         6.58 o                         
   3   7  20         52.34         37.09        12.59 o                         
   4   7  20         14.59         13.49        10.32 o                         
   5   7  20         19.49         24.81        11.79 o                         
   6   7  20          1.09          1.28        10.45 o                         
  -5   8  20          9.47          2.03        12.82 o                         
  -4   8  20         37.22         58.63        12.92 o                         
  -3   8  20          8.52         22.62        11.34 o                         
  -2   8  20         45.68         55.45        10.92 o                         
  -1   8  20         32.83         14.20         8.46 o                         
   0   8  20          7.13          8.14         6.04 o                         
   1   8  20         32.34         21.71         5.56 o                         
   2   8  20         46.22         37.58        12.66 o                         
   3   8  20          8.76          0.32         9.29 o                         
   4   8  20         37.09         36.23        15.77 o                         
   5   8  20          9.67         23.70        12.31 o                         
  -4   9  20         17.66         17.71        12.48 o                         
  -3   9  20          4.35         25.58        14.81 o                         
  -2   9  20         34.27         43.36        12.02 o                         
  -1   9  20         41.59         31.28        14.80 o                         
   0   9  20         20.93         11.38         8.02 o                         
   1   9  20         41.83         34.91        12.49 o                         
   2   9  20         34.41         46.12        18.90 o                         
   3   9  20          4.40          1.21        11.36 o                         
   4   9  20         16.82         15.26        13.82 o                         
  -3  10  20          2.05         11.26        15.23 o                         
  -2  10  20          2.35          5.27         9.43 o                         
  -1  10  20          1.67          6.53        12.45 o                         
   0  10  20          0.09         -5.94        23.33 o                         
   1  10  20          1.85         -7.66        12.64 o                         
   2  10  20          2.27         -2.88         8.84 o                         
   3  10  20          2.31         10.01        13.51 o                         
   1   0  21        642.07        742.14        14.72 o                         
   2   0  21          0.21         -0.47         1.91 o                         
   3   0  21          8.60         11.46         3.23 o                         
   4   0  21        480.84        502.39        10.79 o                         
   5   0  21        137.48        171.16         9.30 o                         
   6   0  21         37.41         67.47        11.19 o                         
   7   0  21         27.32         34.58        10.76 o                         
   8   0  21          1.56          3.11         9.10 o                         
  -8   1  21         17.73         36.90        12.82 o                         
  -7   1  21         15.59         20.10         9.32 o                         
  -6   1  21         19.32         31.12         7.95 o                         
  -5   1  21         14.16         13.37         4.76 o                         
  -4   1  21         67.05         75.04         5.31 o                         
  -3   1  21        299.90        313.66        11.44 o                         
  -2   1  21        376.93        432.07        15.31 o                         
  -1   1  21        742.15        832.84        12.98 o                         
   0   1  21        276.09        257.66         3.90 o                         
   1   1  21        730.22        836.40        15.78 o                         
   2   1  21        372.71        411.26        15.31 o                         
   3   1  21        304.02        322.03         5.66 o                         
   4   1  21         68.57         73.10         6.20 o                         
   5   1  21         13.20         12.88         6.47 o                         
   6   1  21         18.65         26.12         8.53 o                         
   7   1  21         15.19         27.00         8.97 o                         
   8   1  21         17.99         37.40        11.40 o                         
  -8   2  21          0.62          8.41        10.20 o                         
  -7   2  21          4.09         10.82         8.27 o                         
  -6   2  21         31.92         30.35         6.67 o                         
  -5   2  21         45.38         45.91         6.66 o                         
  -4   2  21        499.14        491.54        10.29 o                         
  -3   2  21          7.67          6.79         4.40 o                         
  -2   2  21        281.18        291.47         9.27 o                         
  -1   2  21         41.51         45.55         4.05 o                         
   0   2  21         14.91         34.11         5.29 o                         
   1   2  21         41.98         62.73         8.91 o                         
   2   2  21        279.85        320.40         9.61 o                         
   3   2  21          7.06          3.29         4.29 o                         
   4   2  21        502.43        492.98         9.02 o                         
   5   2  21         43.84         53.15         9.56 o                         
   6   2  21         32.73         25.46         8.92 o                         
   7   2  21          4.41          7.98         8.00 o                         
   8   2  21          0.72         11.59        10.09 o                         
  -8   3  21          7.88          6.72        13.23 o                         
  -7   3  21          2.43         -3.98         7.34 o                         
  -6   3  21         46.43         44.49         6.97 o                         
  -5   3  21        125.30        162.80         8.52 o                         
  -4   3  21        365.69        412.18        14.49 o                         
  -3   3  21        138.95        132.41         8.44 o                         
  -2   3  21        815.48        826.17        13.31 o                         
  -1   3  21       1100.85       1155.24        14.60 o                         
   0   3  21        763.65        855.78        15.40 o                         
   1   3  21       1101.45       1180.52        21.65 o                         
   2   3  21        806.14        824.79        15.44 o                         
   3   3  21        137.34        151.48        11.47 o                         
   4   3  21        362.08        389.99        15.18 o                         
   5   3  21        123.05        166.23        14.19 o                         
   6   3  21         47.75         26.21         7.80 o                         
   7   3  21          2.06          0.03         7.01 o                         
   8   3  21          7.88         14.46        12.71 o                         
  -7   4  21          0.73          1.73         9.75 o                         
  -6   4  21         19.64         16.18         6.91 o                         
  -5   4  21          0.98         -1.01         2.73 o                         
  -4   4  21        112.89        120.31        10.09 o                         
  -3   4  21        180.39        197.71        10.44 o                         
  -2   4  21         89.63         78.42         7.88 o                         
  -1   4  21         45.16         46.69         4.90 o                         
   0   4  21        424.25        534.84        15.91 o                         
   1   4  21         47.45         31.47        10.05 o                         
   2   4  21         91.58         68.92        17.07 o                         
   3   4  21        185.05        214.69        12.10 o                         
   4   4  21        115.35        124.34        12.15 o                         
   5   4  21          0.76          3.35         5.61 o                         
   6   4  21         19.71         24.33        11.06 o                         
   7   4  21          0.83          0.67         8.76 o                         
  -7   5  21         31.44         57.53        25.32 o                         
  -6   5  21          4.49         11.82         9.76 o                         
  -5   5  21          1.00          4.15         7.65 o                         
  -4   5  21         39.64         36.72         9.83 o                         
  -3   5  21        332.58        326.92        14.19 o                         
  -2   5  21         39.79         25.93        10.31 o                         
  -1   5  21          9.86          5.80         3.63 o                         
   0   5  21        601.80        649.62        19.47 o                         
   1   5  21          9.53          4.56         3.26 o                         
   2   5  21         39.13         32.22         6.69 o                         
   3   5  21        340.38        322.86        13.99 o                         
   4   5  21         40.83         34.15        10.50 o                         
   5   5  21          0.94          1.33         8.18 o                         
   6   5  21          4.67          5.73         9.46 o                         
   7   5  21         30.97         43.20        16.63 o                         
  -6   6  21         19.47         24.70        13.34 o                         
  -5   6  21          9.01         10.77         9.31 o                         
  -4   6  21        119.77        113.90        28.31 o                         
  -3   6  21         20.05         12.90         8.20 o                         
  -2   6  21         18.02         13.29         6.14 o                         
  -1   6  21        101.52        119.98         8.02 o                         
   0   6  21         12.67         -0.57         6.43 o                         
   1   6  21         98.98        106.73        16.33 o                         
   2   6  21         17.78          4.51         6.28 o                         
   3   6  21         21.22          7.37         7.20 o                         
   4   6  21        119.30         62.25        33.15 o                         
   5   6  21          8.85         12.06        11.57 o                         
   6   6  21         20.27         22.07        13.91 o                         
  -6   7  21         55.87         90.78        18.74 o                         
  -5   7  21         70.50         62.84        19.50 o                         
  -4   7  21         29.62         29.34        10.62 o                         
  -3   7  21         65.35         82.59        14.16 o                         
  -2   7  21         93.72         98.81        10.80 o                         
  -1   7  21         39.40         37.26        14.80 o                         
   0   7  21        135.39        169.04         9.44 o                         
   1   7  21         38.07         50.30         7.51 o                         
   2   7  21         94.20         86.90        27.79 o                         
   3   7  21         63.49         53.68        14.67 o                         
   4   7  21         29.39         17.63        10.62 o                         
   5   7  21         69.86         35.23        22.54 o                         
   6   7  21         56.44         90.89        20.05 o                         
  -5   8  21         25.26         42.43        17.82 o                         
  -4   8  21         22.38         22.15        13.84 o                         
  -3   8  21         30.75         48.38        12.40 o                         
  -2   8  21          0.85         -3.09         6.55 o                         
  -1   8  21         43.12         26.75        15.32 o                         
   0   8  21          0.13          1.60         3.92 o                         
   1   8  21         43.71         44.54         9.93 o                         
   2   8  21          1.00          8.05         7.50 o                         
   3   8  21         31.05         28.88        15.11 o                         
   4   8  21         21.90         17.06        12.38 o                         
   5   8  21         24.60         42.16        16.24 o                         
  -4   9  21          1.69          1.45        10.33 o                         
  -3   9  21         13.01         24.14        14.71 o                         
  -2   9  21         13.31          9.27        11.36 o                         
  -1   9  21         30.84         31.73        18.78 o                         
   0   9  21         16.76          7.29         8.18 o                         
   1   9  21         31.49         32.97        14.99 o                         
   2   9  21         13.38         22.77         9.53 o                         
   3   9  21         13.45         18.79        13.59 o                         
   4   9  21          1.67          7.06        12.09 o                         
  -2  10  21         61.73         34.24        48.69 o                         
  -1  10  21          1.91          1.43        11.34 o                         
   0  10  21         43.23         56.07        35.20 o                         
   1  10  21          1.88          9.18        15.47 o                         
   2  10  21         61.54         50.52        48.34 o                         
   0   0  22        259.66        295.89        10.35 o                         
   1   0  22          1.87          5.03         2.06 o                         
   2   0  22          9.29          8.90         2.34 o                         
   3   0  22        643.35        702.14        13.39 o                         
   4   0  22        179.36        157.52         6.80 o                         
   5   0  22         54.58         57.67         7.42 o                         
   6   0  22         37.04         38.77         8.97 o                         
   7   0  22         19.72         25.88         9.79 o                         
   8   0  22          6.08         12.72         9.63 o                         
  -8   1  22          1.96         -3.41         9.76 o                         
  -7   1  22         16.41         40.46        10.11 o                         
  -6   1  22         54.82         64.64         9.20 o                         
  -5   1  22         64.42         80.69         7.93 o                         
  -4   1  22         29.19         26.45         5.11 o                         
  -3   1  22        385.62        384.25        10.44 o                         
  -2   1  22        242.66        256.40         8.94 o                         
  -1   1  22       1350.07       1532.18        15.87 o                         
   0   1  22       1445.65       1629.00        12.47 o                         
   1   1  22       1351.44       1538.51        22.17 o                         
   2   1  22        246.83        265.80        13.25 o                         
   3   1  22        380.37        360.27         6.89 o                         
   4   1  22         31.10         26.78         4.29 o                         
   5   1  22         65.15         75.10         7.91 o                         
   6   1  22         54.23         61.21         9.29 o                         
   7   1  22         17.29         28.73        10.97 o                         
   8   1  22          1.87         12.16         8.75 o                         
  -8   2  22          0.11         -0.71        11.64 o                         
  -7   2  22         29.98         36.07         8.67 o                         
  -6   2  22         57.77         72.79         7.98 o                         
  -5   2  22         79.97         93.59         6.92 o                         
  -4   2  22         24.54         19.13         4.37 o                         
  -3   2  22        152.20        211.82         8.91 o                         
  -2   2  22         49.47         47.02         6.46 o                         
  -1   2  22        834.66        900.85        13.24 o                         
   0   2  22       1339.22       1542.61        19.79 o                         
   1   2  22        834.54        899.12        18.07 o                         
   2   2  22         49.37         49.28         6.07 o                         
   3   2  22        148.17        190.40        11.87 o                         
   4   2  22         22.93         24.62         7.37 o                         
   5   2  22         80.60         90.24        11.36 o                         
   6   2  22         57.63         48.68        14.15 o                         
   7   2  22         29.30         29.90         9.41 o                         
   8   2  22          0.10         19.60        12.71 o                         
  -7   3  22         41.01         47.87        15.76 o                         
  -6   3  22          0.35          4.98         4.26 o                         
  -5   3  22          7.37          6.00         4.40 o                         
  -4   3  22        219.87        233.61        11.27 o                         
  -3   3  22         14.03         11.13         5.61 o                         
  -2   3  22        109.63        102.63         6.58 o                         
  -1   3  22         49.28         53.13         7.13 o                         
   0   3  22        439.48        551.07        13.29 o                         
   1   3  22         46.67         39.93        11.55 o                         
   2   3  22        112.36        108.93        19.83 o                         
   3   3  22         15.56         10.09         5.67 o                         
   4   3  22        220.61        227.02        12.94 o                         
   5   3  22          7.71         10.35         7.57 o                         
   6   3  22          0.26          0.31         4.90 o                         
   7   3  22         40.58         36.48        14.35 o                         
  -7   4  22         38.56         28.56        15.87 o                         
  -6   4  22         16.90         22.14        11.55 o                         
  -5   4  22         76.92         91.12        10.51 o                         
  -4   4  22         51.96         51.52         8.19 o                         
  -3   4  22         28.46         16.64         8.16 o                         
  -2   4  22         29.99         28.82         8.73 o                         
  -1   4  22          5.41         13.65         2.79 o                         
   0   4  22        183.23        196.03        12.57 o                         
   1   4  22          6.62         16.37         5.24 o                         
   2   4  22         29.54         42.77         8.27 o                         
   3   4  22         29.01         16.44         6.89 o                         
   4   4  22         50.86         48.20         9.43 o                         
   5   4  22         73.35         89.51        13.16 o                         
   6   4  22         16.06         20.22        11.18 o                         
   7   4  22         38.92         34.71        13.08 o                         
  -7   5  22          9.57          0.84        18.27 o                         
  -6   5  22         15.82         24.49        11.53 o                         
  -5   5  22        101.24        102.53        13.54 o                         
  -4   5  22        128.25        102.56        24.54 o                         
  -3   5  22          6.95          6.10         6.53 o                         
  -2   5  22        262.96        283.60        26.15 o                         
  -1   5  22        269.67        264.72        10.49 o                         
   0   5  22          1.96          6.19         6.05 o                         
   1   5  22        273.70        274.77         8.02 o                         
   2   5  22        262.84        324.58        11.95 o                         
   3   5  22          6.75          5.27         6.19 o                         
   4   5  22        127.60         63.04        30.92 o                         
   5   5  22        103.49         93.18        15.27 o                         
   6   5  22         17.02         20.43        12.13 o                         
   7   5  22          9.59         14.67        11.38 o                         
  -6   6  22         17.32         23.09        12.67 o                         
  -5   6  22         52.71         47.94        15.68 o                         
  -4   6  22         34.97         26.99        12.10 o                         
  -3   6  22         11.35         16.50         7.48 o                         
  -2   6  22         41.10         50.81         9.50 o                         
  -1   6  22        237.93        302.86        10.35 o                         
   0   6  22          0.05          2.36         6.77 o                         
   1   6  22        237.41        289.99        10.16 o                         
   2   6  22         40.77         29.27        13.73 o                         
   3   6  22         11.68          4.08         7.23 o                         
   4   6  22         35.53         12.51         9.46 o                         
   5   6  22         50.48         40.10        19.27 o                         
   6   6  22         16.98         22.89        14.48 o                         
  -6   7  22         39.89         59.15        18.07 o                         
  -5   7  22         53.60         42.86        18.47 o                         
  -4   7  22         13.70         14.70         8.57 o                         
  -3   7  22         27.85         26.40         9.21 o                         
  -2   7  22         26.76         27.69         8.82 o                         
  -1   7  22        113.25        124.64        14.30 o                         
   0   7  22         34.85         57.69         8.03 o                         
   1   7  22        110.80         92.57        18.34 o                         
   2   7  22         26.34         11.45         8.27 o                         
   3   7  22         27.76         10.89         9.08 o                         
   4   7  22         14.10         -2.22         9.00 o                         
   5   7  22         52.75         34.40        22.05 o                         
   6   7  22         39.68         69.92        20.76 o                         
  -5   8  22         30.48         17.16        18.63 o                         
  -4   8  22         25.80         35.36        12.43 o                         
  -3   8  22          1.62          1.66         9.29 o                         
  -2   8  22         19.01         15.19        10.33 o                         
  -1   8  22         10.25          7.19         8.66 o                         
   0   8  22         29.16         14.18        13.73 o                         
   1   8  22         10.02          1.78         5.88 o                         
   2   8  22         19.03         18.79         8.92 o                         
   3   8  22          1.55          9.37         9.63 o                         
   4   8  22         25.65         20.51        14.03 o                         
   5   8  22         31.50         32.33        15.93 o                         
  -3   9  22         58.27         73.54        22.69 o                         
  -2   9  22          8.27          7.88        15.98 o                         
  -1   9  22          7.23         21.36        12.56 o                         
   0   9  22          3.66          5.64        14.11 o                         
   1   9  22          7.72         -2.48        10.77 o                         
   2   9  22          7.91         23.15        13.60 o                         
   3   9  22         58.59         53.87        23.52 o                         
  -1  10  22         20.64         48.31        29.91 o                         
   0  10  22         61.79         93.73        39.86 o                         
   1  10  22         20.42          2.50        19.78 o                         
   1   0  23        152.88        134.35         4.39 o                         
   2   0  23        421.29        452.51        10.18 o                         
   3   0  23         27.88         24.07         5.61 o                         
   4   0  23          6.47          7.20         3.68 o                         
   5   0  23         17.05         22.52         5.98 o                         
   6   0  23        106.15        143.27        11.65 o                         
   7   0  23          2.60         10.00         8.14 o                         
   8   0  23          0.71          8.73        10.39 o                         
  -8   1  23         17.29         41.58        14.52 o                         
  -7   1  23          5.06         -1.75         7.27 o                         
  -6   1  23          9.37          9.59         6.42 o                         
  -5   1  23        138.47        144.58         9.04 o                         
  -4   1  23         35.61         34.83         4.85 o                         
  -3   1  23        165.05        224.72         8.99 o                         
  -2   1  23         20.63         19.59         4.87 o                         
  -1   1  23        151.47        193.47         6.48 o                         
   0   1  23        727.72        801.33         8.27 o                         
   1   1  23        150.32        175.78        10.52 o                         
   2   1  23         20.68         18.82         7.15 o                         
   3   1  23        161.32        210.40        10.55 o                         
   4   1  23         34.85         37.02         5.37 o                         
   5   1  23        134.57        155.82         8.91 o                         
   6   1  23          9.63         19.63         8.67 o                         
   7   1  23          5.03         10.93         7.07 o                         
   8   1  23         17.00         27.12        16.04 o                         
  -7   2  23         36.32         44.56        11.04 o                         
  -6   2  23         26.86         29.09         6.43 o                         
  -5   2  23         96.22        102.88         8.17 o                         
  -4   2  23         39.03         48.64         7.66 o                         
  -3   2  23        433.94        451.00        12.99 o                         
  -2   2  23        220.00        249.57         8.45 o                         
  -1   2  23         87.74        102.67         3.83 o                         
   0   2  23       1570.74       1670.01        21.57 o                         
   1   2  23         90.37         96.03        11.11 o                         
   2   2  23        217.52        242.59         9.61 o                         
   3   2  23        436.80        451.91        14.32 o                         
   4   2  23         38.89         39.00         8.86 o                         
   5   2  23         96.73        111.31         7.46 o                         
   6   2  23         26.17         16.80         7.20 o                         
   7   2  23         35.31         69.58        15.64 o                         
  -7   3  23         11.38         19.60        13.28 o                         
  -6   3  23         13.12         14.16         7.68 o                         
  -5   3  23         26.10         21.19         8.31 o                         
  -4   3  23         63.34         65.17         8.03 o                         
  -3   3  23         21.29         15.89         5.51 o                         
  -2   3  23        115.76        120.49        10.29 o                         
  -1   3  23        431.98        509.59         8.01 o                         
   0   3  23          1.66         12.37         5.30 o                         
   1   3  23        441.50        546.41        15.33 o                         
   2   3  23        115.34        125.87         8.48 o                         
   3   3  23         21.13         15.08         6.21 o                         
   4   3  23         67.23         66.86         9.76 o                         
   5   3  23         27.91         22.62        10.06 o                         
   6   3  23         13.36         24.10        11.92 o                         
   7   3  23         11.21          9.69        12.13 o                         
  -7   4  23         37.06         67.39        20.05 o                         
  -6   4  23          1.04          0.97         8.53 o                         
  -5   4  23         73.07         70.44         8.73 o                         
  -4   4  23         37.55         25.48         8.01 o                         
  -3   4  23        219.91        252.08        10.14 o                         
  -2   4  23         40.53         22.26         6.18 o                         
  -1   4  23        142.84        164.84         4.39 o                         
   0   4  23         19.58          6.34         5.04 o                         
   1   4  23        143.37        175.40        17.29 o                         
   2   4  23         41.91         40.14         9.39 o                         
   3   4  23        222.32        258.16        14.56 o                         
   4   4  23         37.97         21.13        13.58 o                         
   5   4  23         72.38         62.51        12.20 o                         
   6   4  23          0.98          4.99         8.32 o                         
   7   4  23         37.60         49.30        17.56 o                         
  -6   5  23         28.15         26.91        12.80 o                         
  -5   5  23         48.16         40.97        13.32 o                         
  -4   5  23         83.60         83.40        21.63 o                         
  -3   5  23         26.24         30.38         9.64 o                         
  -2   5  23          1.22         -2.65         3.98 o                         
  -1   5  23        163.82        198.50        13.60 o                         
   0   5  23        457.79        527.60        17.94 o                         
   1   5  23        163.48        126.93        79.24 o                         
   2   5  23          1.13          0.04         3.87 o                         
   3   5  23         26.52         12.97         8.75 o                         
   4   5  23         80.75         88.17        26.22 o                         
   5   5  23         47.85         29.36        16.07 o                         
   6   5  23         26.84         25.44        12.03 o                         
  -6   6  23         20.46         25.72        13.07 o                         
  -5   6  23         56.39         39.97        13.05 o                         
  -4   6  23         16.86         20.26         9.02 o                         
  -3   6  23         44.31         51.48        16.22 o                         
  -2   6  23         26.45          9.76         6.66 o                         
  -1   6  23         34.27         35.20        11.75 o                         
   0   6  23          0.07         -0.24         5.66 o                         
   1   6  23         35.12         40.07         9.51 o                         
   2   6  23         26.66         19.30         7.37 o                         
   3   6  23         43.67         39.49        22.83 o                         
   4   6  23         16.82          7.72         8.98 o                         
   5   6  23         56.32         29.06        18.48 o                         
   6   6  23         20.10         22.51        14.71 o                         
  -5   7  23         44.67         49.07        16.32 o                         
  -4   7  23          8.37         10.39        12.27 o                         
  -3   7  23         18.36         30.54         9.41 o                         
  -2   7  23          3.60          1.50         6.54 o                         
  -1   7  23         38.81         20.83        11.91 o                         
   0   7  23         93.46         64.83        30.41 o                         
   1   7  23         39.35         22.64         9.35 o                         
   2   7  23          3.83          2.77         5.12 o                         
   3   7  23         18.92          6.34        10.03 o                         
   4   7  23          9.04          2.07         9.36 o                         
   5   7  23         45.42         25.42        17.02 o                         
  -4   8  23          5.34          7.04        10.22 o                         
  -3   8  23         28.76         46.58        14.53 o                         
  -2   8  23         67.96         61.86        27.41 o                         
  -1   8  23         34.35         35.14        18.36 o                         
   0   8  23         34.16         27.43        16.88 o                         
   1   8  23         33.58         38.68        20.57 o                         
   2   8  23         66.68         48.95        22.35 o                         
   3   8  23         28.80          5.29        11.76 o                         
   4   8  23          5.44          3.16         9.79 o                         
  -3   9  23          2.05         18.34        16.69 o                         
  -2   9  23         22.75         21.90        26.08 o                         
  -1   9  23         22.60         -3.74        12.93 o                         
   0   9  23          6.84         10.85        16.25 o                         
   1   9  23         21.91         20.02        13.34 o                         
   2   9  23         23.01         10.56        13.53 o                         
   3   9  23          2.16         -0.01        18.48 o                         
   0   0  24       3734.11       4756.77        62.99 o                         
   1   0  24        262.01        256.47         5.11 o                         
   2   0  24         20.94         32.80         3.31 o                         
   3   0  24         41.38         29.79         4.69 o                         
   4   0  24         17.64         14.80         4.80 o                         
   5   0  24          0.81          5.73         5.06 o                         
   6   0  24         94.51        125.68        10.05 o                         
   7   0  24          8.95         16.30         9.14 o                         
  -7   1  24         55.74         91.89        13.74 o                         
  -6   1  24          5.65         12.64         7.49 o                         
  -5   1  24         20.17         22.88         5.41 o                         
  -4   1  24        341.01        397.03        12.70 o                         
  -3   1  24         13.19         25.80         5.65 o                         
  -2   1  24        323.70        323.73         9.34 o                         
  -1   1  24         93.22        108.63         6.20 o                         
   0   1  24         93.30         86.67         3.48 o                         
   1   1  24         92.56        106.82         8.90 o                         
   2   1  24        328.03        322.50        15.81 o                         
   3   1  24         12.61         25.18         6.80 o                         
   4   1  24        343.53        373.60         9.25 o                         
   5   1  24         19.87         25.41         5.53 o                         
   6   1  24          5.39         17.35         7.23 o                         
   7   1  24         55.99         72.83        16.93 o                         
  -7   2  24          7.42         12.89         9.57 o                         
  -6   2  24          6.02          5.88         9.88 o                         
  -5   2  24          3.10          7.04         4.14 o                         
  -4   2  24         25.76         63.26         8.32 o                         
  -3   2  24         46.01         32.53         6.32 o                         
  -2   2  24         86.67         81.08         6.46 o                         
  -1   2  24        109.60        146.63         5.23 o                         
   0   2  24         78.12         67.64         7.44 o                         
   1   2  24        105.73        137.53        13.11 o                         
   2   2  24         87.53         85.66         9.63 o                         
   3   2  24         47.62         35.29         8.46 o                         
   4   2  24         26.01         50.90         8.31 o                         
   5   2  24          2.70          1.91         4.18 o                         
   6   2  24          6.55         18.37        10.36 o                         
   7   2  24          7.53         26.60        12.72 o                         
  -7   3  24          0.54         -4.75        11.77 o                         
  -6   3  24         56.34         70.96        10.37 o                         
  -5   3  24         26.34         30.20         9.06 o                         
  -4   3  24         24.78         31.37         8.15 o                         
  -3   3  24         34.93         37.99         7.28 o                         
  -2   3  24        443.72        516.12        14.99 o                         
  -1   3  24         17.93         17.88         3.91 o                         
   0   3  24        458.51        420.62        12.35 o                         
   1   3  24         16.87         17.92         6.93 o                         
   2   3  24        440.81        539.31        13.53 o                         
   3   3  24         34.78         37.70         8.81 o                         
   4   3  24         24.32         32.13         9.25 o                         
   5   3  24         26.57         34.60        10.24 o                         
   6   3  24         55.59         75.22        13.73 o                         
   7   3  24          0.53          7.61        10.36 o                         
  -7   4  24          5.05         11.22        14.05 o                         
  -6   4  24         50.53         71.46        15.37 o                         
  -5   4  24         75.47         83.22        13.08 o                         
  -4   4  24         61.82         39.21        10.38 o                         
  -3   4  24         72.76         54.99        21.16 o                         
  -2   4  24         76.08         29.12        16.03 o                         
  -1   4  24        174.79        180.35        34.02 o                         
   0   4  24         64.12         33.19         8.57 o                         
   1   4  24        177.23        178.97        57.61 o                         
   2   4  24         76.12         54.26        20.42 o                         
   3   4  24         72.40         64.09        15.38 o                         
   4   4  24         61.45         67.04        11.44 o                         
   5   4  24         78.58         62.56        20.79 o                         
   6   4  24         49.73         47.05        15.61 o                         
   7   4  24          5.13          1.19        10.21 o                         
  -6   5  24         74.14         97.98        27.56 o                         
  -5   5  24          2.73         -0.10         7.28 o                         
  -4   5  24         23.59         23.13        10.15 o                         
  -3   5  24         17.50         13.30         6.79 o                         
  -2   5  24         65.25         84.31        17.25 o                         
  -1   5  24         50.40         50.55        11.61 o                         
   0   5  24         21.35         30.54        10.05 o                         
   1   5  24         51.83         15.34        13.84 o                         
   2   5  24         62.05         73.29        27.95 o                         
   3   5  24         17.02          2.62         6.87 o                         
   4   5  24         24.05         24.72        10.84 o                         
   5   5  24          2.90         -4.11         8.34 o                         
   6   5  24         73.18        109.80        21.76 o                         
  -6   6  24          8.96          6.96        13.31 o                         
  -5   6  24         28.92         29.75        11.88 o                         
  -4   6  24         17.19         13.01         8.94 o                         
  -3   6  24         20.72         22.25         8.18 o                         
  -2   6  24         26.44         26.80         9.65 o                         
  -1   6  24          8.23         10.31         9.84 o                         
   0   6  24         21.77         15.65        10.88 o                         
   1   6  24          9.08          6.76         5.40 o                         
   2   6  24         26.02         26.90        13.76 o                         
   3   6  24         20.05          4.00         7.85 o                         
   4   6  24         17.49          3.03        10.96 o                         
   5   6  24         28.47         25.16        15.10 o                         
   6   6  24          8.87         13.78        13.76 o                         
  -5   7  24         10.14         14.55        14.08 o                         
  -4   7  24         10.84         11.24         9.81 o                         
  -3   7  24          9.74          7.81         9.03 o                         
  -2   7  24          0.62         -8.96        11.17 o                         
  -1   7  24         30.80         27.04        14.95 o                         
   0   7  24         21.03         12.35         8.36 o                         
   1   7  24         31.02         29.50        13.49 o                         
   2   7  24          0.48          0.50        10.77 o                         
   3   7  24         10.01          4.70        12.16 o                         
   4   7  24         10.64          0.54         8.91 o                         
   5   7  24         10.09          9.82        12.08 o                         
  -4   8  24         28.14         23.32        11.57 o                         
  -3   8  24         68.22         90.26        22.92 o                         
  -2   8  24         50.53         44.96        23.63 o                         
  -1   8  24         77.76         58.87        36.89 o                         
   0   8  24          0.07         -2.67         9.71 o                         
   1   8  24         76.50         84.09        15.03 o                         
   2   8  24         50.81         77.49        15.26 o                         
   3   8  24         68.65         48.65        24.18 o                         
   4   8  24         28.64         10.37        12.26 o                         
  -2   9  24         28.38          6.51        17.96 o                         
  -1   9  24          0.41          4.67         9.47 o                         
   0   9  24         16.77         38.89        20.96 o                         
   1   9  24          0.47         -7.46        12.04 o                         
   2   9  24         28.52         20.36        17.43 o                         
   1   0  25         12.33          6.60         2.85 o                         
   2   0  25          0.03          4.24         2.13 o                         
   3   0  25         51.70         28.13         5.80 o                         
   4   0  25         20.02         28.97         5.96 o                         
   5   0  25         15.71         24.96         5.79 o                         
   6   0  25         15.88          8.46         6.75 o                         
   7   0  25          1.53          9.08        13.06 o                         
  -7   1  25          1.47          9.56        11.45 o                         
  -6   1  25         29.36         45.33        10.83 o                         
  -5   1  25        130.25        123.30        11.56 o                         
  -4   1  25        319.50        361.93        15.22 o                         
  -3   1  25         45.15         39.96         7.37 o                         
  -2   1  25        179.10        235.86         9.56 o                         
  -1   1  25         82.76         74.68         9.51 o                         
   0   1  25          0.46          6.05         2.56 o                         
   1   1  25         86.27         89.66         8.60 o                         
   2   1  25        176.15        223.90        11.51 o                         
   3   1  25         46.19         47.19         9.73 o                         
   4   1  25        318.66        359.51        13.70 o                         
   5   1  25        131.12        133.77         9.10 o                         
   6   1  25         29.12         33.31        11.91 o                         
   7   1  25          1.41         19.96        11.89 o                         
  -7   2  25         17.05          5.04        10.01 o                         
  -6   2  25         15.85         15.73         9.34 o                         
  -5   2  25          4.14          8.24         6.85 o                         
  -4   2  25         41.80         63.32         9.78 o                         
  -3   2  25        128.08        136.52        19.15 o                         
  -2   2  25         43.86         56.08         7.93 o                         
  -1   2  25        318.80        345.20         5.72 o                         
   0   2  25        314.56        432.44        16.39 o                         
   1   2  25        326.07        365.47        13.98 o                         
   2   2  25         46.55         63.03         9.89 o                         
   3   2  25        130.28        162.26        11.22 o                         
   4   2  25         42.59         54.48         9.53 o                         
   5   2  25          3.81          6.99         8.07 o                         
   6   2  25         16.33         20.18        13.46 o                         
   7   2  25         16.97         30.50        14.00 o                         
  -7   3  25         16.58         40.49        16.71 o                         
  -6   3  25         14.38         22.70        10.59 o                         
  -5   3  25         52.91         72.09         9.83 o                         
  -4   3  25         90.62        116.19        10.40 o                         
  -3   3  25         64.55         62.25        11.93 o                         
  -2   3  25        158.26        119.21        27.87 o                         
  -1   3  25         87.30        105.07        16.55 o                         
   0   3  25          8.01         20.78         6.67 o                         
   1   3  25         85.27        111.90        21.81 o                         
   2   3  25        154.44        151.53        13.23 o                         
   3   3  25         65.42         64.07        16.08 o                         
   4   3  25         89.24        114.53        18.61 o                         
   5   3  25         51.63         66.48        12.20 o                         
   6   3  25         13.91         33.36        13.63 o                         
   7   3  25         16.14         26.53        15.68 o                         
  -6   4  25          9.09          3.42        12.81 o                         
  -5   4  25         27.10         39.38        11.19 o                         
  -4   4  25         32.57         29.69         9.68 o                         
  -3   4  25          5.11          3.65         4.59 o                         
  -2   4  25         31.72         21.89        12.49 o                         
  -1   4  25         35.74         26.80         7.47 o                         
   0   4  25         14.21          5.16         5.84 o                         
   1   4  25         36.98         14.96        13.41 o                         
   2   4  25         31.51         32.47        12.68 o                         
   3   4  25          5.88          1.54         5.80 o                         
   4   4  25         33.50         62.17        16.23 o                         
   5   4  25         26.95         23.63        11.03 o                         
   6   4  25          8.80          9.92        10.55 o                         
  -6   5  25         70.14         62.07        25.82 o                         
  -5   5  25          1.72         -2.69         8.12 o                         
  -4   5  25         17.92         17.71         9.03 o                         
  -3   5  25         28.56         19.60         9.22 o                         
  -2   5  25         27.33         18.92         6.52 o                         
  -1   5  25          0.35          2.31         6.97 o                         
   0   5  25          9.31         11.46         8.32 o                         
   1   5  25          0.46          1.39         7.55 o                         
   2   5  25         27.66         11.27         8.05 o                         
   3   5  25         29.04         28.44         8.21 o                         
   4   5  25         17.73         11.86         8.88 o                         
   5   5  25          1.85          1.74         8.04 o                         
   6   5  25         70.96        100.07        17.58 o                         
  -5   6  25         15.18         11.87        11.58 o                         
  -4   6  25         32.42         23.90        10.41 o                         
  -3   6  25         13.45         18.60         8.95 o                         
  -2   6  25         47.92         50.70        11.02 o                         
  -1   6  25        117.14        145.51        18.06 o                         
   0   6  25         81.22         66.69        32.74 o                         
   1   6  25        117.51        129.80        46.34 o                         
   2   6  25         47.71         12.91        13.88 o                         
   3   6  25         12.48          9.02        10.01 o                         
   4   6  25         31.49         18.26        11.71 o                         
   5   6  25         15.39         27.88        12.08 o                         
  -4   7  25         22.18         16.40        12.62 o                         
  -3   7  25         19.95         35.79        14.09 o                         
  -2   7  25         27.01         19.68        13.89 o                         
  -1   7  25         13.12         18.55        11.78 o                         
   0   7  25         23.47         15.97        10.24 o                         
   1   7  25         13.16         18.20        12.79 o                         
   2   7  25         26.53         52.25        15.97 o                         
   3   7  25         19.82         19.38        17.85 o                         
   4   7  25         21.49         17.94        11.43 o                         
  -3   8  25         18.47         28.55        19.58 o                         
  -2   8  25         23.69         18.72        20.33 o                         
  -1   8  25          2.05          5.56         9.73 o                         
   0   8  25          1.12          0.05         5.18 o                         
   1   8  25          2.21          1.86        11.10 o                         
   2   8  25         24.45         32.78        13.39 o                         
   3   8  25         19.14         31.63        15.95 o                         
  -1   9  25         17.83         -3.47        14.01 o                         
   0   9  25         15.83         49.73        22.53 o                         
   1   9  25         18.11         33.16        17.66 o                         
   0   0  26         72.52        135.09         6.41 o                         
   1   0  26         51.60         41.19         6.35 o                         
   2   0  26          1.30          0.49         1.43 o                         
   3   0  26        170.18        169.30        17.00 o                         
   4   0  26         24.08         23.10         6.99 o                         
   5   0  26          0.01         -0.17         3.40 o                         
   6   0  26         13.08         24.68        12.69 o                         
   7   0  26         91.70        135.09        18.10 o                         
  -7   1  26         10.31         15.41        11.82 o                         
  -6   1  26          0.72         -1.16         6.18 o                         
  -5   1  26         18.53         19.23         8.99 o                         
  -4   1  26         78.25         83.82        13.09 o                         
  -3   1  26          8.90         17.69         5.93 o                         
  -2   1  26         28.51         27.61        10.52 o                         
  -1   1  26         14.03         10.36         4.58 o                         
   0   1  26        161.15        206.70        12.01 o                         
   1   1  26         13.38          6.79         5.58 o                         
   2   1  26         27.73         40.90         7.10 o                         
   3   1  26          8.47         21.40         9.66 o                         
   4   1  26         74.90         93.66        11.68 o                         
   5   1  26         18.94         28.42         9.83 o                         
   6   1  26          0.67          6.16         6.23 o                         
   7   1  26          9.87         20.32        16.98 o                         
  -7   2  26         14.86         27.22        16.34 o                         
  -6   2  26         18.47         26.24        10.07 o                         
  -5   2  26         13.94         23.05         9.92 o                         
  -4   2  26         43.65         62.50         9.41 o                         
  -3   2  26         40.23         29.69         7.53 o                         
  -2   2  26          5.93         12.59         5.94 o                         
  -1   2  26        256.03        277.08         8.48 o                         
   0   2  26         12.24          0.30         4.42 o                         
   1   2  26        256.77        309.71        13.41 o                         
   2   2  26          5.23         17.24         7.82 o                         
   3   2  26         37.96         34.60         8.86 o                         
   4   2  26         45.09         66.22         9.46 o                         
   5   2  26         14.18         22.68         9.46 o                         
   6   2  26         18.40         26.61        11.41 o                         
   7   2  26         14.75         32.57        13.84 o                         
  -6   3  26         51.89         64.56        14.18 o                         
  -5   3  26         37.64         40.30         9.06 o                         
  -4   3  26         14.01         23.47         7.46 o                         
  -3   3  26         24.78         17.87         6.28 o                         
  -2   3  26          8.04          2.04         3.45 o                         
  -1   3  26         78.41         50.97        16.64 o                         
   0   3  26        299.18        339.71        13.78 o                         
   1   3  26         79.11         45.01        24.48 o                         
   2   3  26          8.08          1.02         7.21 o                         
   3   3  26         24.82         18.35         7.73 o                         
   4   3  26         13.06         12.06         7.61 o                         
   5   3  26         38.63         45.25        12.44 o                         
   6   3  26         52.86         71.47        15.41 o                         
  -6   4  26         34.51         52.08        14.68 o                         
  -5   4  26         20.73         27.22        10.10 o                         
  -4   4  26         59.41         34.53        16.80 o                         
  -3   4  26         21.15         12.12         7.23 o                         
  -2   4  26         78.71         75.70        22.04 o                         
  -1   4  26         58.95         37.53        13.35 o                         
   0   4  26        102.63         60.29        18.54 o                         
   1   4  26         57.09         19.52        16.22 o                         
   2   4  26         80.65         76.94        28.75 o                         
   3   4  26         20.67         18.53         7.23 o                         
   4   4  26         60.87         62.14        14.87 o                         
   5   4  26         20.56         32.26        12.20 o                         
   6   4  26         35.01         53.77        14.33 o                         
  -6   5  26         27.58         22.46        15.26 o                         
  -5   5  26         81.19         97.75        25.61 o                         
  -4   5  26         12.03          0.17         9.37 o                         
  -3   5  26         15.40         13.31         8.15 o                         
  -2   5  26         34.62         43.67         7.49 o                         
  -1   5  26         70.21         97.73        13.79 o                         
   0   5  26         16.34         18.21         9.69 o                         
   1   5  26         68.72         45.89        35.08 o                         
   2   5  26         35.60         12.64         6.96 o                         
   3   5  26         15.74         21.45         7.87 o                         
   4   5  26         12.35         17.10         8.00 o                         
   5   5  26         80.02        100.87        20.08 o                         
   6   5  26         27.44         24.66        16.88 o                         
  -5   6  26         19.28         31.96        14.33 o                         
  -4   6  26         23.76         27.77        12.35 o                         
  -3   6  26          5.52          0.36         7.59 o                         
  -2   6  26          8.65          1.16         9.42 o                         
  -1   6  26          9.04          9.15        10.09 o                         
   0   6  26          1.75         -1.51         6.63 o                         
   1   6  26          8.55          9.21        10.72 o                         
   2   6  26          9.56          3.21         9.54 o                         
   3   6  26          5.57         -1.73        12.06 o                         
   4   6  26         24.33         18.54        10.87 o                         
   5   6  26         19.50         19.03        11.91 o                         
  -4   7  26          0.14         -1.82        12.59 o                         
  -3   7  26          2.07          0.04         8.52 o                         
  -2   7  26          9.93         11.68        11.21 o                         
  -1   7  26         62.38         61.73        27.98 o                         
   0   7  26         46.74         34.49        21.83 o                         
   1   7  26         62.51         87.71        15.93 o                         
   2   7  26          9.65         18.25        13.60 o                         
   3   7  26          1.93          1.03         9.37 o                         
   4   7  26          0.12        -14.69        16.74 o                         
  -3   8  26          7.44          7.76        16.89 o                         
  -2   8  26         24.42         22.02        28.60 o                         
  -1   8  26         55.25         36.07        15.19 o                         
   0   8  26         16.13         26.49        11.51 o                         
   1   8  26         55.94         66.00        16.53 o                         
   2   8  26         24.97         37.54        14.81 o                         
   3   8  26          7.15         13.92        15.26 o                         
   1   0  27         91.39        139.27         4.00 o                         
   2   0  27          5.27          3.26         1.53 o                         
   3   0  27         29.33         28.27         6.43 o                         
   4   0  27        126.54        149.61        30.24 o                         
   5   0  27        136.08        133.21        33.19 o                         
   6   0  27          0.73          0.17         6.26 o                         
  -6   1  27         19.29         24.64        15.08 o                         
  -5   1  27          1.40          1.77         6.01 o                         
  -4   1  27          0.99          0.93         5.06 o                         
  -3   1  27          6.77         11.05         5.06 o                         
  -2   1  27        135.43        206.24        26.39 o                         
  -1   1  27         92.66         91.49        21.35 o                         
   0   1  27         12.56          1.18         3.68 o                         
   1   1  27         94.05         47.33        27.53 o                         
   2   1  27        131.66        193.20        34.61 o                         
   3   1  27          7.12          6.26         8.98 o                         
   4   1  27          1.04          6.86         7.39 o                         
   5   1  27          1.34          2.18         5.73 o                         
   6   1  27         20.23         32.31        12.44 o                         
  -6   2  27         18.22         18.58        10.45 o                         
  -5   2  27         37.95         46.50         9.93 o                         
  -4   2  27          3.27          6.20         6.15 o                         
  -3   2  27         18.97         17.19         6.33 o                         
  -2   2  27          3.16          0.92         3.02 o                         
  -1   2  27         42.09         29.81        10.92 o                         
   0   2  27        223.59        286.02        13.16 o                         
   1   2  27         43.06         31.66        15.99 o                         
   2   2  27          3.26          1.65         5.22 o                         
   3   2  27         18.10         14.12        10.21 o                         
   4   2  27          3.30          9.91         7.72 o                         
   5   2  27         36.33         48.63        10.52 o                         
   6   2  27         18.10         35.87        10.50 o                         
  -6   3  27         62.87         83.48        14.12 o                         
  -5   3  27         63.44         82.37        11.93 o                         
  -4   3  27         26.22         41.72         8.54 o                         
  -3   3  27         42.67         51.24        11.14 o                         
  -2   3  27         29.91          9.39         6.99 o                         
  -1   3  27         51.62         28.21        13.08 o                         
   0   3  27          6.66          3.32         5.77 o                         
   1   3  27         51.87         35.20        18.40 o                         
   2   3  27         28.63         18.26         8.62 o                         
   3   3  27         44.26         55.07        11.72 o                         
   4   3  27         25.32         21.89        13.45 o                         
   5   3  27         63.97         86.65        12.20 o                         
   6   3  27         63.35         85.93        17.45 o                         
  -6   4  27          9.60         21.90        14.36 o                         
  -5   4  27          7.12         18.06        10.01 o                         
  -4   4  27         29.24         19.72         9.16 o                         
  -3   4  27          2.94         -0.55         4.11 o                         
  -2   4  27         28.25         10.38         8.05 o                         
  -1   4  27         13.93         14.22         6.60 o                         
   0   4  27        133.53        101.44        41.28 o                         
   1   4  27         13.69          4.94         9.21 o                         
   2   4  27         28.50         20.96         9.88 o                         
   3   4  27          2.92         -0.31         4.99 o                         
   4   4  27         30.25         31.58        11.48 o                         
   5   4  27          6.78         17.50        11.61 o                         
   6   4  27          9.78         27.47        12.67 o                         
  -5   5  27         39.10         46.87        15.22 o                         
  -4   5  27          2.95          0.55         6.10 o                         
  -3   5  27         16.73         16.27        11.78 o                         
  -2   5  27         29.22         39.13        11.86 o                         
  -1   5  27         20.29         20.25         9.40 o                         
   0   5  27          0.01          5.59         8.12 o                         
   1   5  27         21.06         10.42        16.77 o                         
   2   5  27         28.93         11.56        14.06 o                         
   3   5  27         16.49         19.06        12.78 o                         
   4   5  27          2.88         -2.34         8.19 o                         
   5   5  27         39.07         55.12        15.32 o                         
  -4   6  27         44.63         65.58        17.59 o                         
  -3   6  27          4.68         19.07        10.75 o                         
  -2   6  27         58.23         70.20        15.62 o                         
  -1   6  27         10.92         20.37        11.50 o                         
   0   6  27          6.20          2.22         7.06 o                         
   1   6  27         10.88         11.14        12.14 o                         
   2   6  27         58.61         23.93        27.57 o                         
   3   6  27          4.80          8.03        17.44 o                         
   4   6  27         44.99         51.25        23.91 o                         
  -3   7  27          9.60          7.19        21.13 o                         
  -2   7  27         25.02         11.39        11.19 o                         
  -1   7  27         10.44         11.19        10.27 o                         
   0   7  27          5.06         12.19         8.81 o                         
   1   7  27         10.90         19.33        11.18 o                         
   2   7  27         24.52         22.30        14.23 o                         
   3   7  27         10.40          7.38        15.11 o                         
  -2   8  27          4.02          7.62        15.59 o                         
  -1   8  27          2.57          9.14        12.33 o                         
   0   8  27         31.03         45.31        14.68 o                         
   1   8  27          2.67         -1.21        10.06 o                         
   2   8  27          3.96         15.26        13.55 o                         
   0   0  28         74.76         14.83        16.62 o                         
   1   0  28          4.43         11.30         4.34 o                         
   2   0  28          6.32          0.73         4.27 o                         
   3   0  28        110.19        119.94        26.14 o                         
   4   0  28          0.01          4.60         8.10 o                         
   5   0  28         81.43        101.60        16.73 o                         
   6   0  28         21.05         30.03        12.82 o                         
  -6   1  28         25.98         37.42        15.48 o                         
  -5   1  28         13.56         20.31        10.22 o                         
  -4   1  28         87.91         83.04        15.33 o                         
  -3   1  28          2.48          4.27         4.34 o                         
  -2   1  28         26.72         22.64         5.97 o                         
  -1   1  28         41.60         39.04        13.69 o                         
   0   1  28         13.15          3.23         4.04 o                         
   1   1  28         40.46         32.18        18.66 o                         
   2   1  28         27.04         16.46         9.10 o                         
   3   1  28          2.26         12.60         8.19 o                         
   4   1  28         87.18        113.31        15.73 o                         
   5   1  28         13.22          7.74        10.61 o                         
   6   1  28         25.34         39.42        15.07 o                         
  -6   2  28         25.76         41.62        17.84 o                         
  -5   2  28         12.46         13.82         7.71 o                         
  -4   2  28          9.39          8.18         6.73 o                         
  -3   2  28          4.29         17.77         6.45 o                         
  -2   2  28          4.87         10.28         5.36 o                         
  -1   2  28         17.48         10.09         6.07 o                         
   1   2  28         18.79         10.04         6.76 o                         
   2   2  28          4.95          5.63         7.35 o                         
   3   2  28          4.08         10.88         9.73 o                         
   4   2  28          9.61         14.47         8.50 o                         
   5   2  28         12.45         20.70         8.62 o                         
   6   2  28         25.83         55.49        14.59 o                         
  -6   3  28          7.92          7.80        11.01 o                         
  -5   3  28         23.70         32.80         9.09 o                         
  -4   3  28          6.82          7.55         6.12 o                         
  -3   3  28         17.39          9.22         6.58 o                         
  -2   3  28         56.99         24.31        14.47 o                         
  -1   3  28         11.44          1.88         5.37 o                         
   0   3  28         19.52          7.11         6.66 o                         
   1   3  28         10.81         10.58         8.02 o                         
   2   3  28         57.96         50.27        16.96 o                         
   3   3  28         16.54         12.71         9.84 o                         
   4   3  28          6.31         -2.64         8.14 o                         
   5   3  28         23.01         45.32        10.91 o                         
   6   3  28          7.78         17.93        10.72 o                         
  -5   4  28         29.67         40.97        11.75 o                         
  -4   4  28         10.43          9.81         6.99 o                         
  -3   4  28         15.94         16.45         8.53 o                         
  -2   4  28         68.89         39.79        24.15 o                         
  -1   4  28        105.63          0.97         5.92 o                         
   0   4  28          8.08          2.54         6.36 o                         
   1   4  28        107.29         -0.10        10.75 o                         
   2   4  28         70.70         58.98        23.64 o                         
   3   4  28         15.14         14.72         7.53 o                         
   4   4  28         10.77         20.60         9.57 o                         
   5   4  28         29.17         42.17        14.37 o                         
  -5   5  28         24.16         23.96        12.99 o                         
  -4   5  28          6.27          8.01        11.31 o                         
  -3   5  28         23.51         31.76        11.60 o                         
  -2   5  28         67.31         63.39        29.65 o                         
  -1   5  28         12.15         13.84         8.44 o                         
   0   5  28         52.16         35.84        26.63 o                         
   1   5  28         13.24          7.45        10.64 o                         
   2   5  28         66.28         29.36        25.36 o                         
   3   5  28         23.22         22.33        14.31 o                         
   4   5  28          6.14         11.28        14.25 o                         
   5   5  28         25.56         27.11        11.29 o                         
  -4   6  28          3.02         13.29        12.72 o                         
  -3   6  28          7.29         33.14        13.44 o                         
  -2   6  28         31.39         47.28        13.15 o                         
  -1   6  28          0.41         -2.25         5.25 o                         
   0   6  28         19.69         12.69        11.01 o                         
   1   6  28          0.46          4.87         7.97 o                         
   2   6  28         31.15         48.27        21.46 o                         
   3   6  28          7.37         18.43        17.40 o                         
   4   6  28          2.77         -3.50        15.41 o                         
  -3   7  28          4.83         10.61        11.85 o                         
  -2   7  28         32.08         38.65        17.31 o                         
  -1   7  28          8.10          6.23        10.14 o                         
   0   7  28          0.25          5.49         7.94 o                         
   1   7  28          8.61         20.30        13.47 o                         
   2   7  28         31.56         41.56        19.40 o                         
   3   7  28          4.96         -4.27        12.61 o                         
  -1   8  28         15.67          6.30        14.48 o                         
   0   8  28          5.50          5.35        10.76 o                         
   1   8  28         15.60         13.78        12.37 o                         
   1   0  29         39.96         48.59        24.76 o                         
   2   0  29         11.13          8.21         6.20 o                         
   3   0  29         34.02         35.61        11.27 o                         
   4   0  29          1.67          8.82        10.44 o                         
   5   0  29         13.60         16.27        12.23 o                         
   6   0  29         39.86         62.39        19.78 o                         
  -6   1  29         15.41         35.27        14.72 o                         
  -5   1  29         15.83         20.58        12.99 o                         
  -4   1  29          3.08          1.90         7.96 o                         
  -3   1  29          7.09          5.50         7.09 o                         
  -2   1  29         19.88         25.45         4.76 o                         
  -1   1  29         22.82         10.44         4.88 o                         
   0   1  29         34.58         11.46        10.44 o                         
   1   1  29         23.18          0.18         5.76 o                         
   2   1  29         20.33         25.49        14.56 o                         
   3   1  29          7.31          2.63         6.67 o                         
   4   1  29          3.48          6.92         9.72 o                         
   5   1  29         16.65         31.85        13.94 o                         
   6   1  29         15.81         19.99        12.71 o                         
  -5   2  29         13.27         15.71         9.50 o                         
  -4   2  29          5.04          7.05         7.26 o                         
  -3   2  29         62.15         69.55        10.73 o                         
  -2   2  29         43.65         48.79         6.53 o                         
  -1   2  29         77.89         65.35        27.39 o                         
   0   2  29         71.98         73.03        30.80 o                         
   1   2  29         75.32         38.49        24.28 o                         
   2   2  29         43.38         11.45        12.25 o                         
   3   2  29         62.40         47.12        27.73 o                         
   4   2  29          5.39         10.39        10.93 o                         
   5   2  29         13.75         12.53        11.96 o                         
  -5   3  29          4.53          9.08         7.30 o                         
  -4   3  29         24.27         28.13         7.98 o                         
  -3   3  29         19.16         17.35         8.20 o                         
  -2   3  29         25.46         13.77         8.95 o                         
  -1   3  29          1.96         -0.41         5.13 o                         
   0   3  29          5.68          0.46         5.42 o                         
   1   3  29          1.67         -5.65         6.93 o                         
   2   3  29         26.74          9.36        10.87 o                         
   3   3  29         19.06         22.69        11.29 o                         
   4   3  29         24.54         30.02        10.79 o                         
   5   3  29          4.86          0.92         8.82 o                         
  -5   4  29         15.40         13.96        10.87 o                         
  -4   4  29         17.07         19.33        10.86 o                         
  -3   4  29         41.25         36.55        13.27 o                         
  -2   4  29          2.38          0.50         5.74 o                         
  -1   4  29         14.58          1.31         4.90 o                         
   0   4  29        101.76          1.38         7.98 o                         
   1   4  29         15.32         -0.40         6.87 o                         
   2   4  29          2.47          4.72         8.18 o                         
   3   4  29         40.20         33.02        17.11 o                         
   4   4  29         17.43          7.61        15.09 o                         
   5   4  29         15.57         25.98        11.60 o                         
  -4   5  29         35.48         43.01        15.49 o                         
  -3   5  29         53.41         69.82        14.27 o                         
  -2   5  29          4.76          4.94         8.76 o                         
  -1   5  29         11.62          2.16         8.55 o                         
   0   5  29         13.63          4.22         8.91 o                         
   1   5  29         12.26          7.23         9.53 o                         
   2   5  29          4.87          7.85        12.04 o                         
   3   5  29         54.08         64.41        28.45 o                         
   4   5  29         35.13         23.87        16.89 o                         
  -3   6  29         51.12         78.69        15.35 o                         
  -2   6  29         10.28          8.91        10.60 o                         
  -1   6  29         34.27         25.69        13.48 o                         
   0   6  29          1.60          1.58         7.96 o                         
   1   6  29         34.15         24.44        21.57 o                         
   2   6  29         10.42         18.06        13.37 o                         
   3   6  29         50.06         42.98        19.14 o                         
  -2   7  29         24.75         29.41        17.05 o                         
  -1   7  29         28.65         23.64        12.22 o                         
   0   7  29          0.82          6.93        14.18 o                         
   1   7  29         29.12         33.85        13.52 o                         
   2   7  29         24.85         13.13        15.80 o                         
   0   0  30        183.29        214.39       111.07 o                         
   1   0  30          1.12         -0.57         3.31 o                         
   2   0  30         58.55         32.21        23.95 o                         
   3   0  30         23.26         30.54        10.80 o                         
   4   0  30          3.61          8.07        10.31 o                         
   5   0  30         36.04         53.60        16.98 o                         
  -5   1  30          3.58          9.86        10.39 o                         
  -4   1  30         27.68         27.94        13.72 o                         
  -3   1  30         24.85         37.59        14.57 o                         
  -2   1  30         44.46         42.39        17.36 o                         
  -1   1  30         45.91         30.94        14.17 o                         
   0   1  30         16.08          0.24         3.53 o                         
   1   1  30         44.85          0.60         6.90 o                         
   2   1  30         44.33         43.16        21.20 o                         
   3   1  30         25.69         29.66        12.31 o                         
   4   1  30         27.74         37.94        13.98 o                         
   5   1  30          3.72          5.43        12.10 o                         
  -5   2  30         27.60         34.80        11.62 o                         
  -4   2  30         45.99         41.96        13.05 o                         
  -3   2  30         45.11         38.80         9.34 o                         
  -2   2  30          6.32         10.17         5.90 o                         
  -1   2  30         16.98         12.68         7.14 o                         
   1   2  30         16.58         12.84         9.82 o                         
   2   2  30          6.49          8.88         8.83 o                         
   3   2  30         45.59         33.86        16.24 o                         
   4   2  30         47.70         57.54        15.59 o                         
   5   2  30         27.67         40.98        13.17 o                         
  -5   3  30          4.57          4.28        11.08 o                         
  -4   3  30          4.08          3.30         8.04 o                         
  -3   3  30         16.06         16.58         8.97 o                         
  -2   3  30          5.58          2.11         5.81 o                         
  -1   3  30         12.56          5.81         6.35 o                         
   0   3  30         20.52          3.54         6.49 o                         
   1   3  30         12.95          7.54         7.57 o                         
   2   3  30          5.89          7.32         9.16 o                         
   3   3  30         16.50         10.83        11.18 o                         
   4   3  30          4.32         16.75        12.61 o                         
   5   3  30          4.52         22.72        14.14 o                         
  -4   4  30          5.96          3.19         9.01 o                         
  -3   4  30         23.71         25.18        10.24 o                         
  -2   4  30          8.18          5.31         6.60 o                         
  -1   4  30          1.38         -0.55         4.96 o                         
   0   4  30          4.45         -2.09         6.68 o                         
   1   4  30          1.24          0.05         6.65 o                         
   2   4  30          8.64         10.68        12.79 o
[truncated: 15,553 more chars]
